# Supplementary material for: A Transcriptomics Approach to Unveil the Antioxidant Effects of Tryptophan on Oocyte Quality Under Oxidative Stress in Pigs
Source: Biomolecules. 2025 Jun 30;15(7):949. doi: 10.3390/biom15070949 (PMC12292506; doi:10.3390/biom15070949)
Supplement: Supplementary file 1 [file biomolecules-15-00949-s001.zip]

Archive with 5 entries (5 files):
- Supplementary Table S1.xlsx
- Supplementary Table.S2.xlsx
- Supplementary Table S3.xlsx
- Supplementary Table S4.xlsx
- Supplementary Table S5.xlsx
