# Supplementary material for: A Transcriptomics Approach to Unveil the Antioxidant Effects of Tryptophan on Oocyte Quality Under Oxidative Stress in Pigs
Source: Biomolecules. 2025 Jun 30;15(7):949. doi: 10.3390/biom15070949 (PMC12292506; doi:10.3390/biom15070949)
Supplement: Supplementary file 1 [file biomolecules-15-00949-s001.zip › Supplementary Table S1.xlsx]

## Sheet: Sheet1
			Table S1. Preliminary in vitro dose-dependent experiments evaluating the effect of tryptophan on extrusion rate
				Total number of oocytes						Number of mature oocytes (first polar body discharged)
	Conc	H2O2	25 μM Trp+H2O2	50 μM Trp+H2O2	100 μM Trp+H2O2	200 μM Trp+H2O2		con	H2O2	25 μM Trp+H2O2	50 μM Trp+H2O2	100 μM Trp+H2O2	200 μM Trp+H2O2
	58	56	55	56	57	58		40	24	30	38	31	30
	55	57	58	56	58	57		38	25	31	33	32	28
	57	57	58	57	57	57		36	24	30	36	36	29
		Oocyte maturation rate (first polar body expulsion rate)
	con	H2O2	25 μM Trp+H2O2	50 μM Trp+H2O2	100 μM Trp+H2O2	200 μM Trp+H2O2
	68.9655	42.8571	54.5455	67.8571	54.386	51.7241
	69.0909	43.8596	53.4483	58.9286	55.1724	49.1228
	63.1579	42.1053	51.7241	63.1579	63.1579	50.8772
