# Supplementary material for: A Transcriptomics Approach to Unveil the Antioxidant Effects of Tryptophan on Oocyte Quality Under Oxidative Stress in Pigs
Source: Biomolecules. 2025 Jun 30;15(7):949. doi: 10.3390/biom15070949 (PMC12292506; doi:10.3390/biom15070949)
Supplement: Supplementary file 1 [file biomolecules-15-00949-s001.zip › Supplementary Table.S2.xlsx]

## Sheet: H2O2vsControl.DEG
Gene_id	readcount_H2O2	readcount_Control	log2FoldChange	pval	padj	chromosome	start	end	length	Gene name	Gene description
ENSSSCG00025000890	1.16995	8.1732	-2.8238	0.034423	0.99966	LUXX01005012.1	4469105	4477721	5338
ENSSSCG00025001081	14.1594	3.52673	1.9467	0.034081	0.99966	LUXX01012271.1	10069	12553	2262
ENSSSCG00025001118	6.11435	20.9155	-1.7949	0.034259	0.99966	LUXX01011190.1	1706862	1713444	2915
ENSSSCG00025001867	4.5842	0	4.4041	0.033079	0.99966	LUXX01009754.1	1441331	1446013	4619
ENSSSCG00025001905	0.300249	4.58606	-3.9205	0.048104	0.99966	LUXX01002692.1	86693	99898	4802
ENSSSCG00025002141	21.6123	63.4332	-1.5667	0.01433	0.99966	LUXX01000585.1	182349	192341	1103	YIF1B	Sus scrofa Yip1 interacting factor homolog B, membrane trafficking protein (YIF1B), mRNA. [Source:RefSeq mRNA;Acc:NM_001245006]
ENSSSCG00025002194	9.83974	1.28144	3.0235	0.020947	0.99966	LUXX01010885.1	1005693	1010419	4626
ENSSSCG00025002228	13.4104	35.2108	-1.3929	0.024739	0.99966	LUXX01005638.1	2170362	2188737	3336	UBQLN4
ENSSSCG00025002433	43.5918	15.6781	1.5115	0.011257	0.99966	LUXX01003827.1	432192	517027	5185
ENSSSCG00025002810	3.223	14.0946	-2.1244	0.039982	0.99966	LUXX01000327.1	420172	422670	2357
ENSSSCG00025002953	332.574	711.522	-1.099	0.012037	0.99966	LUXX01009893.1	1460574	1463437	754	RPS12	40S ribosomal protein S12 [Source:UniProtKB/Swiss-Prot;Acc:P46405]
ENSSSCG00025002954	28.262	11.1433	1.3799	0.028199	0.99966	LUXX01000900.1	1188363	1473093	4720	ARHGAP6
ENSSSCG00025002993	20.8432	50.4259	-1.2742	0.012384	0.99966	LUXX01002268.1	253923	254737	519
ENSSSCG00025003049	26.0425	9.94693	1.403	0.027052	0.99966	LUXX01000948.1	1036930	1221454	5504	PIK3CB
ENSSSCG00025003143	13.0037	2.26737	2.6274	0.019518	0.99966	LUXX01008578.1	2793235	2798246	4134
ENSSSCG00025003813	0.284728	4.69712	-3.9676	0.034631	0.99966	LUXX01008997.1	1406345	1704856	2929	KCNJ6
ENSSSCG00025003829	19.5483	5.4596	1.8373	0.039752	0.99966	LUXX01012885.1	818422	820690	1071
ENSSSCG00025004146	7.3753	0.308509	4.1341	0.015345	0.99966	LUXX01000948.1	229408	230130	723	SOX14
ENSSSCG00025004204	8.47228	29.7155	-1.8233	0.0056086	0.99966	LUXX01010530.1	185876	351074	4910	TRAK1
ENSSSCG00025004580	16.2258	44.3998	-1.4402	0.0045886	0.99966	LUXX01005638.1	2744500	2753837	5114	NES
ENSSSCG00025004644	0.569457	11.8948	-4.415	0.020061	0.99966	LUXX01008254.1	389801	391335	1405
ENSSSCG00025004765	0.252439	8.67323	-4.8578	0.036849	0.99966	LUXX01012013.1	250306	254296	647	FCER1G
ENSSSCG00025004817	10.049	1.79973	2.4253	0.035564	0.99966	LUXX01005737.1	785398	832469	6931
ENSSSCG00025004895	0	4.46526	-4.8772	0.024336	0.99966	LUXX01011189.1	128099	131800	3631
ENSSSCG00025005265	0.584977	7.54184	-3.7287	0.041437	0.99966	LUXX01003146.1	1020312	1031585	1506
ENSSSCG00025005606	31.9346	14.7168	1.1307	0.048712	0.99966	LUXX01003146.1	1301467	1302396	930	OR10J5
ENSSSCG00025006055	71.2795	151.535	-1.0958	0.033204	0.99966	LUXX01004870.1	265091	268513	1343	GPX4	Sus scrofa glutathione peroxidase 4 (GPX4), mRNA. [Source:RefSeq mRNA;Acc:NM_214407]
ENSSSCG00025006763	1251.06	2695.3	-1.1078	0.0031739	0.99966	LUXX01010040.1	36041	37212	288
ENSSSCG00025007007	12.3977	52.2691	-2.0577	0.00020809	0.34995	LUXX01013411.1	1348046	1375378	3002	CCND2	G1/S-specific cyclin-D2 [Source:UniProtKB/Swiss-Prot;Acc:Q8WNW2]
ENSSSCG00025007123	12.0203	0.492965	4.8357	0.0022348	0.99966	LUXX01016628.1	1	13506	7497	MSANTD2
ENSSSCG00025007313	51.2381	123.725	-1.2804	0.025849	0.99966	LUXX01004870.1	362108	368055	1439	WDR18
ENSSSCG00025007341	6.19695	22.4191	-1.8474	0.025101	0.99966	LUXX01013860.1	415649	431725	1932
ENSSSCG00025007468	9.88968	1.29444	3.0294	0.023205	0.99966	LUXX01015736.1	1258737	1265068	6275
ENSSSCG00025007892	20.4775	7.26	1.5229	0.030825	0.99966	LUXX01013569.1	1836792	1848894	5244	PPP1R3B
ENSSSCG00025008083	10.9346	2.08291	2.4486	0.034402	0.99966	LUXX01014741.1	438433	457392	1050	PAFAH1B3
ENSSSCG00025008269	5.43838	0	4.651	0.019641	0.99966	LUXX01014315.1	1374537	1379077	4406
ENSSSCG00025008424	16.0854	34.2742	-1.1068	0.048738	0.99966	LUXX01017923.1	99514	118436	3040	CXCL16	C-X-C motif chemokine 16 [Source:UniProtKB/Swiss-Prot;Acc:Q9GKE2]
ENSSSCG00025008660	1.45468	12.4507	-3.1124	0.0096153	0.99966	LUXX01017923.1	133960	145191	5239	TM4SF5
ENSSSCG00025008736	13.2574	1.10998	3.5449	0.0036122	0.99966	LUXX01023885.1	124676	229853	2484
ENSSSCG00025009245	30.6695	77.0115	-1.3399	0.038973	0.99966	LUXX01014315.1	2039240	2080117	1450	ARG2
ENSSSCG00025009400	25.9758	6.49685	1.9961	0.0029118	0.99966	LUXX01031153.1	1080920	1086305	5212
ENSSSCG00025009688	14.6009	37.5646	-1.3821	0.024321	0.99966	LUXX01004919.1	302	1906	1605
ENSSSCG00025010440	0.284728	5.43494	-4.156	0.034245	0.99966	LUXX01029442.1	1091273	1093179	1330
ENSSSCG00025010486	541.278	1209.9	-1.1615	0.031751	0.99966	LUXX01020392.1	19344	22612	798	try	Sus scrofa serine protease 2 (PRSS2), mRNA. [Source:RefSeq mRNA;Acc:NM_001206438]
ENSSSCG00025011072	0	6.3078	-5.3601	0.045638	0.99966	LUXX01026518.1	163563	170983	4167	GPR34
ENSSSCG00025011263	56.2153	126.65	-1.1802	0.04991	0.99966	LUXX01005012.1	3045504	3088492	4152
ENSSSCG00025011703	37.6625	77.8265	-1.058	0.046622	0.99966	LUXX01023885.1	1315056	1328632	1444	REN
ENSSSCG00025012213	81.892	167.473	-1.0389	0.034517	0.99966	LUXX01021084.1	772505	952581	748	CARD19	Sus scrofa caspase recruitment domain family member 19 (CARD19), transcript variant 2, mRNA. [Source:RefSeq mRNA;Acc:NM_001244279]
ENSSSCG00025012841	5.92311	0	4.7811	0.011722	0.99966	LUXX01033958.1	438012	447794	1473	BBC3
ENSSSCG00025012867	63.5684	147.198	-1.208	0.021135	0.99966	LUXX01022419.1	571179	663265	2612	SCARB1	Sus scrofa scavenger receptor class B member 1 (SCARB1), mRNA. [Source:RefSeq mRNA;Acc:NM_213967]
ENSSSCG00025013273	84.3487	235.83	-1.4884	0.01331	0.99966	LUXX01014934.1	287523	362005	470	RPLP2	Sus scrofa ribosomal protein lateral stalk subunit P2 (RPLP2), mRNA. [Source:RefSeq mRNA;Acc:NM_001244866]
ENSSSCG00025013570	25.7003	93.3515	-1.8628	0.025118	0.99966	LUXX01011524.1	1324334	1338735	1123	FOLR1
ENSSSCG00025013588	9.87666	24.1435	-1.3108	0.04672	0.99966	LUXX01031818.1	1444893	1446887	714	SPEGNB
ENSSSCG00025013709	33.3977	10.8731	1.6475	0.0049967	0.99966	LUXX01021084.1	1397124	1424404	1864	ASPN
ENSSSCG00025014223	2.87583	17.2654	-2.6207	0.0057896	0.99966	LUXX01025843.1	1230052	1233838	2905
ENSSSCG00025014462	239.503	530.627	-1.15	0.03939	0.99966	LUXX01015702.1	2625071	2628097	1327
ENSSSCG00025014464	27.1889	8.82462	1.6692	0.014233	0.99966	LUXX01015209.1	867951	874320	1590	CTSL
ENSSSCG00025014601	9.71521	29.6272	-1.627	0.037437	0.99966	LUXX01019479.1	2841293	2860210	3774	POMT1
ENSSSCG00025014811	0	8.0738	-5.7168	0.00098895	0.99966	LUXX01023960.1	91349	129744	3801
ENSSSCG00025014986	0	4.5594	-4.8953	0.046597	0.99966	LUXX01023960.1	142728	153181	3451	FAM111A
ENSSSCG00025015287	1.70587	10.0457	-2.564	0.031466	0.99966	LUXX01015702.1	4708176	4742960	908
ENSSSCG00025015611	9.54199	28.8172	-1.6042	0.049279	0.99966	LUXX01026924.1	428373	430040	600
ENSSSCG00025015749	0.600498	6.38512	-3.4758	0.041169	0.99966	LUXX01030339.1	189734	222126	1762
ENSSSCG00025015768	5.54828	24.1832	-2.1457	0.017388	0.99966	LUXX01024000.1	432869	442563	2814	DLL4	Sus scrofa delta like canonical Notch ligand 4 (DLL4), mRNA. [Source:RefSeq mRNA;Acc:NM_001244418]
ENSSSCG00025015940	0	5.17641	-5.081	0.029074	0.99966	LUXX01020148.1	1363023	1367588	1185
ENSSSCG00025016352	45.1881	16.6029	1.4677	0.009672	0.99966	LUXX01014001.1	483331	502729	7795
ENSSSCG00025016393	0	4.78218	-4.9673	0.036232	0.99966	LUXX01012885.1	2704174	2709601	5428
ENSSSCG00025016475	0	4.63346	-4.8953	0.044976	0.99966	LUXX01019373.1	2398320	2547256	3254	HTR1F
ENSSSCG00025016717	5.79733	17.5888	-1.5834	0.037755	0.99966	LUXX01017923.1	327754	354506	6202
ENSSSCG00025017022	0.252439	8.67323	-4.8578	0.036849	0.99966	LUXX01018793.1	3232716	3337086	1141	CXCL2	Sus scrofa chemokine (C-X-C motif) ligand 2 (CXCL2), mRNA. [Source:RefSeq mRNA;Acc:NM_001001861]
ENSSSCG00025017033	9.78353	1.99719	2.3218	0.042412	0.99966	LUXX01019840.1	2471691	2495900	3056	CASP8
ENSSSCG00025017320	17.2855	5.7811	1.5783	0.036767	0.99966	LUXX01024000.1	883511	884791	390
ENSSSCG00025017335	26.4434	64.4139	-1.2768	0.0027366	0.99966	LUXX01019840.1	2566873	2630167	3054	CFLAR
ENSSSCG00025017424	4.48733	17.6356	-1.9676	0.020966	0.99966	LUXX01033218.1	486769	495213	3123	ANGPTL4	Angiopoietin-related protein 4 ANGPTL4 N-terminal chain ANGPTL4 C-terminal chain [Source:UniProtKB/Swiss-Prot;Acc:Q2TNK5]
ENSSSCG00025017559	164.521	373.451	-1.1847	0.00093982	0.99799	LUXX01027838.1	226178	229519	1152
ENSSSCG00025017608	88.5344	33.6572	1.3826	0.0014922	0.99966	LUXX01030952.1	626331	633202	4816
ENSSSCG00025017682	0	8.67591	-5.8024	0.008243	0.99966	LUXX01020193.1	354839	363585	3177
ENSSSCG00025017911	2.24304	12.9762	-2.5489	0.033719	0.99966	LUXX01025697.1	247686	248507	822	TSSK6	Sus scrofa testis specific serine kinase 6 (TSSK6), mRNA. [Source:RefSeq mRNA;Acc:NM_001287411]
ENSSSCG00025018366	319.808	725.139	-1.183	0.012842	0.99966	LUXX01028038.1	754627	761329	386	COX7A2	Sus scrofa COX7A2 protein (COX7A2), mRNA. [Source:RefSeq mRNA;Acc:NM_001097484]
ENSSSCG00025018852	15.3008	36.78	-1.2622	0.039345	0.99966	LUXX01025340.1	2510893	2516243	5026
ENSSSCG00025019015	67.0746	30.5131	1.132	0.0038792	0.99966	LUXX01019214.1	48196	184430	8995
ENSSSCG00025019184	0.252439	6.41953	-4.4202	0.022867	0.99966	LUXX01010096.1	1976072	2001913	4662
ENSSSCG00025019210	0	3.53973	-4.5383	0.046777	0.99966	LUXX01033218.1	912158	921035	4474
ENSSSCG00025019385	10.8318	34.2845	-1.6469	0.038834	0.99966	LUXX01017365.1	64395	116591	3419
ENSSSCG00025019413	27.7769	56.6499	-1.0372	0.036367	0.99966	LUXX01042326.1	7287834	7860505	3834	KIRREL3
ENSSSCG00025019530	0.569457	29.8893	-5.7232	0.019221	0.99966	LUXX01033218.1	1189572	1191651	1379	ACP5	Sus scrofa acid phosphatase 5, tartrate resistant (ACP5), mRNA. [Source:RefSeq mRNA;Acc:NM_214209]
ENSSSCG00025019670	29.3838	11.4291	1.3402	0.022764	0.99966	LUXX01019093.1	1477745	1481711	1486	GPR18
ENSSSCG00025019708	5.1847	0	4.5812	0.022321	0.99966	LUXX01019241.1	100670	108519	5362
ENSSSCG00025020467	2.21075	12.0117	-2.4549	0.030219	0.99966	LUXX01039275.1	190985	192268	1047
ENSSSCG00025021177	0	4.19115	-4.7724	0.022567	0.99966	LUXX01031818.1	2586015	2589035	1338	GPBAR1
ENSSSCG00025021381	4.61061	16.6315	-1.8502	0.037983	0.99966	LUXX01033644.1	386824	453158	5277	SLC17A3
ENSSSCG00025021411	0.284728	5.92723	-4.2937	0.023765	0.99966	LUXX01046999.1	817418	929901	1394
ENSSSCG00025021554	30.8636	8.71615	1.7908	0.0077093	0.99966	LUXX01041391.1	1363263	1469831	8463
ENSSSCG00025021637	1.08986	9.56054	-3.1371	0.03726	0.99966	LUXX01035361.1	1341026	1344730	3081
ENSSSCG00025021659	0	4.97055	-5.0334	0.031081	0.99966	LUXX01047697.1	520820	527327	5986
ENSSSCG00025021731	0.284728	5.43494	-4.156	0.034245	0.99966	LUXX01049648.1	2247107	2253570	6156
ENSSSCG00025021734	11.4081	35.9136	-1.6716	0.018329	0.99966	LUXX01028743.1	69036	72411	2283	DNLZ
ENSSSCG00025021885	1.6916	10.5075	-2.6618	0.022841	0.99966	LUXX01042468.1	1420304	1423080	1733	GJA4	Sus scrofa gap junction protein alpha 4 (GJA4), mRNA. [Source:RefSeq mRNA;Acc:NM_001244224]
ENSSSCG00025022171	191.508	605.475	-1.6605	1.1769e-07	0.0033058	LUXX01005638.1	450007	456454	2788	RAB13
ENSSSCG00025022751	21.4084	53.7168	-1.3349	0.013222	0.99966	LUXX01046947.1	218229	229661	1609
ENSSSCG00025022953	5.60947	16.6159	-1.5569	0.040297	0.99966	LUXX01035058.1	1831644	1976221	6896
ENSSSCG00025022961	7.89908	0.394238	4.2286	0.01164	0.99966	LUXX01049648.1	3407765	3546027	445
ENSSSCG00025022991	8.83836	28.7152	-1.7155	0.040116	0.99966	LUXX01038081.1	1124960	1149936	2013	MFNG
ENSSSCG00025023098	21.1957	63.7998	-1.5858	0.029437	0.99966	LUXX01050314.1	1470221	1493308	1088
ENSSSCG00025023594	0	4.54774	-4.8635	0.026745	0.99966	LUXX01042332.1	1677163	1704546	3906	FAM155B
ENSSSCG00025023915	4.22062	14.8792	-1.8261	0.035613	0.99966	LUXX01049101.1	416083	493149	4064	CD86
ENSSSCG00025024208	0	9.37598	-5.9325	0.0074056	0.99966	LUXX01038486.1	123908	129678	1011	KLK8
ENSSSCG00025024278	6.68381	0.308509	3.9895	0.018928	0.99966	LUXX01046947.1	466504	486796	6245
ENSSSCG00025024726	30.4358	80.3154	-1.3897	0.014753	0.99966	LUXX01032835.1	1286183	1433060	4834	WWTR1
ENSSSCG00025024747	1.50124	11.863	-3.0144	0.046446	0.99966	LUXX01046631.1	225128	307814	5502	AQP9
ENSSSCG00025025070	6.42924	22.2665	-1.7889	0.033998	0.99966	LUXX01038486.1	188399	194829	2350	KLK14
ENSSSCG00025025388	12.0421	29.0646	-1.2703	0.035008	0.99966	LUXX01038486.1	214700	293419	3351
ENSSSCG00025025682	0.300249	9.16563	-4.9588	0.0056755	0.99966	LUXX01042468.1	2921459	2936806	2989	CSF3R
ENSSSCG00025026353	7.14301	22.562	-1.6822	0.025432	0.99966	LUXX01052640.1	988052	1013049	4535
ENSSSCG00025026417	0.569457	11.2874	-4.3288	0.0085186	0.99966	LUXX01047818.1	2824776	2831697	1344
ENSSSCG00025026833	1.40687	11.0647	-2.9815	0.030354	0.99966	LUXX01047818.1	2840918	2847121	1356
ENSSSCG00025027470	24.0649	50.0139	-1.0654	0.038396	0.99966	LUXX01020460.1	1891724	1977948	7991	ACTR8
ENSSSCG00025027760	0	4.53799	-4.9007	0.019773	0.99966	LUXX01042809.1	1067982	1112224	1792
ENSSSCG00025028005	3801.29	1865.15	1.0268	0.023065	0.99966	LUXX01044161.1	1991987	2010338	2349	RCN2
ENSSSCG00025028034	30.3827	74.3161	-1.3016	0.046553	0.99966	LUXX01037818.1	683876	692220	1109	AIMP2	Sus scrofa aminoacyl tRNA synthetase complex interacting multifunctional protein 2 (AIMP2), transcript variant 1, mRNA. [Source:RefSeq mRNA;Acc:NM_001244556]
ENSSSCG00025029386	28.7281	3.21822	3.1066	0.00094249	0.99799	LUXX01038043.1	1874498	1972303	7497
ENSSSCG00025029540	7.33212	0.617019	3.3608	0.035059	0.99966	LUXX01014425.1	291505	292446	942
ENSSSCG00025029627	123.661	35.1556	1.7931	0.00049967	0.65293	LUXX01034826.1	21	4527	1219
ENSSSCG00025029706	22.51	57.4447	-1.3426	0.01263	0.99966	LUXX01040915.1	2184295	2483368	3929	PTPRC
ENSSSCG00025029758	10.5551	27.6969	-1.4022	0.029465	0.99966	LUXX01036192.1	450738	453427	1217	STUB1
ENSSSCG00025030462	55.3357	152.38	-1.4679	0.00075217	0.93499	LUXX01017186.1	134151	140688	6022
ENSSSCG00025030655	4.8832	23.911	-2.3207	0.0084106	0.99966	LUXX01043970.1	1214546	1224681	2246
ENSSSCG00025030656	1.92727	13.1125	-2.7686	0.03647	0.99966	LUXX01034745.1	3862701	3867912	965
ENSSSCG00025030713	9.25689	24.2214	-1.3928	0.047625	0.99966	LUXX01046251.1	2201277	2245351	4281
ENSSSCG00025030743	0.300249	5.20308	-4.1103	0.032489	0.99966	LUXX01034360.1	825623	847053	4061	DAO
ENSSSCG00025031375	4.50535	0	4.3812	0.035145	0.99966	LUXX01048117.1	453049	485412	3908
ENSSSCG00025031596	49.4285	12.1831	1.9843	0.00027577	0.43802	LUXX01034126.1	6618117	6871989	4877
ENSSSCG00025031815	2.22752	9.67675	-2.1198	0.037479	0.99966	LUXX01032447.1	122222	128910	4972
ENSSSCG00025032201	5.64301	0.308509	3.7436	0.038703	0.99966	LUXX01017516.1	2234382	2241570	6136
ENSSSCG00025032273	0.789606	7.35872	-3.1643	0.026299	0.99966	LUXX01050138.1	2255997	2266821	6799
ENSSSCG00025032351	4.26718	14.8408	-1.8072	0.031371	0.99966	LUXX01043970.1	1321614	1360123	4538	ADAMTSL2
ENSSSCG00025033481	0	3.98137	-4.6899	0.026895	0.99966	LUXX01015702.1	547196	561465	4394	ZPR1
ENSSSCG00025033521	27.5698	62.4882	-1.1855	0.012689	0.99966	LUXX01047362.1	1276791	1319272	6641	WSCD1
ENSSSCG00025033564	4.59634	0	4.4149	0.028974	0.99966	LUXX01042326.1	834584	876838	4314
ENSSSCG00025033643	0	4.64646	-4.8934	0.029692	0.99966	LUXX01036305.1	708792	715285	5717
ENSSSCG00025033792	0.252439	6.06362	-4.3462	0.021572	0.99966	LUXX01064152.1	132423	177850	3804
ENSSSCG00025033856	5.42037	0	4.6461	0.015947	0.99966	LUXX01037818.1	3255148	3261343	6065
ENSSSCG00025034157	27.4917	9.68975	1.5111	0.015567	0.99966	LUXX01055093.1	2960258	2966690	2805
ENSSSCG00025035250	2.30887	11.5018	-2.3408	0.046153	0.99966	LUXX01072773.1	50115	117985	2851	ANXA1
ENSSSCG00025035458	0.537167	6.20067	-3.5144	0.035523	0.99966	LUXX01077477.1	4701383	4705144	3611
ENSSSCG00025036005	0.300249	4.58606	-3.9205	0.048104	0.99966	LUXX01073862.1	64238	68400	4010
ENSSSCG00025036041	85.6459	175.846	-1.0441	0.0029065	0.99966	LUXX01070841.1	2098025	2101470	3446
ENSSSCG00025036182	260.743	597.805	-1.1991	0.029909	0.99966	LUXX01034360.1	1398596	1474316	2235	MVK
ENSSSCG00025036354	4.97669	0.394238	3.5651	0.049311	0.99966	LUXX01066284.1	50219	51163	945
ENSSSCG00025036531	4.29947	16.3938	-1.9259	0.032337	0.99966	LUXX01063184.1	35131	82007	873
ENSSSCG00025036593	20.0006	103.839	-2.3652	0.00050243	0.65293	LUXX01028927.1	808377	941148	3638	ZEB2
ENSSSCG00025036705	0.284728	7.95434	-4.7321	0.015676	0.99966	LUXX01063184.1	108573	124370	1071
ENSSSCG00025036729	0	5.93116	-5.2759	0.005262	0.99966	LUXX01057954.1	271798	276967	4876
ENSSSCG00025037008	85.1217	218.049	-1.3624	0.015986	0.99966	LUXX01062592.1	1519127	1580956	14743
ENSSSCG00025037044	22.305	52.7607	-1.2535	0.02032	0.99966	LUXX01012514.1	477559	494864	1789
ENSSSCG00025037118	0	8.27899	-5.7524	0.023136	0.99966	LUXX01081950.1	4934	55496	5169	EMR4
ENSSSCG00025037297	0.252439	8.78955	-4.8782	0.0026476	0.99966	LUXX01071383.1	24834	28045	3212
ENSSSCG00025037346	0	6.35913	-5.3764	0.015798	0.99966	LUXX01012514.1	511279	541062	2161	LRRC25
ENSSSCG00025037415	0.284728	6.98914	-4.5554	0.012111	0.99966	LUXX01056239.1	1973091	1979422	3231	SPAG4
ENSSSCG00025037666	3.92162	26.401	-2.7566	0.016964	0.99966	LUXX01052266.1	54	1029	751
ENSSSCG00025037679	0	5.23815	-5.0716	0.04028	0.99966	LUXX01077751.1	42214	43131	915
ENSSSCG00025037963	1.35781	10.3444	-2.9312	0.020949	0.99966	LUXX01079738.1	1686171	1722233	1611
ENSSSCG00025038090	0.300249	5.38687	-4.1708	0.021585	0.99966	LUXX01073055.1	2088504	2123007	8423
ENSSSCG00025038121	13.5962	2.81099	2.2215	0.044537	0.99966	LUXX01082457.1	327647	386578	4902	ABCD2
ENSSSCG00025038155	2.37095	22.1535	-3.2652	0.0063892	0.99966	LUXX01079974.1	1389584	1390590	599	AHSP
ENSSSCG00025038271	87.3938	185.084	-1.0888	0.042211	0.99966	LUXX01048137.1	494281	498481	532	RPL34	60S ribosomal protein L34 [Source:UniProtKB/Swiss-Prot;Acc:Q29223]
ENSSSCG00025038295	222.067	97.3295	1.1872	0.00010095	0.22201	LUXX01044878.1	515006	706645	4372	DOK5
ENSSSCG00025038775	5.18132	0	4.5867	0.017739	0.99966	LUXX01051290.1	830909	867800	1655	IL17D
ENSSSCG00025039646	437.081	1382.03	-1.6602	1.495e-05	0.06106	LUXX01074937.1	1394823	1500004	1651	ACTR3B
ENSSSCG00025039742	12.7038	32.7623	-1.3739	0.017294	0.99966	LUXX01034745.1	4771229	4817354	3137	RPS6KA1	Sus scrofa ribosomal protein S6 kinase A1 (RPS6KA1), mRNA. [Source:RefSeq mRNA;Acc:NM_001243214]
ENSSSCG00025040086	5.1658	19.3788	-1.9006	0.011903	0.99966	LUXX01054278.1	21	2064	983
ENSSSCG00025040458	7.66252	42.6473	-2.4732	0.0050143	0.99966	LUXX01012514.1	740869	745254	1470	IFI30
ENSSSCG00025040566	9.8888	2.12124	2.165	0.046813	0.99966	LUXX01054184.1	801433	830595	801
ENSSSCG00025041323	4.97669	17.9083	-1.8501	0.030903	0.99966	LUXX01044436.1	1345940	1412626	5180	ADCY7
ENSSSCG00025041392	0.252439	4.37561	-3.8639	0.044739	0.99966	LUXX01036136.1	1080745	1084031	2287
ENSSSCG00025041870	3.91787	0	4.18	0.047937	0.99966	LUXX01036136.1	1166151	1170316	4053
ENSSSCG00025041935	4.28395	15.8307	-1.903	0.024788	0.99966	LUXX01048831.1	1222975	1223720	428	NPFF
ENSSSCG00025042170	9.71521	1.28144	3.004	0.020653	0.99966	LUXX01074873.1	2383929	2393155	9196
ENSSSCG00025043235	21.0972	6.74171	1.6901	0.040958	0.99966	LUXX01070859.1	1595079	1595181	103	U6	U6 spliceosomal RNA [Source:RFAM;Acc:RF00026]
ENSSSCG00025043310	0	5.95256	-5.2729	0.0062681	0.99966	LUXX01048438.1	2579913	2614009	2259
ENSSSCG00025044833	7.12411	0	5.0454	0.004191	0.99966	LUXX01072133.1	1778512	1783981	5159
ENSSSCG00025045088	32.1094	13.525	1.2378	0.032413	0.99966	LUXX01064470.1	908488	1026308	589
ENSSSCG00025045423	0	6.22734	-5.3379	0.015668	0.99966	LUXX01066621.1	812357	878851	929
ENSSSCG00025045432	873.465	2251.05	-1.3664	0.0052332	0.99966	LUXX01053455.1	445495	522443	1644	MYL6
ENSSSCG00025045507	268.201	563.08	-1.0723	0.034362	0.99966	LUXX01076736.1	1045692	1048448	529	RPS16
ENSSSCG00025046027	0.284728	4.9199	-4.0408	0.031849	0.99966	LUXX01025151.1	141931	143088	953
ENSSSCG00025046242	5.35828	0	4.631	0.017012	0.99966	LUXX01070105.1	2046480	2160325	3700	NTN4
ENSSSCG00025046261	17.0637	74.1044	-2.1299	0.011424	0.99966	LUXX01074937.1	120961	123477	405
ENSSSCG00025046494	27.6813	60.5917	-1.1413	0.0098622	0.99966	LUXX01081017.1	529550	534306	1481	G6PC3
ENSSSCG00025047414	1.43791	16.0229	-3.5077	0.0015105	0.99966	LUXX01038602.1	43139	127440	5763	ARRB1
ENSSSCG00025047467	25.4063	51.0299	-1.0005	0.03649	0.99966	LUXX01077104.1	3513359	3559178	5973
ENSSSCG00025047647	44.8953	16.3444	1.454	0.026168	0.99966	LUXX01042760.1	602576	918874	4128	TOX
ENSSSCG00025047706	24.2025	9.36891	1.3999	0.035642	0.99966	LUXX01056970.1	2862171	2918411	2899
ENSSSCG00025047982	0	3.62546	-4.5701	0.038225	0.99966	LUXX01060706.1	321914	328311	6398
ENSSSCG00025048395	160.547	32.479	2.3013	5.631e-06	0.031779	LUXX01052760.1	450515	471920	3449	IGFBP5
ENSSSCG00025048687	0.252439	7.01055	-4.5519	0.03576	0.99966	LUXX01074391.1	2800149	2821723	1130	ARHGDIB	Rho GDP dissociation inhibitor beta [Source:NCBI gene;Acc:100155466]
ENSSSCG00025048712	744.746	1719.57	-1.208	0.025065	0.99966	LUXX01073936.1	2049267	2053343	524	RPS18	Sus scrofa ribosomal protein S18 (RPS18), mRNA. [Source:RefSeq mRNA;Acc:NM_213940]
ENSSSCG00025048952	178.031	384.544	-1.1143	0.039212	0.99966	LUXX01052760.1	605011	626656	1467	RPL37A
ENSSSCG00025049388	27.8586	8.96167	1.669	0.0092027	0.99966	LUXX01081985.1	2032225	2118392	5940
ENSSSCG00025049568	85.2646	178.724	-1.0737	0.042162	0.99966	LUXX01068597.1	826610	835605	1048
ENSSSCG00025049931	165.906	367.944	-1.1524	0.045269	0.99966	LUXX01075772.1	469495	513279	3710	LRSAM1
ENSSSCG00025050110	6.06654	19.4717	-1.7004	0.037086	0.99966	LUXX01062832.1	4345001	4350812	5518
ENSSSCG00025050385	11.3875	0.887202	3.8121	0.0085721	0.99966	LUXX01074245.1	6183667	6185809	1376
ENSSSCG00025050797	2.60787	12.1332	-2.2315	0.047236	0.99966	LUXX01068597.1	916529	923100	3199
ENSSSCG00025051647	41.4548	86.5334	-1.0595	0.004842	0.99966	LUXX01068778.1	2028773	2197467	1628	TPM2
ENSSSCG00025051650	12.4824	39.0213	-1.634	0.0047425	0.99966	LUXX01068649.1	1255221	1266245	7485	CYP1B1
ENSSSCG00025051722	9.96765	28.5575	-1.5315	0.015272	0.99966	LUXX01064152.1	1767395	1792027	6961
ENSSSCG00025051781	12.9726	36.6898	-1.5203	0.022631	0.99966	LUXX01079974.1	1971267	1987835	1931	PHKG2	Sus scrofa phosphorylase kinase catalytic subunit gamma 2 (PHKG2), mRNA. [Source:RefSeq mRNA;Acc:NM_001166317]
ENSSSCG00025051813	0	4.54707	-4.8785	0.023272	0.99966	LUXX01073055.1	1492717	1617660	2355	CCR3	Sus scrofa C-C motif chemokine receptor 3 (CCR3), mRNA. [Source:RefSeq mRNA;Acc:NM_001001620]
ENSSSCG00025052073	75.0577	160.989	-1.1082	0.036646	0.99966	LUXX01073274.1	2472849	2474973	544	NDUFA2
ENSSSCG00025052477	4.67769	17.005	-1.8642	0.03216	0.99966	LUXX01013411.1	2017476	2020379	2904		Sus scrofa potassium voltage-gated channel subfamily A member 5 (KCNA5), mRNA. [Source:RefSeq mRNA;Acc:NM_001006593]
ENSSSCG00025052756	2.27533	15.0845	-2.7572	0.0084649	0.99966	LUXX01052731.1	2604630	2651839	6539
ENSSSCG00025053473	0.284728	6.04221	-4.3515	0.015538	0.99966	LUXX01041350.1	297958	299117	450
ENSSSCG00025053776	54.3102	130.92	-1.2778	0.025066	0.99966	LUXX01033230.1	402340	402654	315
ENSSSCG00025054410	30.1466	70.4821	-1.2263	0.0045503	0.99966	LUXX01036174.1	2086439	2095494	1633	CCNA1
ENSSSCG00025054455	4.26593	0	4.3008	0.038955	0.99966	LUXX01082911.1	1562754	1568315	5037
ENSSSCG00025054501	48.883	145.733	-1.5789	0.0061437	0.99966	LUXX01062732.1	758624	766490	1281
ENSSSCG00025054614	29.0643	7.24767	2.0596	0.0050276	0.99966	LUXX01081391.1	87286	145754	3384	LPCAT2
ENSSSCG00025054974	0.552688	9.65983	-4.117	0.019877	0.99966	LUXX01092849.1	4826163	4829565	2917
ENSSSCG00025055486	0.284728	4.58539	-3.9407	0.03903	0.99966	LUXX01093329.1	285838	292450	6326
ENSSSCG00025056132	5.08445	24.4722	-2.2716	0.013543	0.99966	LUXX01079974.1	2277432	2288939	3600	TBC1D10B	Sus scrofa TBC1 domain family member 10B (TBC1D10B), mRNA. [Source:RefSeq mRNA;Acc:NM_001244423]
ENSSSCG00025056147	4.50285	0	4.3801	0.030086	0.99966	LUXX01093185.1	1700050	1716671	1136	INKA2
ENSSSCG00025056298	5.87868	0	4.7655	0.010416	0.99966	LUXX01098279.1	118014	123298	5285
ENSSSCG00025056441	28.4529	88.3544	-1.6371	0.007402	0.99966	LUXX01102149.1	197	1890	475
ENSSSCG00025056547	61.0328	30.2578	1.0345	0.035861	0.99966	LUXX01082911.1	2030171	2061935	3150	GATA6	Sus scrofa GATA binding protein 6 (GATA6), mRNA. [Source:RefSeq mRNA;Acc:NM_214328]
ENSSSCG00025056619	6.90396	0.492965	4.0375	0.01622	0.99966	LUXX01096431.1	199046	210832	629
ENSSSCG00025056689	2.82927	11.5882	-2.0431	0.030598	0.99966	LUXX01073055.1	1940331	1944655	1801
ENSSSCG00025056765	0	6.13769	-5.3005	0.0066256	0.99966	LUXX01089374.1	5076204	5106303	2096
ENSSSCG00025058040	9.06903	29.7882	-1.7311	0.0061638	0.99966	LUXX01069198.1	1664285	1732825	4285
ENSSSCG00025058290	23.7283	8.0394	1.5365	0.041218	0.99966	LUXX01078624.1	3681858	3734626	4351
ENSSSCG00025058340	1.50124	13.6783	-3.2405	0.017756	0.99966	LUXX01057588.1	26003	31244	5136
ENSSSCG00025059777	0.552688	7.69256	-3.7952	0.011574	0.99966	LUXX01074672.1	985872	994126	1067	FBXO2
ENSSSCG00025060075	25.2181	8.98633	1.4703	0.027136	0.99966	LUXX01058120.1	1456437	1461597	3623	SOX9	Sus scrofa SRY-box 9 (SOX9), mRNA. [Source:RefSeq mRNA;Acc:NM_213843]
ENSSSCG00025060298	6.32023	20.2349	-1.6917	0.030246	0.99966	LUXX01065618.1	2566948	2600554	4324	FAM193B	Sus scrofa family with sequence similarity 193 member B (FAM193B), mRNA. [Source:RefSeq mRNA;Acc:NM_001243850]
ENSSSCG00025060384	30.6023	9.28251	1.7262	0.0069531	0.99966	LUXX01058120.1	1519881	1861684	5792
ENSSSCG00025061247	43.4054	86.5764	-1.0006	0.04132	0.99966	LUXX01036683.1	21	1670	1218
ENSSSCG00025061397	0	3.9723	-4.714	0.0391	0.99966	LUXX01070751.1	461136	467169	5745
ENSSSCG00025061405	12.7159	2.99544	2.0698	0.037525	0.99966	LUXX01058120.1	1821619	1829219	6938
ENSSSCG00025061411	1.4702	19.2319	-3.7308	0.023339	0.99966	LUXX01033818.1	63939	102684	4357
ENSSSCG00025062023	1.40687	9.1338	-2.6807	0.036737	0.99966	LUXX01085380.1	1672749	1676648	3854
ENSSSCG00025062199	6.7937	22.7406	-1.7363	0.01992	0.99966	LUXX01070751.1	1163636	1200907	1252
ENSSSCG00025062426	31.0171	62.7584	-1.0277	0.044464	0.99966	LUXX01041391.1	461209	553387	5597	ADARB1
ENSSSCG00025062896	9.34323	28.2204	-1.6019	0.022926	0.99966	LUXX01063156.1	782022	788760	6739
ENSSSCG00025062968	1.13767	12.908	-3.5282	0.0014778	0.99966	LUXX01069198.1	2313250	2332601	2122	WDR4
ENSSSCG00025063028	3.09723	13.8621	-2.1903	0.040905	0.99966	LUXX01054195.1	1292121	1292781	558
ENSSSCG00025063175	79.5198	35.9467	1.1428	0.0069623	0.99966	LUXX01059425.1	527280	543135	3011
ENSSSCG00025063345	13.0012	39.2975	-1.6079	0.011978	0.99966	LUXX01058120.1	2425950	2436074	450
ENSSSCG00025063375	7.48644	29.2719	-1.9793	0.015324	0.99966	LUXX01084280.1	674015	674415	159
ENSSSCG00025063626	34.1974	14.3966	1.2828	0.042894	0.99966	LUXX01076902.1	273650	339645	3133	ZCCHC24
ENSSSCG00025064030	21.1233	44.3524	-1.0846	0.044593	0.99966	LUXX01102040.1	1720926	1847764	5189
ENSSSCG00025064041	6.05352	21.5052	-1.8198	0.049248	0.99966	LUXX01076902.1	389849	630153	6955
ENSSSCG00025064163	7.03187	21.9956	-1.6646	0.043074	0.99966	LUXX01064204.1	1590432	1677366	1117
ENSSSCG00025064294	49.3779	99.2136	-1.0138	0.014371	0.99966	LUXX01077477.1	3992130	4015529	2827	SMTN
ENSSSCG00025065475	34.5366	13.5886	1.3129	0.021895	0.99966	LUXX01079154.1	1006590	1007633	1044	JUNB
ENSSSCG00025065577	0	8.67323	-5.8195	0.020425	0.99966	LUXX01068866.1	763168	765291	348
ENSSSCG00025065711	8.04376	25.7757	-1.7065	0.028778	0.99966	LUXX01101888.1	2873799	2879172	2610
ENSSSCG00025066099	72.1656	192.793	-1.4233	0.030859	0.99966	LUXX01058120.1	3202160	3223505	740	RPL38
ENSSSCG00025066106	2.35418	13.9874	-2.5947	0.04124	0.99966	LUXX01079974.1	2670735	2676216	1733	CORO1A
ENSSSCG00025066238	1.16995	26.7738	-4.5436	0.0027136	0.99966	LUXX01065618.1	1782354	1785725	612
ENSSSCG00025066329	14.4386	3.48841	2.0563	0.022597	0.99966	LUXX01090487.1	3844665	3948052	5410	SH3BP4
ENSSSCG00025066560	8.20182	21.1065	-1.3714	0.037545	0.99966	LUXX01068597.1	13452	25270	1610
ENSSSCG00025066595	51.7537	137.793	-1.4197	0.0013118	0.99966	LUXX01079974.1	2679555	2680316	384
ENSSSCG00025067088	313.841	663.391	-1.0812	0.0063805	0.99966	LUXX01045175.1	1	2601	2491
ENSSSCG00025067606	6.08456	18.9469	-1.6304	0.033004	0.99966	LUXX01070105.1	5042940	5048919	1746
ENSSSCG00025067916	0.284728	4.93223	-4.0608	0.034476	0.99966	LUXX01070841.1	149868	341316	6436
ENSSSCG00025068207	1.12214	8.307	-2.8621	0.047612	0.99966	LUXX01086278.1	1096950	1098317	1070
ENSSSCG00025068269	17.3467	4.27688	2.0249	0.014373	0.99966	LUXX01091791.1	5499115	5503952	4724
ENSSSCG00025068500	36.2274	72.2201	-1.0075	0.036421	0.99966	LUXX01090609.1	576716	584060	4325	PSMB10
ENSSSCG00025068559	31.6054	5.13943	2.7203	0.0022771	0.99966	LUXX01062441.1	2745838	2762088	5265
ENSSSCG00025068922	2.33866	12.6034	-2.4673	0.025306	0.99966	LUXX01083171.1	1308138	1309892	576
ENSSSCG00025069228	451.012	1197.99	-1.41	0.0063593	0.99966	LUXX01078624.1	4569497	4601149	1471
ENSSSCG00025069316	0.805127	10.2724	-3.6532	0.0066121	0.99966	LUXX01100060.1	2486516	2503317	1022
ENSSSCG00025069484	1.05757	11.3745	-3.3802	0.010637	0.99966	LUXX01096857.1	10759	11700	942
ENSSSCG00025070255	4.48608	0	4.3752	0.034697	0.99966	LUXX01085911.1	480099	485201	1385
ENSSSCG00025070484	7.23863	41.6341	-2.5345	0.022035	0.99966	LUXX01073936.1	6561692	6569735	3547	SLA-DMB
ENSSSCG00025070648	22.6656	48.2071	-1.09	0.022502	0.99966	LUXX01096074.1	2438669	2447504	2246	BATF2
ENSSSCG00025070810	18.6719	70.768	-1.9328	0.0074331	0.99966	LUXX01099966.1	6663	41521	1340
ENSSSCG00025070857	0.852937	9.78713	-3.5447	0.028117	0.99966	LUXX01098300.1	663	2760	666
ENSSSCG00025071071	2.52902	13.8835	-2.4753	0.044899	0.99966	LUXX01068597.1	164309	184637	1841	LRRC74B
ENSSSCG00025071190	184.769	379.211	-1.0404	0.027242	0.99966	LUXX01097390.1	2352570	2359638	698	RPS29
ENSSSCG00025071290	7.04864	0	5.0265	0.004706	0.99966	LUXX01058684.1	1832626	1841652	6768
ENSSSCG00025071442	9.3709	24.0246	-1.3546	0.046916	0.99966	LUXX01086464.1	111235	112161	927
ENSSSCG00025071588	9.80958	1.7744	2.5585	0.044264	0.99966	LUXX01084869.1	853263	857991	4663
ENSSSCG00025071629	26.0023	73.2916	-1.5004	0.011506	0.99966	LUXX01077104.1	1906420	1925699	2813
ENSSSCG00025071695	16.0351	41.1673	-1.3486	0.043459	0.99966	LUXX01085626.1	2375223	2380630	5032
ENSSSCG00025071865	4.78883	15.6072	-1.7205	0.037021	0.99966	LUXX01085111.1	1312480	1323469	1030	RAB33A	RAB33A, member RAS oncogene family [Source:NCBI gene;Acc:100144495]
ENSSSCG00025071926	1.43916	8.50703	-2.5809	0.046987	0.99966	LUXX01068778.1	66613	75494	1380
ENSSSCG00025072065	316.219	937.159	-1.5661	2.3126e-07	0.0033058	LUXX01092198.1	2282282	2372327	2767	PABPC1
ENSSSCG00025072295	7.18281	0.308509	4.0983	0.027133	0.99966	LUXX01074672.1	2743224	2751453	7475
ENSSSCG00025072504	21.7271	46.9283	-1.1272	0.033571	0.99966	LUXX01064470.1	2819326	2892470	6020	SEPTIN6
ENSSSCG00025072850	4.81987	20.3024	-2.1019	0.029221	0.99966	LUXX01100060.1	2667763	2823642	5896
ENSSSCG00025073049	2.29085	11.2674	-2.3046	0.028673	0.99966	LUXX01099407.1	1422537	1428893	690
ENSSSCG00025073342	40.6259	98.6467	-1.2897	0.049672	0.99966	LUXX01083192.1	333127	336301	876	TIMM10
ENSSSCG00025073377	16.3046	39.4455	-1.288	0.029054	0.99966	LUXX01086522.1	359577	371995	1593	GPX6
ENSSSCG00025073385	128.803	265.87	-1.0503	0.029065	0.99966	LUXX01083703.1	169771	177115	819
ENSSSCG00025073413	0	3.77159	-4.6028	0.035356	0.99966	LUXX01092329.1	201704	239918	2886	CD8A
ENSSSCG00025073819	62.2869	129.139	-1.0504	0.002107	0.99966	LUXX01048769.1	1725512	1771067	3107	GALNT12
ENSSSCG00025074163	100.776	202.46	-1.0127	0.031824	0.99966	LUXX01095470.1	192631	206588	3798
ENSSSCG00025074236	5.86067	0	4.7614	0.011237	0.99966	LUXX01086362.1	57224	64951	7295
ENSSSCG00025074458	0.284728	7.55876	-4.6741	0.016651	0.99966	LUXX01050314.1	464836	483742	2456	SLC44A4	Choline transporter-like protein 4 [Source:UniProtKB/Swiss-Prot;Acc:A5PF08]
ENSSSCG00025074773	6.61923	20.4187	-1.6403	0.046879	0.99966	LUXX01099027.1	558698	566211	1187	NDUFA11	NADH:ubiquinone oxidoreductase subunit A11 [Source:NCBI gene;Acc:100514033]
ENSSSCG00025075059	4.56743	0	4.399	0.030317	0.99966	LUXX01092849.1	4544969	4562211	213
ENSSSCG00025075244	68.0501	163.072	-1.268	0.013686	0.99966	LUXX01099181.1	1679285	1683920	426
ENSSSCG00025075604	12.6317	53.0466	-2.0862	0.0055043	0.99966	LUXX01100376.1	3707515	3718895	1629	PCLAF
ENSSSCG00025075985	84.0185	182.281	-1.123	0.038207	0.99966	LUXX01093852.1	842785	886736	3125	C7H14orf93
ENSSSCG00025076400	11.5158	36.0727	-1.6363	0.0030078	0.99966	LUXX01083109.1	705807	744888	3868	AP2A1
ENSSSCG00025076594	2.00737	17.0894	-3.1254	0.0019395	0.99966	LUXX01082543.1	2249707	2252588	1144
ENSSSCG00025076644	20.0268	75.4261	-1.9262	0.013659	0.99966	LUXX01096074.1	1750551	1753900	1010	FKBP2
ENSSSCG00025076858	0.852937	13.3535	-3.9976	0.0011486	0.99966	LUXX01101615.1	282	2071	1692
ENSSSCG00025077078	12.4669	36.552	-1.5665	0.02757	0.99966	LUXX01050314.1	614191	625783	1130	ly6g6f	Sus scrofa lymphocyte antigen 6 family member G6F (LY6G6F), mRNA. [Source:RefSeq mRNA;Acc:NM_001195347]
ENSSSCG00025077387	0.852937	7.20027	-3.0848	0.037799	0.99966	LUXX01093914.1	456448	672115	2702
ENSSSCG00025077607	0.284728	4.28988	-3.8386	0.045175	0.99966	LUXX01096074.1	4791177	4849409	3617	CHKA
ENSSSCG00025077653	8.95914	1.7744	2.4326	0.04939	0.99966	LUXX01096535.1	3255564	3255669	106	U6	U6 spliceosomal RNA [Source:RFAM;Acc:RF00026]
ENSSSCG00025077676	40.8438	18.5897	1.1218	0.046197	0.99966	LUXX01095385.1	4205646	4213339	2280
ENSSSCG00025077748	1.35906	18.2376	-3.7383	0.010921	0.99966	LUXX01050314.1	708478	731932	5307	AIF1	allograft inflammatory factor 1 [Source:NCBI gene;Acc:397271]
Novel00132	81.3614	35.9415	1.1612	0.0033144	0.99966	LUXX01001392.1	2783390	2788178	1635	-	-
Novel00161	6.71735	21.0935	-1.6545	0.020126	0.99966	LUXX01002003.1	7459	7908	450	-	-
Novel00174	75.6064	167.381	-1.1519	0.011528	0.99966	LUXX01002864.1	1395451	1396117	573	-	-
Novel00176	264.035	630.298	-1.2574	0.018014	0.99966	LUXX01002987.1	400156	408218	579	-	-
Novel00228	406.843	142.837	1.519	1.6995e-06	0.012147	LUXX01004430.1	127	1932	1706	-	-
Novel00244	13.2427	33.4618	-1.3492	0.034418	0.99966	LUXX01004567.1	211721	236857	1274	-	-
Novel00249	0.885226	7.61075	-3.1583	0.04267	0.99966	LUXX01004567.1	50405	51210	503	-	-
Novel00337	17.9959	47.0128	-1.4025	0.02527	0.99966	LUXX01005274.1	84	678	299	-	-
Novel00342	2.98484	22.7108	-2.9356	0.0039931	0.99966	LUXX01005342.1	354728	357806	531	-	-
Novel00351	10.3635	31.5893	-1.6268	0.049961	0.99966	LUXX01005638.1	1502146	1502696	393	-	-
Novel00424	6.38481	24.1052	-1.9271	0.0073944	0.99966	LUXX01007159.1	676188	677144	957	-	-
Novel00497	58.6072	128.932	-1.1416	0.010846	0.99966	LUXX01008344.1	144603	145954	498	-	-
Novel00504	15.1624	38.7213	-1.3603	0.031953	0.99966	LUXX01008578.1	1527680	1547932	193	-	-
Novel00507	7.23775	21.6494	-1.5934	0.025544	0.99966	LUXX01008578.1	4886575	4892897	1529	-	-
Novel00580	17.1865	35.4453	-1.0432	0.043111	0.99966	LUXX01009708.1	4045741	4047036	936	-	-
Novel00587	28.1635	70.6054	-1.3356	0.0061112	0.99966	LUXX01009708.1	1746098	1767617	526	-	-
Novel00602	5.44928	19.3899	-1.804	0.027874	0.99966	LUXX01009754.1	573143	596551	725	-	-
Novel00631	7.72461	25.4347	-1.7191	0.005962	0.99966	LUXX01010084.1	2464273	2465776	836	-	-
Novel00638	21.4922	4.16583	2.4202	0.0052956	0.99966	LUXX01010294.1	608226	650417	1054	-	-
Novel00714	6.53913	21.2033	-1.7097	0.04402	0.99966	LUXX01011888.1	523238	540837	1452	-	-
Novel00730	16.0245	64.7555	-2.0279	7.2946e-05	0.18959	LUXX01012480.1	103546	122357	540	-	-
Novel00800	54.1552	25.3685	1.122	0.030114	0.99966	LUXX01013883.1	3414190	3419413	1936	-	-
Novel00860	11.6521	39.563	-1.7739	0.0096423	0.99966	LUXX01014968.1	8611	11622	1557	-	-
Novel00862	269.577	554.468	-1.0416	0.001737	0.99966	LUXX01014968.1	194	5454	3782	-	-
Novel00896	688.434	1428.56	-1.0541	0.036358	0.99966	LUXX01015702.1	5846026	5908411	384	-	-
Novel00898	70.6425	233.206	-1.7277	0.0051598	0.99966	LUXX01015702.1	6333455	6359595	702	-	-
Novel00923	19.5801	43.8523	-1.1733	0.022943	0.99966	LUXX01016047.1	895	4348	674	-	-
Novel00965	6.69933	19.2067	-1.533	0.040076	0.99966	LUXX01016537.1	42	575	373	-	-
Novel00987	1.9906	12.9918	-2.6954	0.028418	0.99966	LUXX01017257.1	743478	744187	710	-	-
Novel01012	36.4693	93.1267	-1.3617	0.046216	0.99966	LUXX01017611.1	436	1658	533	-	-
Novel01020	27.0464	8.28425	1.7251	0.0057236	0.99966	LUXX01017974.1	176529	204572	1884	-	-
Novel01088	16.4149	44.2932	-1.4344	0.011984	0.99966	LUXX01019093.1	224195	226097	1437	-	-
Novel01147	11.754	28.5029	-1.2749	0.028682	0.99966	LUXX01019661.1	2134962	2177868	980	-	-
Novel01187	14.9511	3.42801	2.0566	0.047329	0.99966	LUXX01020142.1	912856	915426	2190	-	-
Novel01369	7.21973	22.5503	-1.649	0.011395	0.99966	LUXX01024205.1	2594348	2596523	1530	-	-
Novel01382	7.22186	23.6083	-1.7292	0.022046	0.99966	LUXX01024714.1	6714	7427	523	-	-
Novel01384	0	5.6389	-5.2173	0.029591	0.99966	LUXX01024726.1	279387	281873	720	-	-
Novel01436	2.92364	14.7889	-2.3691	0.039282	0.99966	LUXX01025340.1	2904127	2905660	1105	-	-
Novel01453	26.1624	80.9928	-1.6296	5.8913e-05	0.18715	LUXX01025340.1	3660816	3668330	1225	-	-
Novel01514	8.68868	21.7579	-1.3258	0.046016	0.99966	LUXX01026070.1	714008	725029	1069	-	-
Novel01568	4.42275	16.1963	-1.8526	0.027625	0.99966	LUXX01026751.1	13342	20685	373	-	-
Novel01570	51.8224	111.499	-1.1116	0.011912	0.99966	LUXX01026815.1	152	1940	394	-	-
Novel01575	93.5765	242.221	-1.369	0.00013732	0.24538	LUXX01026873.1	901272	905188	988	-	-
Novel01610	9.41584	30.6417	-1.7142	0.019382	0.99966	LUXX01027392.1	7060905	7077012	499	-	-
Novel01631	16.4782	35.5096	-1.1102	0.034184	0.99966	LUXX01027527.1	724899	802468	934	-	-
Novel01633	6.65027	0.801474	3.0968	0.044343	0.99966	LUXX01027527.1	1560366	1569189	772	-	-
Novel01679	30.2572	84.0617	-1.4842	0.0099292	0.99966	LUXX01028351.1	585444	595454	331	-	-
Novel01694	13.3027	36.8111	-1.4812	0.017941	0.99966	LUXX01028809.1	880059	895668	2372	-	-
Novel01756	14.4596	36.8748	-1.3668	0.026845	0.99966	LUXX01030435.1	2228	16830	239	-	-
Novel01796	3.61887	15.1604	-2.0918	0.04598	0.99966	LUXX01031273.1	433	1382	537	-	-
Novel01804	17.3031	38.2855	-1.1631	0.035983	0.99966	LUXX01031366.1	2771825	2780457	835	-	-
Novel01830	13.5425	46.1418	-1.7806	0.016226	0.99966	LUXX01031807.1	1022019	1050932	319	-	-
Novel01863	15.0601	35.9811	-1.2637	0.026641	0.99966	LUXX01032463.1	306627	349195	728	-	-
Novel01936	2.38647	15.2552	-2.7199	0.023646	0.99966	LUXX01033751.1	1303954	1304634	658	-	-
Novel01986	8.31208	23.9551	-1.5365	0.023081	0.99966	LUXX01034360.1	1898237	1917175	456	-	-
Novel02023	18.8442	6.50985	1.5334	0.044108	0.99966	LUXX01035031.1	587578	592827	2968	-	-
Novel02073	10.5237	1.54255	2.6268	0.049232	0.99966	LUXX01035852.1	4064033	4067123	733	-	-
Novel02089	23.1042	47.7726	-1.0605	0.048043	0.99966	LUXX01036151.1	509321	512458	1006	-	-
Novel02146	20.2216	5.59732	1.8818	0.017546	0.99966	LUXX01037818.1	184835	195280	2092	-	-
Novel02173	18.0906	46.0105	-1.3578	0.020917	0.99966	LUXX01038418.1	33157	43813	1674	-	-
Novel02183	4.26505	17.7805	-2.049	0.032214	0.99966	LUXX01038527.1	871774	877799	945	-	-
Novel02234	47.3822	116.733	-1.3096	0.011146	0.99966	LUXX01039063.1	1422026	1426745	1076	-	-
Novel02247	88.949	37.7601	1.2369	0.0025978	0.99966	LUXX01039275.1	2560660	2563334	1754	-	-
Novel02253	12.5122	2.08291	2.6499	0.011075	0.99966	LUXX01039275.1	3403956	3410733	3044	-	-
Novel02264	8.45551	1.01126	2.946	0.03015	0.99966	LUXX01039915.1	99467	101250	1569	-	-
Novel02299	8.8455	32.7019	-1.8954	0.0028418	0.99966	LUXX01040915.1	1919196	1924878	831	-	-
Novel02321	165.912	365.414	-1.1412	0.0014346	0.99966	LUXX01041585.1	6	1179	377	-	-
Novel02442	0.252439	5.54992	-4.2161	0.044712	0.99966	LUXX01043970.1	685160	685472	284	-	-
Novel02450	28.9737	9.55336	1.6438	0.010912	0.99966	LUXX01044006.1	1807964	1826026	1483	-	-
Novel02499	22.0677	6.07728	1.8789	0.039525	0.99966	LUXX01044864.1	995045	997737	1189	-	-
Novel02530	24.826	67.5725	-1.4522	0.012566	0.99966	LUXX01045202.1	4065545	4104000	1848	-	-
Novel02556	35.831	74.9155	-1.0655	0.0070167	0.99966	LUXX01046251.1	2652151	2654652	1555	-	-
Novel02589	8.40557	0.492965	4.3235	0.012189	0.99966	LUXX01046902.1	2143105	2148171	1699	-	-
Novel02611	17.2389	43.9381	-1.3616	0.013016	0.99966	LUXX01047135.1	1252668	1257199	214	-	-
Novel02612	7.37743	28.9335	-1.9928	0.015526	0.99966	LUXX01047135.1	1119184	1131868	4333	-	-
Novel02619	34.1386	108.364	-1.6714	0.015441	0.99966	LUXX01047386.1	309400	373125	773	-	-
Novel02626	44.9504	91.7796	-1.039	0.011697	0.99966	LUXX01047513.1	844458	849151	767	-	-
Novel02667	122.301	253.606	-1.0559	0.007662	0.99966	LUXX01047750.1	1	242	215	-	-
Novel02694	57.0881	21.4111	1.4285	0.001431	0.99966	LUXX01048117.1	1293549	1296026	2118	-	-
Novel02717	15.8329	35.5368	-1.164	0.03317	0.99966	LUXX01048137.1	4097702	4108128	1191	-	-
Novel02776	28.7574	68.0835	-1.2532	0.0099591	0.99966	LUXX01048929.1	451738	457999	1834	-	-
Novel02794	0.300249	5.39079	-4.1923	0.032486	0.99966	LUXX01049372.1	5	958	523	-	-
Novel02801	37.7194	13.5594	1.476	0.006965	0.99966	LUXX01049609.1	694015	708192	1342	-	-
Novel02834	31.0258	12.291	1.3387	0.025841	0.99966	LUXX01050012.1	490370	491588	959	-	-
Novel02875	4.8031	18.706	-1.9802	0.011789	0.99966	LUXX01050369.1	3967698	3975426	578	-	-
Novel02885	28.9956	58.9673	-1.0248	0.040113	0.99966	LUXX01050369.1	5199077	5200681	1154	-	-
Novel02898	12.9382	2.51548	2.3137	0.016987	0.99966	LUXX01050914.1	1094256	1114369	1228	-	-
Novel03020	38.0381	112.615	-1.5727	0.002836	0.99966	LUXX01052336.1	5	823	335	-	-
Novel03051	54.7503	175.335	-1.6854	0.0020614	0.99966	LUXX01052731.1	3027227	3029450	1759	-	-
Novel03057	1.15319	13.4718	-3.5824	0.021364	0.99966	LUXX01052731.1	1886340	1887280	510	-	-
Novel03114	5.71848	22.0522	-1.9554	0.015705	0.99966	LUXX01053469.1	37264	38162	899	-	-
Novel03154	0.300249	5.36479	-4.1845	0.045729	0.99966	LUXX01054195.1	50032	52329	388	-	-
Novel03189	3.58658	12.5007	-1.8024	0.03773	0.99966	LUXX01054881.1	5683507	5689767	1083	-	-
Novel03201	10.3996	53.3609	-2.3715	0.0062301	0.99966	LUXX01055093.1	3543873	3546768	747	-	-
Novel03242	3.20624	14.5791	-2.1662	0.033884	0.99966	LUXX01055808.1	2752586	2768511	223	-	-
Novel03271	1.39135	8.72915	-2.6611	0.042445	0.99966	LUXX01056594.1	4114195	4115571	864	-	-
Novel03305	45.1739	19.4074	1.1902	0.048846	0.99966	LUXX01057073.1	559635	561366	1711	-	-
Novel03348	22.6689	8.42064	1.4021	0.037668	0.99966	LUXX01057657.1	180436	182768	1700	-	-
Novel03358	149.774	303.77	-1.0236	0.016727	0.99966	LUXX01057691.1	1008530	1022257	587	-	-
Novel03460	11.8048	1.93678	2.4913	0.039655	0.99966	LUXX01058647.1	4473067	4477402	969	-	-
Novel03478	24.7391	0.617019	5.0735	9.3168e-05	0.22197	LUXX01058794.1	2374	21496	2519	-	-
Novel03525	6.30096	21.9754	-1.7997	0.034898	0.99966	LUXX01059328.1	282	1351	362	-	-
Novel03560	9.72647	1.40549	2.7321	0.048073	0.99966	LUXX01060366.1	944241	949845	827	-	-
Novel03635	11.0898	50.442	-2.1959	0.0001205	0.24538	LUXX01061630.1	45	445	304	-	-
Novel03750	71.6084	32.7084	1.1386	0.0070922	0.99966	LUXX01064088.1	1845167	1850375	1994	-	-
Novel03758	108.712	238.128	-1.1358	0.0045989	0.99966	LUXX01064204.1	231572	250569	4356	-	-
Novel03797	15.8321	5.00563	1.6643	0.034998	0.99966	LUXX01064945.1	56626	59956	1266	-	-
Novel03900	10.792	28.4237	-1.4133	0.041103	0.99966	LUXX01067594.1	801505	804487	1200	-	-
Novel03908	2.02414	11.4934	-2.5364	0.031224	0.99966	LUXX01067594.1	189645	192407	462	-	-
Novel03973	8.99018	27.678	-1.6387	0.027194	0.99966	LUXX01068998.1	2171069	2194573	554	-	-
Novel04121	10.4381	29.5499	-1.483	0.022799	0.99966	LUXX01070841.1	2582912	2586101	1013	-	-
Novel04155	5.21699	0	4.5899	0.02685	0.99966	LUXX01071791.1	88128	96870	794	-	-
Novel04164	4.51837	19.6529	-2.1386	0.0059473	0.99966	LUXX01072003.1	5159	13202	607	-	-
Novel04293	0	8.27899	-5.7524	0.023136	0.99966	LUXX01073853.1	1709	4956	1608	-	-
Novel04406	24.0646	49.6679	-1.0595	0.038824	0.99966	LUXX01075348.1	2550635	2593420	2733	-	-
Novel04503	33.1259	69.1006	-1.059	0.0064648	0.99966	LUXX01077451.1	760314	774393	1013	-	-
Novel04535	171.603	57.9774	1.5775	6.6692e-06	0.031779	LUXX01078063.1	73597	77330	3177	-	-
Novel04538	44.9962	107.236	-1.2621	0.036388	0.99966	LUXX01078474.1	106035	109852	3101	-	-
Novel04549	37.3885	82.6653	-1.1538	0.0077616	0.99966	LUXX01078610.1	168792	183439	794	-	-
Novel04593	7.20421	22.4113	-1.6194	0.030414	0.99966	LUXX01079103.1	922056	927325	2150	-	-
Novel04618	294.56	590.355	-1.0053	0.023212	0.99966	LUXX01079438.1	12374	15039	1523	-	-
Novel04682	8.32422	39.2416	-2.2182	0.0025066	0.99966	LUXX01080321.1	4937	27561	1957	-	-
Novel04708	2.47996	14.5609	-2.566	0.012699	0.99966	LUXX01081328.1	36	983	692	-	-
Novel04712	3.55305	13.7257	-1.9609	0.04522	0.99966	LUXX01081434.1	252390	318950	440	-	-
Novel04739	0.600498	27.3995	-5.5942	0.00013146	0.24538	LUXX01081963.1	1238570	1240408	1029	-	-
Novel04747	26.149	69.1233	-1.4125	0.0010638	0.99966	LUXX01081985.1	206355	207930	1467	-	-
Novel04939	23.7802	60.8183	-1.3653	0.0020606	0.99966	LUXX01084960.1	3107849	3109115	615	-	-
Novel05137	0.252439	9.03306	-4.9206	0.012031	0.99966	LUXX01089284.1	269	1006	557	-	-
Novel05228	116.634	40.1508	1.5559	0.01044	0.99966	LUXX01090406.1	1033665	1038539	1178	-	-
Novel05260	9.30382	29.5771	-1.6747	0.0094738	0.99966	LUXX01091028.1	723	1315	286	-	-
Novel05283	27.5282	76.0125	-1.4761	0.031685	0.99966	LUXX01091598.1	2	413	203	-	-
Novel05306	31.7622	107.103	-1.754	0.00039051	0.55823	LUXX01091791.1	2424189	2436105	3298	-	-
Novel05371	8.05928	0.308509	4.2552	0.01215	0.99966	LUXX01092008.1	1141025	1144147	874	-	-
Novel05445	8.77003	36.9281	-2.089	0.00034898	0.52512	LUXX01093250.1	1647008	1673789	910	-	-
Novel05459	5.5449	70.0204	-3.666	7.1748e-05	0.18959	LUXX01093255.1	3738910	3745397	712	-	-
Novel05534	59.3943	28.3983	1.0902	0.037334	0.99966	LUXX01094094.1	564330	621395	716	-	-
Novel05597	25.6374	63.9838	-1.3227	0.010241	0.99966	LUXX01095400.1	863	22033	431	-	-
Novel05666	12.8174	3.58713	1.8593	0.048105	0.99966	LUXX01096747.1	499190	500223	918	-	-
Novel05718	32.0827	11.3148	1.5435	0.0154	0.99966	LUXX01097818.1	648387	652623	1226	-	-
Novel05736	7.71247	23.2193	-1.6035	0.03183	0.99966	LUXX01098231.1	520450	523307	796	-	-
Novel05746	20.7426	6.28707	1.7335	0.019564	0.99966	LUXX01098321.1	60265	62255	1206	-	-
Novel05760	36.2449	74.5303	-1.0409	0.037367	0.99966	LUXX01098468.1	4267954	4277245	2363	-	-
Novel05797	25.1346	57.3902	-1.197	0.0057916	0.99966	LUXX01099118.1	61303	196981	1529	-	-
Novel05863	31.3833	2.30569	3.7665	2.0316e-05	0.072605	LUXX01099793.1	1812562	1813541	258	-	-
Novel06040	69.1863	28.4484	1.2826	0.03122	0.99966	LUXX01101818.1	1677768	1679492	1591	-	-
Novel06051	12.8469	46.6355	-1.8791	0.008885	0.99966	LUXX01101888.1	720447	739763	1174	-	-

## Sheet: H2O2_TrpvsH2O2.DEG
					Table S2. The significantly expressed DEGs in the NC vs H2O2 and H2O2 vs H2O2+Trp
Gene_id	readcount_H2O2_Trp	readcount_H2O2	log2FoldChange	pval	padj	chromosome	start	end	length	Gene name	Gene description
ENSSSCG00025000075	15.6357	3.2431	2.3037	0.044837	0.99983	LUXX01000066.1	2078754	2081122	647
ENSSSCG00025001081	3.78797	16.0198	-2.0348	0.024151	0.99983	LUXX01012271.1	10069	12553	2262
ENSSSCG00025001209	30.1444	61.8698	-1.0217	0.01326	0.99983	LUXX01005638.1	2037429	2066995	4619	RIT1
ENSSSCG00025001679	1.92745	14.5351	-2.7744	0.0097301	0.99983	LUXX01009893.1	704820	708721	2713	CCN2	Sus scrofa cellular communication network factor 2 (CCN2), mRNA. [Source:RefSeq mRNA;Acc:NM_213833]
ENSSSCG00025002944	6.33472	18.8929	-1.5555	0.042647	0.99983	LUXX01008719.1	2934895	3007742	6343
ENSSSCG00025003049	7.87931	29.444	-1.9331	0.0034076	0.97883	LUXX01000948.1	1036930	1221454	5504	PIK3CB
ENSSSCG00025003134	1.42948	10.3784	-2.7435	0.027063	0.99983	LUXX01000948.1	1297545	1317052	3303
ENSSSCG00025004401	7.50267	0.341192	4.4438	0.011792	0.99983	LUXX01000974.1	1749876	1756223	6163
ENSSSCG00025004459	10.0773	1.43096	2.7422	0.047012	0.99983	LUXX01011219.1	538886	539824	939
ENSSSCG00025004646	2.69975	18.7129	-2.7878	0.0028728	0.89716	LUXX01002035.1	6678	16002	2107	NDRG2
ENSSSCG00025004745	5.95306	0	5.0768	0.019211	0.99983	LUXX01005638.1	2990816	3005844	5487	LRRC71
ENSSSCG00025004759	14.1105	112.435	-3.0429	8.6465e-10	3.4772e-06	LUXX01012013.1	227522	236299	3720	ADAMTS4
ENSSSCG00025005353	120.867	55.5591	1.1119	0.0041237	0.99983	LUXX01007272.1	141	13910	1520
ENSSSCG00025005836	34.9914	16.4971	1.0899	0.048375	0.99983	LUXX01004870.1	148619	156497	3133	MIDN
ENSSSCG00025005946	3.04101	15.5475	-2.3445	0.014798	0.99983	LUXX01011190.1	621755	642624	4244
ENSSSCG00025006169	0	4.66127	-4.6033	0.025518	0.99983	LUXX01010790.1	912529	914856	2172
ENSSSCG00025006416	16.8786	1.54096	3.4492	0.018632	0.99983	LUXX01004870.1	286752	301256	3877	ARHGAP45
ENSSSCG00025006567	4.18363	20.5716	-2.4043	0.012207	0.99983	LUXX01000468.1	2224373	2478187	5174	ENPP2
ENSSSCG00025006604	0	5.35484	-4.8073	0.030049	0.99983	LUXX01007169.1	25591	34783	7397
ENSSSCG00025006774	0	10.7762	-5.8097	0.00034063	0.28501	LUXX01007169.1	348681	396294	3411
ENSSSCG00025006884	24.5152	72.3332	-1.5522	0.0044456	0.99983	LUXX01012913.1	2169382	2198440	1419	ARL6IP5	PRA1 family protein 3 [Source:UniProtKB/Swiss-Prot;Acc:Q56P28]
ENSSSCG00025007058	94.2345	39.7252	1.2438	0.0026727	0.88342	LUXX01016603.1	95273	99151	1560	CKB	Sus scrofa creatine kinase B (CKB), mRNA. [Source:RefSeq mRNA;Acc:NM_001243575]
ENSSSCG00025007892	1.9553	23.1512	-3.5225	0.00028805	0.25742	LUXX01013569.1	1836792	1848894	5244	PPP1R3B
ENSSSCG00025007966	24.7921	2.75352	3.1646	0.009312	0.99983	LUXX01007252.1	30591	37842	1980	OCSTAMP
ENSSSCG00025008042	11.5396	32.2071	-1.5167	0.012169	0.99983	LUXX01013569.1	2343829	2361804	5174	DUSP4
ENSSSCG00025008083	0.744446	12.3456	-4.1788	0.0037522	0.99983	LUXX01014741.1	438433	457392	1050	PAFAH1B3
ENSSSCG00025008696	14.2506	3.4826	2.0414	0.026876	0.99983	LUXX01021084.1	120979	121085	107	MIRLET7F-2	microRNA let-7f-2 [Source:NCBI gene;Acc:104797448]
ENSSSCG00025009201	34.4738	79.9984	-1.2077	0.036371	0.99983	LUXX01009893.1	2632252	2760015	2776	SGK1
ENSSSCG00025009364	2.73011	17.7887	-2.6909	0.016762	0.99983	LUXX01023885.1	413172	439380	3561
ENSSSCG00025009627	17.6266	5.39865	1.7016	0.038519	0.99983	LUXX01015839.1	97284	100937	1556	ZIC1
ENSSSCG00025009761	53.0906	24.5409	1.1185	0.015891	0.99983	LUXX01005012.1	2502963	2511030	1693
ENSSSCG00025010216	23.0247	99.5775	-2.1359	1.0994e-06	0.0026528	LUXX01015725.1	23226	97857	13972
ENSSSCG00025010911	0	7.54589	-5.2966	0.0028271	0.89716	LUXX01017562.1	521369	523622	1669
ENSSSCG00025011227	0.931513	7.91107	-3.0168	0.040247	0.99983	LUXX01019437.1	701910	708435	4240
ENSSSCG00025011513	48.7753	220.996	-2.1825	0.048195	0.99983	LUXX01013883.1	3066695	3091319	2950	SDC1	syndecan 1 [Source:NCBI gene;Acc:100519770]
ENSSSCG00025011677	9.24807	0.682383	3.8269	0.012937	0.99983	LUXX01026070.1	2561085	2562260	1176
ENSSSCG00025011729	32.7203	10.2626	1.6891	0.0088291	0.99983	LUXX01025535.1	94497	107106	2554		Sus scrofa tripartite motif protein TRIM5 (LOC733579), mRNA. [Source:RefSeq mRNA;Acc:NM_001044532]
ENSSSCG00025012197	0	4.35397	-4.5049	0.034187	0.99983	LUXX01022101.1	2435106	2441342	1431	F2RL2
ENSSSCG00025012272	51.1192	20.7555	1.3017	0.0032738	0.97524	LUXX01031807.1	32623	59528	3486	PTGS1
ENSSSCG00025012290	23.2053	50.1122	-1.074	0.030826	0.99983	LUXX01034126.1	3446091	3609272	4757
ENSSSCG00025012766	17.5548	1.49876	3.5206	0.0071836	0.99983	LUXX01025843.1	2202276	2214139	804	TSPO	Sus scrofa translocator protein (TSPO), mRNA. [Source:RefSeq mRNA;Acc:NM_213753]
ENSSSCG00025012883	8.60224	47.3865	-2.4025	7.3684e-05	0.098773	LUXX01027740.1	1997196	2000747	2810	GADD45B
ENSSSCG00025013374	49.2769	16.9937	1.5359	0.018454	0.99983	LUXX01015702.1	2335675	2351153	2457
ENSSSCG00025013632	8.27999	28.0782	-1.8006	0.021096	0.99983	LUXX01022419.1	3258891	3273449	1226	MORN3	Sus scrofa MORN repeat containing 3 (MORN3), mRNA. [Source:RefSeq mRNA;Acc:NM_001243709]
ENSSSCG00025013806	4.35287	0	4.6725	0.04609	0.99983	LUXX01031818.1	1449582	1508722	7072
ENSSSCG00025013887	7.42795	0.926372	3.0178	0.046093	0.99983	LUXX01019479.1	2651450	2668008	3842	FAM78A
ENSSSCG00025014333	10.8406	2.19393	2.3255	0.043506	0.99983	LUXX01025906.1	94778	96832	2055	KIF2B
ENSSSCG00025014967	39.7099	18.8673	1.0534	0.045242	0.99983	LUXX01033958.1	739571	817745	5682
ENSSSCG00025015000	0.248985	6.24603	-4.0563	0.029515	0.99983	LUXX01026224.1	1313368	1534447	2795
ENSSSCG00025015020	91.761	42.4901	1.1141	0.012342	0.99983	LUXX01014293.1	2986765	3111307	2649	MARK1
ENSSSCG00025015219	0	6.54502	-5.0867	0.007752	0.99983	LUXX01023657.1	3780011	3785738	5545
ENSSSCG00025015831	13.5669	33.4628	-1.2854	0.021324	0.99983	LUXX01018685.1	722587	729780	6311
ENSSSCG00025015922	34.7678	14.5207	1.2505	0.039188	0.99983	LUXX01019559.1	90837	245872	6774
ENSSSCG00025015940	19.5784	0	6.8195	5.6878e-05	0.08073	LUXX01020148.1	1363023	1367588	1185
ENSSSCG00025015968	7.48234	0.981371	2.9595	0.045785	0.99983	LUXX01019559.1	128852	135377	597
ENSSSCG00025016080	2.16891	11.4532	-2.5477	0.03827	0.99983	LUXX01014477.1	2082005	2125588	1889	TNFAIP8L3
ENSSSCG00025016376	42.1585	96.4104	-1.1954	0.025588	0.99983	LUXX01024000.1	1764909	1800053	4831	THBS1	Sus scrofa thrombospondin 1 (THBS1), mRNA. [Source:RefSeq mRNA;Acc:NM_001244536]
ENSSSCG00025016853	74.7346	31.2238	1.2487	0.015424	0.99983	LUXX01011673.1	138813	154256	1695
ENSSSCG00025017033	2.35849	11.0458	-2.2212	0.045104	0.99983	LUXX01019840.1	2471691	2495900	3056	CASP8
ENSSSCG00025017066	0	4.49178	-4.554	0.036213	0.99983	LUXX01032704.1	1506755	1508716	1800
ENSSSCG00025017144	45.9862	21.7737	1.0867	0.023737	0.99983	LUXX01006222.1	86793	197281	7066	KIAA2026
ENSSSCG00025017424	0	5.07856	-4.7241	0.018093	0.99983	LUXX01033218.1	486769	495213	3123	ANGPTL4	Angiopoietin-related protein 4 ANGPTL4 N-terminal chain ANGPTL4 C-terminal chain [Source:UniProtKB/Swiss-Prot;Acc:Q2TNK5]
ENSSSCG00025017708	16.1973	2.56453	2.6737	0.022716	0.99983	LUXX01031366.1	677453	782219	2732	SYK
ENSSSCG00025018072	0	6.64062	-5.1114	0.0058812	0.99983	LUXX01025906.1	3461847	3900808	2640	MSI2
ENSSSCG00025019015	9.39737	75.8785	-3.0328	2.5488e-06	0.0047308	LUXX01019214.1	48196	184430	8995
ENSSSCG00025019530	19.5152	0.64018	4.9489	0.0007338	0.44265	LUXX01033218.1	1189572	1191651	1379	ACP5	Sus scrofa acid phosphatase 5, tartrate resistant (ACP5), mRNA. [Source:RefSeq mRNA;Acc:NM_214209]
ENSSSCG00025019904	25.5644	2.46733	3.3685	0.0055438	0.99983	LUXX01020460.1	897186	929514	3616	ITIH4
ENSSSCG00025020510	41.0997	14.151	1.5486	0.0098929	0.99983	LUXX01010201.1	128128	208362	4002
ENSSSCG00025020544	144.168	68.9612	1.0634	0.024438	0.99983	LUXX01027392.1	832408	839880	3174
ENSSSCG00025020677	20.4492	5.48755	1.9127	0.048894	0.99983	LUXX01026924.1	1661427	1671757	1020	CCL5
ENSSSCG00025020723	14.4544	0.627384	4.5265	0.0067987	0.99983	LUXX01038486.1	352489	354226	1185	NKG7	Sus scrofa natural killer cell granule protein 7 (NKG7), mRNA. [Source:RefSeq mRNA;Acc:NM_001244529]
ENSSSCG00025020781	34.0157	11.3681	1.5667	0.012567	0.99983	LUXX01025766.1	4289657	4321670	1648
ENSSSCG00025020890	15.9629	1.28866	3.6715	0.0094677	0.99983	LUXX01027392.1	981016	986178	5050
ENSSSCG00025020977	2.45077	14.3672	-2.567	0.012784	0.99983	LUXX01028686.1	2080609	2087087	5835
ENSSSCG00025021097	6.82528	0	5.2991	0.024992	0.99983	LUXX01026924.1	1826567	1828052	421
ENSSSCG00025021420	37.4158	15.4586	1.2613	0.019913	0.99983	LUXX01041391.1	1335567	1340914	1777	YBEY
ENSSSCG00025021994	60.065	21.8379	1.4524	0.028634	0.99983	LUXX01049411.1	748863	757843	2935	HCRT	Orexin Orexin-A Orexin-B [Source:UniProtKB/Swiss-Prot;Acc:O77668]
ENSSSCG00025022017	16.8847	91.6788	-2.4283	5.5211e-09	1.9031e-05	LUXX01046999.1	1214879	1366302	1905	RETREG1
ENSSSCG00025022157	9.72571	0.627384	3.9714	0.010148	0.99983	LUXX01042468.1	1495394	1558452	3964
ENSSSCG00025022237	25.3885	60.542	-1.2403	0.015564	0.99983	LUXX01005638.1	462121	465611	851
ENSSSCG00025023915	27.5109	4.76296	2.5321	0.025503	0.99983	LUXX01049101.1	416083	493149	4064	CD86
ENSSSCG00025024488	6.61155	0.572384	3.4559	0.040728	0.99983	LUXX01040009.1	601755	612031	2706
ENSSSCG00025024695	17.3156	5.02805	1.7745	0.041517	0.99983	LUXX01042377.1	9803	16309	6377
ENSSSCG00025026307	4.81045	0	4.7829	0.023452	0.99983	LUXX01037818.1	1280880	1283052	1371
ENSSSCG00025026315	19.0449	2.39954	2.9576	0.0053272	0.99983	LUXX01027740.1	515690	540379	2646	MAP2K2	Sus scrofa mitogen-activated protein kinase kinase 2 (MAP2K2), mRNA. [Source:RefSeq mRNA;Acc:NM_001244550]
ENSSSCG00025026472	0.248985	6.99461	-4.2239	0.016061	0.99983	LUXX01056239.1	1132587	1139688	1243	MYL9	Sus scrofa myosin light chain 9 (MYL9), mRNA. [Source:RefSeq mRNA;Acc:NM_001244472]
ENSSSCG00025026918	24.9425	1.94164	3.7009	0.0013915	0.63852	LUXX01056446.1	773268	779146	2389	PLAU	Sus scrofa plasminogen activator, urokinase (PLAU), mRNA. [Source:RefSeq mRNA;Acc:NM_213945]
ENSSSCG00025027283	24.3516	7.94497	1.6159	0.040315	0.99983	LUXX01055751.1	854002	859671	2231
ENSSSCG00025027287	21.4222	44.9249	-1.0483	0.037956	0.99983	LUXX01046340.1	641706	860046	6825	FBN2
ENSSSCG00025027338	9.57811	41.0467	-2.1522	0.0061617	0.99983	LUXX01037818.1	1650626	1659772	3052
ENSSSCG00025027549	7.59746	27.7901	-1.9329	0.0057269	0.99983	LUXX01055152.1	54931	68563	3266	GJA1	Sus scrofa gap junction protein alpha 1 (GJA1), mRNA. [Source:RefSeq mRNA;Acc:NM_001244212]
ENSSSCG00025027710	6490.66	16169	-1.3168	0.048916	0.99983	LUXX01037818.1	1704502	1710570	2031
ENSSSCG00025027824	7.93872	22.7877	-1.5711	0.033931	0.99983	LUXX01032334.1	287028	367032	4443	C6H16orf74
ENSSSCG00025027921	0	4.18608	-4.4434	0.03803	0.99983	LUXX01039399.1	21	1921	1433
ENSSSCG00025029029	36.4024	14.8862	1.2976	0.046389	0.99983	LUXX01042809.1	1817191	1845880	3803	CYTIP
ENSSSCG00025029831	21.8153	5.50416	1.9993	0.017105	0.99983	LUXX01034745.1	3692390	3709078	4077
ENSSSCG00025029902	22.2312	50.981	-1.2495	0.020643	0.99983	LUXX01055318.1	2801822	2811847	3041	HSD3B	3 beta-hydroxysteroid dehydrogenase/Delta 5-->4-isomerase 3-beta-hydroxy-Delta(5)-steroid dehydrogenase Steroid Delta-isomerase [Source:UniProtKB/Swiss-Prot;Acc:Q9N119]
ENSSSCG00025030044	11.7912	55.5348	-2.2238	0.00098316	0.53915	LUXX01049411.1	456963	467481	2611	FKBP10	Sus scrofa FKBP prolyl isomerase 10 (FKBP10), mRNA. [Source:RefSeq mRNA;Acc:NM_001243807]
ENSSSCG00025030778	21.7227	49.2721	-1.1452	0.046197	0.99983	LUXX01042468.1	4356335	4364234	1549	FHL3
ENSSSCG00025030820	7.48115	30.88	-2.0258	0.0021898	0.82559	LUXX01046379.1	379809	761854	2968	NTRK3	Sus scrofa neurotrophic receptor tyrosine kinase 3 (NTRK3), mRNA. [Source:RefSeq mRNA;Acc:NM_214271]
ENSSSCG00025031596	24.2989	55.9383	-1.2019	0.011142	0.99983	LUXX01034126.1	6618117	6871989	4877
ENSSSCG00025031844	0	5.58764	-4.865	0.012843	0.99983	LUXX01021592.1	1422031	1434160	3635
ENSSSCG00025031928	0	11.9616	-5.9644	0.00019085	0.19187	LUXX01021592.1	1441850	1444801	2738
ENSSSCG00025031930	0.341264	7.3764	-4.3047	0.015819	0.99983	LUXX01057710.1	320308	325521	5165
ENSSSCG00025032325	1.76824	12.7607	-2.8755	0.018015	0.99983	LUXX01027233.1	2668586	2820178	3847	FAM171A1
ENSSSCG00025032363	7.26253	24.8601	-1.7591	0.019613	0.99983	LUXX01036192.1	561766	595254	2190
ENSSSCG00025032430	23.1702	4.49787	2.3591	0.0037873	0.99983	LUXX01053029.1	3361878	3378004	1584
ENSSSCG00025032471	2.88431	14.8312	-2.3816	0.02822	0.99983	LUXX01065017.1	310250	329021	4389
ENSSSCG00025033435	31.429	146.025	-2.214	0.045986	0.99983	LUXX01035113.1	693751	789723	2882
ENSSSCG00025033453	0.497969	8.49336	-3.7842	0.016531	0.99983	LUXX01047513.1	1746991	1767713	3159	KCNH6
ENSSSCG00025033688	10.3692	28.7993	-1.4561	0.01577	0.99983	LUXX01050155.1	108965	149464	2965	ALDH1A3
ENSSSCG00025033792	20.1358	0.286192	5.8975	0.00022438	0.21088	LUXX01064152.1	132423	177850	3804
ENSSSCG00025034392	0	4.51737	-4.5618	0.033622	0.99983	LUXX01037818.1	3763874	3767313	1522
ENSSSCG00025034551	2.23083	14.0538	-2.8473	0.014414	0.99983	LUXX01036107.1	1300566	1533219	4025
ENSSSCG00025034927	33.6126	15.732	1.0948	0.036554	0.99983	LUXX01012514.1	320726	332942	1982	TMEM59L	transmembrane protein 59 like [Source:NCBI gene;Acc:100511310]
ENSSSCG00025035086	24.6768	9.17575	1.4369	0.029286	0.99983	LUXX01034237.1	95622	136768	5093	PPTC7
ENSSSCG00025035222	6.4295	20.1291	-1.6042	0.045336	0.99983	LUXX01071811.1	8577	51837	4853	KLHL24
ENSSSCG00025035514	17.4878	69.5075	-2.0221	0.001429	0.63852	LUXX01081975.1	1271409	1287229	2075	CLDN11	claudin 11 [Source:NCBI gene;Acc:100302016]
ENSSSCG00025035733	5.24901	19.4803	-1.8566	0.02814	0.99983	LUXX01022827.1	363037	371481	4633	DDX51
ENSSSCG00025035804	7.69476	21.8725	-1.527	0.028824	0.99983	LUXX01072341.1	427176	433206	4612
ENSSSCG00025035971	13.5266	43.6596	-1.6931	0.0089874	0.99983	LUXX01075698.1	178788	187996	4886
ENSSSCG00025036467	111.872	51.1767	1.1202	0.014612	0.99983	LUXX01053455.1	125001	129011	1254	RDH5
ENSSSCG00025036785	2.9791	17.956	-2.5627	0.014267	0.99983	LUXX01066804.1	1022036	1444478	5603	DACH1
ENSSSCG00025037901	18.3798	4.10168	2.172	0.01123	0.99983	LUXX01051784.1	195808	329250	3638	TBC1D19
ENSSSCG00025037916	34.6937	11.5293	1.5926	0.049904	0.99983	LUXX01074245.1	4593603	4678485	4206
ENSSSCG00025037963	10.0404	1.54096	2.7228	0.042368	0.99983	LUXX01079738.1	1686171	1722233	1611
ENSSSCG00025038147	0.682528	7.63768	-3.4655	0.037319	0.99983	LUXX01040374.1	1276899	1280831	3620
ENSSSCG00025038526	7.16654	0	5.3694	0.02156	0.99983	LUXX01036107.1	2429097	2439692	1990	MMP12
ENSSSCG00025038647	1.70632	20.6413	-3.5786	0.0019404	0.77432	LUXX01062567.1	1	3439	666
ENSSSCG00025038905	55.8794	21.4619	1.3872	0.027527	0.99983	LUXX01060991.1	907188	920574	1570	AMBN	Sus scrofa ameloblastin (AMBN), mRNA. [Source:RefSeq mRNA;Acc:NM_214037]
ENSSSCG00025039519	0	5.64104	-4.8825	0.02547	0.99983	LUXX01036136.1	868599	873974	4452
ENSSSCG00025039646	1468.1	494.074	1.5732	1.6308e-13	1.9027e-09	LUXX01074937.1	1394823	1500004	1651	ACTR3B
ENSSSCG00025039659	84.2819	41.2533	1.0364	0.0052388	0.99983	LUXX01044436.1	1001557	1016502	1948	SNX20
ENSSSCG00025039742	51.0197	14.3589	1.8316	0.0033571	0.97595	LUXX01034745.1	4771229	4817354	3137	RPS6KA1	Sus scrofa ribosomal protein S6 kinase A1 (RPS6KA1), mRNA. [Source:RefSeq mRNA;Acc:NM_001243214]
ENSSSCG00025040139	0.248985	5.33534	-3.8354	0.043542	0.99983	LUXX01053469.1	3435168	3644404	6183	SORBS2
ENSSSCG00025040973	1.17799	12.3021	-3.4953	0.008828	0.99983	LUXX01079103.1	978799	981256	2426
ENSSSCG00025042644	4.40607	20.8956	-2.2343	0.012109	0.99983	LUXX01061050.1	19178	23799	1005	DKKL1
ENSSSCG00025042864	0	5.80026	-4.9117	0.047374	0.99983	LUXX01074245.1	5121893	5146195	1800
ENSSSCG00025043194	2.20429	12.156	-2.4107	0.037172	0.99983	LUXX01081963.1	174985	228215	7292
ENSSSCG00025043948	0.341264	11.9603	-4.9954	0.0015828	0.67004	LUXX01055952.1	348062	486331	4197
ENSSSCG00025044212	66.5334	18.71	1.836	0.0097624	0.99983	LUXX01074245.1	4229598	4401421	3685
ENSSSCG00025044300	1.17799	9.90101	-3.1764	0.022251	0.99983	LUXX01078610.1	917108	922014	4838
ENSSSCG00025045154	13.5125	2.60963	2.3526	0.043389	0.99983	LUXX01081161.1	291536	313876	1890
ENSSSCG00025046220	13.8386	2.05834	2.7051	0.028353	0.99983	LUXX01073274.1	1674485	1679570	1506
ENSSSCG00025046257	52.5882	320.083	-2.6116	2.3656e-13	1.9027e-09	LUXX01082543.1	64495	72368	2998	SERPINE1	Sus scrofa serpin family E member 1 (SERPINE1), mRNA. [Source:RefSeq mRNA;Acc:NM_213910]
ENSSSCG00025046381	0	5.08526	-4.7319	0.036799	0.99983	LUXX01029829.1	10263	13024	2313
ENSSSCG00025046750	93.185	246.633	-1.4077	0.00017528	0.18389	LUXX01071873.1	1682761	1695200	1038	NDUFAB1
ENSSSCG00025046811	5.46022	0	4.9774	0.046743	0.99983	LUXX01060634.1	116697	124936	4361
ENSSSCG00025046824	0.495461	5.34365	-3.8368	0.039315	0.99983	LUXX01052732.1	1086024	1186709	5850
ENSSSCG00025047051	14.2988	93.2214	-2.7567	8.3402e-09	2.5155e-05	LUXX01045032.1	628935	664322	3095	DMKN
ENSSSCG00025047132	46.1569	101.637	-1.1392	0.0026224	0.88284	LUXX01075730.1	24633	40090	3421
ENSSSCG00025047414	14.8285	1.62986	3.2057	0.030039	0.99983	LUXX01038602.1	43139	127440	5763	ARRB1
ENSSSCG00025047647	12.9109	50.7434	-1.989	0.00070035	0.4333	LUXX01042760.1	602576	918874	4128	TOX
ENSSSCG00025047813	72.0822	154.933	-1.0855	0.0041679	0.99983	LUXX01024726.1	1149786	1184029	2620
ENSSSCG00025048390	23.5709	7.97598	1.5459	0.030964	0.99983	LUXX01057588.1	3382818	3405307	2331	DNAAF1
ENSSSCG00025048879	56.8364	17.5326	1.6897	0.0051954	0.99983	LUXX01067180.1	509060	512746	982
ENSSSCG00025049288	2.42291	15.7569	-2.6335	0.0086294	0.99983	LUXX01071922.1	421261	436667	1110
ENSSSCG00025049595	0.839233	8.62446	-3.2004	0.023914	0.99983	LUXX01057367.1	1443096	1490747	5782	DUOX1
ENSSSCG00025049620	114.691	1022.7	-3.1546	0.00017114	0.18389	LUXX01062172.1	5127852	5170470	1613
ENSSSCG00025049740	17.0099	50.5042	-1.5565	0.0042535	0.99983	LUXX01070256.1	617482	646723	4124	PWWP3B
ENSSSCG00025049952	19.98	5.63815	1.809	0.022384	0.99983	LUXX01037279.1	470664	474902	1841	PPM1N
ENSSSCG00025050311	43.6419	97.7525	-1.1598	0.0011046	0.5794	LUXX01062172.1	5209729	5230264	1234	GSTA4	Sus scrofa glutathione S-transferase alpha 4 (GSTA4), mRNA. [Source:RefSeq mRNA;Acc:NM_001243379]
ENSSSCG00025050458	4.56528	18.6534	-1.9714	0.027089	0.99983	LUXX01074245.1	6186981	6289288	1270	TGFA
ENSSSCG00025050796	6.65314	25.5335	-1.8614	0.018839	0.99983	LUXX01088608.1	1477465	1487603	2289	REM1
ENSSSCG00025050832	46.4493	223.711	-2.2715	6.4468e-11	3.1111e-07	LUXX01071374.1	788226	820159	2418	PLAT	Sus scrofa plasminogen activator, tissue type (PLAT), mRNA. [Source:RefSeq mRNA;Acc:NM_214054]
ENSSSCG00025051280	2.91587	12.4483	-2.1479	0.031946	0.99983	LUXX01096747.1	812765	838133	2874	RORC
ENSSSCG00025051819	10.7358	30.3549	-1.5151	0.022592	0.99983	LUXX01057588.1	3918400	3980187	2519	CRISPLD2
ENSSSCG00025052373	4.03194	0	4.5253	0.039598	0.99983	LUXX01078624.1	2524943	2534437	8792
ENSSSCG00025052477	19.4655	5.28034	1.8818	0.018708	0.99983	LUXX01013411.1	2017476	2020379	2904		Sus scrofa potassium voltage-gated channel subfamily A member 5 (KCNA5), mRNA. [Source:RefSeq mRNA;Acc:NM_001006593]
ENSSSCG00025052998	24.9778	66.7069	-1.4163	0.0066698	0.99983	LUXX01048229.1	1298035	1425573	2058	GRB14
ENSSSCG00025053178	0.682528	18.4132	-4.7477	0.00034254	0.28501	LUXX01067379.1	2357946	2362457	4439
ENSSSCG00025053473	7.19296	0.32009	4.3853	0.026145	0.99983	LUXX01041350.1	297958	299117	450
ENSSSCG00025053854	3.75761	0	4.4437	0.045737	0.99983	LUXX01101402.1	396093	399994	3902
ENSSSCG00025054088	12.2537	2.66623	2.2156	0.045388	0.99983	LUXX01079974.1	2123184	2129542	1881	ZNF688
ENSSSCG00025054240	145.932	62.0264	1.234	0.0013088	0.63852	LUXX01098651.1	1530197	1554357	1335	GEMIN8
ENSSSCG00025054501	198.528	55.3589	1.8435	0.041242	0.99983	LUXX01062732.1	758624	766490	1281
ENSSSCG00025054589	74.6609	35.9231	1.0555	0.010132	0.99983	LUXX01049280.1	843982	926452	4787	LYN
ENSSSCG00025054801	1.48638	16.3664	-3.7579	0.0034632	0.98311	LUXX01098335.1	745694	901115	3640
ENSSSCG00025054925	4.00408	16.9685	-2.0881	0.015629	0.99983	LUXX01052731.1	2766690	2772183	1655
ENSSSCG00025055095	24.208	55.1824	-1.1784	0.025683	0.99983	LUXX01083703.1	1365862	1407122	3732	NECTIN2	nectin cell adhesion molecule 2 [Source:NCBI gene;Acc:100038012]
ENSSSCG00025055157	10.397	31.9398	-1.6175	0.0087122	0.99983	LUXX01021298.1	787629	792211	4583	CSTF2T
ENSSSCG00025055311	0	9.12973	-5.5716	0.0013699	0.63852	LUXX01021298.1	1204397	1207090	2623
ENSSSCG00025055432	0.248985	5.17865	-3.7967	0.048699	0.99983	LUXX01100219.1	4294923	4319297	3922
ENSSSCG00025055601	632.278	235.749	1.4234	0.047342	0.99983	LUXX01076998.1	285053	337922	3235	CTSS
ENSSSCG00025055657	0	6.00493	-4.9664	0.0088057	0.99983	LUXX01093185.1	1570410	1571599	300
ENSSSCG00025055730	262.906	90.777	1.5331	0.047237	0.99983	LUXX01083171.1	579709	584966	1356	UBE2S
ENSSSCG00025055937	10.2807	40.5514	-1.9252	0.0024377	0.87791	LUXX01048831.1	337910	361555	4793	ITGA5
ENSSSCG00025056101	18.4381	38.8307	-1.0627	0.037948	0.99983	LUXX01101453.1	196059	197165	1107	MAGEA10
ENSSSCG00025056132	31.8608	5.75934	2.4389	0.0021032	0.80554	LUXX01079974.1	2277432	2288939	3600	TBC1D10B	Sus scrofa TBC1 domain family member 10B (TBC1D10B), mRNA. [Source:RefSeq mRNA;Acc:NM_001244423]
ENSSSCG00025056187	2.04758	44.3713	-4.425	1.5373e-06	0.0030912	LUXX01094440.1	86384	86868	369	IGLV2-33
ENSSSCG00025057435	0	8.47226	-5.464	0.001473	0.64621	LUXX01096711.1	1747139	1752926	5444
ENSSSCG00025058582	14.8865	1.75105	3.0236	0.0073448	0.99983	LUXX01089357.1	11139	20014	5439
ENSSSCG00025058994	13.8033	109.151	-3.0345	2.3895e-11	1.4414e-07	LUXX01083746.1	519066	601289	2195	RSPO3
ENSSSCG00025058999	6.2299	25.0033	-2.1165	0.0073642	0.99983	LUXX01085380.1	1116879	1166784	4610	HAPLN1
ENSSSCG00025059405	43.957	122.053	-1.4807	0.00063021	0.40017	LUXX01008409.1	475843	509712	2544	SRPRB
ENSSSCG00025059474	10.0507	28.1342	-1.5139	0.018002	0.99983	LUXX01091791.1	2375133	2379185	4013
ENSSSCG00025059487	45.6177	174.121	-1.9256	1.0175e-05	0.017537	LUXX01099140.1	1541472	1660279	2023	MAOB	Sus scrofa monoamine oxidase B (MAOB), mRNA. [Source:RefSeq mRNA;Acc:NM_001001864]
ENSSSCG00025060075	6.1149	28.5342	-2.1862	0.0082943	0.99983	LUXX01058120.1	1456437	1461597	3623	SOX9	Sus scrofa SRY-box 9 (SOX9), mRNA. [Source:RefSeq mRNA;Acc:NM_213843]
ENSSSCG00025060614	7.50518	34.0604	-2.2478	0.0011981	0.61508	LUXX01057358.1	786908	790919	3020
ENSSSCG00025060915	2.69975	16.4904	-2.6024	0.0064365	0.99983	LUXX01101888.1	2438994	2460294	1518
ENSSSCG00025061048	1.61404	12.5461	-2.9105	0.018738	0.99983	LUXX01064322.1	1369637	1551404	6418	PLCXD3
ENSSSCG00025061106	11.0164	53.9276	-2.2757	0.00046433	0.32529	LUXX01058120.1	1690237	1696006	5667
ENSSSCG00025061124	8.50243	0.981371	3.145	0.027793	0.99983	LUXX01086246.1	718680	730968	3346
ENSSSCG00025061215	3.63126	14.9607	-2.0234	0.030415	0.99983	LUXX01058120.1	1753641	1764702	5307
ENSSSCG00025061405	3.20023	14.3784	-2.0869	0.039679	0.99983	LUXX01058120.1	1821619	1829219	6938
ENSSSCG00025063101	4.3163	0	4.6486	0.047985	0.99983	LUXX01089374.1	1357495	1363844	4646	BHLHE41
ENSSSCG00025063315	88.8891	592.695	-2.7308	8.4511e-26	2.0392e-21	LUXX01099140.1	4624714	4628847	1082	TIMP1
ENSSSCG00025063596	9.93072	1.00247	3.3573	0.025703	0.99983	LUXX01099140.1	4666371	4679272	2687	CFP
ENSSSCG00025063606	47.9619	19.2238	1.3125	0.033378	0.99983	LUXX01074672.1	1496237	1505598	6621
ENSSSCG00025063664	21.3946	49.8592	-1.2522	0.030256	0.99983	LUXX01036192.1	107909	133437	3070	FAM234A
ENSSSCG00025064064	29.7374	106.215	-1.8341	8.591e-07	0.0023032	LUXX01091881.1	1676015	1936614	1427	TMEFF2
ENSSSCG00025064311	6.14275	0	5.1472	0.033931	0.99983	LUXX01075930.1	174614	217926	4841
ENSSSCG00025064442	26.7119	5.48594	2.2713	0.0072819	0.99983	LUXX01083109.1	23275	33288	2149
ENSSSCG00025064479	13.5265	3.20471	2.0752	0.029663	0.99983	LUXX01070315.1	253534	259625	1559	TMEM74B
ENSSSCG00025064894	22.9235	5.11246	2.1888	0.0049178	0.99983	LUXX01056371.1	521504	528463	1145
ENSSSCG00025065051	30.7426	7.47428	2.0325	0.0069035	0.99983	LUXX01093185.1	1030724	1060001	1748	CD53
ENSSSCG00025065171	192.777	53.0815	1.8595	0.045459	0.99983	LUXX01083082.1	241678	269595	4914	RGMB
ENSSSCG00025065226	18.0753	3.4065	2.4169	0.010605	0.99983	LUXX01061515.1	1810	8951	3040
ENSSSCG00025065475	13.7427	39.0677	-1.5181	0.013485	0.99983	LUXX01079154.1	1006590	1007633	1044	JUNB
ENSSSCG00025066284	31.4663	76.7741	-1.2559	0.0048342	0.99983	LUXX01098754.1	12229	20775	6338
ENSSSCG00025066329	1.48889	16.3283	-3.5634	0.0015281	0.65844	LUXX01090487.1	3844665	3948052	5410	SH3BP4
ENSSSCG00025066521	12.5345	1.60875	2.9778	0.045793	0.99983	LUXX01083171.1	1157468	1162565	3626
ENSSSCG00025066533	5.92652	19.2868	-1.7249	0.025314	0.99983	LUXX01086073.1	316158	321137	4797
ENSSSCG00025066711	6.72667	45.8602	-2.8437	0.00013675	0.15712	LUXX01062441.1	2612535	2722288	2710	JAM2
ENSSSCG00025067922	18.8376	3.5571	2.3891	0.028828	0.99983	LUXX01079974.1	2762512	2769019	3063
ENSSSCG00025068069	0	4.88415	-4.6722	0.039721	0.99983	LUXX01031285.1	602239	628072	1417
ENSSSCG00025068169	4.80925	0	4.7909	0.021809	0.99983	LUXX01093852.1	1192106	1207283	3667
ENSSSCG00025068237	16.2252	262.111	-4.0113	0.0003854	0.29998	LUXX01098754.1	483460	487292	860
ENSSSCG00025068372	37.546	104.813	-1.4871	0.0042981	0.99983	LUXX01091778.1	961782	988765	2477
ENSSSCG00025068599	8.99037	1.26756	2.811	0.044885	0.99983	LUXX01045175.1	56106	97771	8179
ENSSSCG00025068797	3.96369	20.5557	-2.5243	0.029783	0.99983	LUXX01100598.1	2497632	2500579	2901
ENSSSCG00025069441	0	4.46397	-4.5376	0.03075	0.99983	LUXX01074672.1	2424738	2443781	949	RBP7
ENSSSCG00025069561	17.0137	1.02357	4.1268	0.0029374	0.89716	LUXX01058120.1	3471217	3476656	1792
ENSSSCG00025069670	5.27567	26.1526	-2.2839	0.010678	0.99983	LUXX01089804.1	2093223	2149737	6556
ENSSSCG00025069862	2.76668	41.3796	-3.739	1.3472e-06	0.0029552	LUXX01098564.1	313686	322745	1921
ENSSSCG00025070428	22.0569	5.38585	2.0366	0.01943	0.99983	LUXX01096179.1	1224316	1488094	4899	PIK3AP1
ENSSSCG00025071119	1.08571	7.57148	-2.8634	0.04058	0.99983	LUXX01058647.1	4025835	4028357	2523
ENSSSCG00025071332	5.46022	0	4.9774	0.046743	0.99983	LUXX01098321.1	83662	85003	543
ENSSSCG00025071588	0	11.1212	-5.8548	0.00037066	0.29812	LUXX01084869.1	853263	857991	4663
ENSSSCG00025072531	0	7.41097	-5.2725	0.0096086	0.99983	LUXX01092329.1	66358	120723	5192
ENSSSCG00025073066	49.2345	19.5574	1.342	0.0059378	0.99983	LUXX01096179.1	1938508	1940797	2290	FRAT2
ENSSSCG00025073295	0.682528	18.5079	-4.7569	0.00042362	0.31507	LUXX01096521.1	3912086	3920898	7224
ENSSSCG00025073550	7.01474	21.0705	-1.5824	0.041794	0.99983	LUXX01083703.1	177614	190679	942	LYPD4	LY6/PLAUR domain containing 4 [Source:NCBI gene;Acc:100359350]
ENSSSCG00025073564	41.3593	107.258	-1.3861	0.00057923	0.38823	LUXX01100060.1	2966111	2973075	6965
ENSSSCG00025073817	34.9739	14.7183	1.2493	0.022537	0.99983	LUXX01083109.1	578960	585387	2466
ENSSSCG00025073860	12.428	30.7671	-1.2626	0.044399	0.99983	LUXX01055463.1	30026	36619	1075	ACRV1	Sus scrofa acrosomal vesicle protein 1 (ACRV1), mRNA. [Source:RefSeq mRNA;Acc:NM_001195320]
ENSSSCG00025074282	2.29657	13.2035	-2.4929	0.031286	0.99983	LUXX01073635.1	481768	497539	2791	COL9A2
ENSSSCG00025074458	5.84427	0.32009	4.1388	0.030455	0.99983	LUXX01050314.1	464836	483742	2456	SLC44A4	Choline transporter-like protein 4 [Source:UniProtKB/Swiss-Prot;Acc:A5PF08]
ENSSSCG00025074776	10.6801	37.0439	-1.7829	0.0022487	0.83477	LUXX01075627.1	541937	681952	6198
ENSSSCG00025074995	3.54149	15.268	-2.0294	0.033326	0.99983	LUXX01092849.1	4383890	4385527	931	NAP1L5
ENSSSCG00025075095	53.3854	22.5239	1.2444	0.0048515	0.99983	LUXX01091653.1	374723	377571	2001
ENSSSCG00025075654	1.36506	11.1663	-3.0191	0.024265	0.99983	LUXX01075627.1	681402	846885	3948	COL4A2
ENSSSCG00025075852	16.7217	40.2377	-1.2924	0.02682	0.99983	LUXX01056406.1	275867	296745	2388
ENSSSCG00025075858	2.70226	13.4801	-2.24	0.034007	0.99983	LUXX01093852.1	1731609	1741507	2700
ENSSSCG00025075893	14.0041	3.3387	2.0582	0.032629	0.99983	LUXX01090609.1	1262465	1278229	1151	LRRC29
ENSSSCG00025075986	1.08822	9.80313	-3.0011	0.020991	0.99983	LUXX01100606.1	891279	910606	1895
ENSSSCG00025075992	13.0348	59.0343	-2.1698	3.7831e-05	0.060855	LUXX01099058.1	1756663	1845266	2087	VSTM4
ENSSSCG00025075993	11.1908	2.25724	2.2946	0.047848	0.99983	LUXX01083703.1	588248	593650	5403	IRGC
ENSSSCG00025076010	5.33758	18.7023	-1.7958	0.046743	0.99983	LUXX01096074.1	2871240	2878206	3448
ENSSSCG00025076011	4.46799	17.9617	-2.016	0.049733	0.99983	LUXX01095470.1	338899	354121	3176	TSC22D4
ENSSSCG00025076210	6.7911	0.32009	4.3094	0.017086	0.99983	LUXX01099939.1	1599069	1604881	5527
ENSSSCG00025076398	30.1613	6.69562	2.1811	0.018875	0.99983	LUXX01096074.1	1705741	1734584	4022
ENSSSCG00025076723	2.42542	19.4806	-2.8539	0.0037076	0.99983	LUXX01100060.1	874539	1115815	2383	MICU1	Sus scrofa mitochondrial calcium uptake 1 (MICU1), mRNA. [Source:RefSeq mRNA;Acc:NM_001243605]
ENSSSCG00025076956	5.92282	0	5.0851	0.020676	0.99983	LUXX01093852.1	1170320	1179778	2202	EFS
ENSSSCG00025077304	2.76418	20.4837	-2.8206	0.0014049	0.63852	LUXX01096074.1	3219907	3224694	2450	C11orf68
ENSSSCG00025077748	24.5406	1.53265	3.9898	0.0028375	0.89716	LUXX01050314.1	708478	731932	5307	AIF1	allograft inflammatory factor 1 [Source:NCBI gene;Acc:397271]
ENSSSCG00025077752	24.4036	9.71872	1.3367	0.037035	0.99983	LUXX01050314.1	745312	747576	1571	LTA	Sus scrofa lymphotoxin alpha (LTA), mRNA. [Source:RefSeq mRNA;Acc:NM_214453]
Novel00087	7.26623	0.572384	3.5966	0.029625	0.99983	LUXX01000900.1	393356	434301	694	-	-
Novel00130	26.9682	54.9148	-1.0353	0.018995	0.99983	LUXX01001392.1	1974786	1980604	667	-	-
Novel00177	20.6435	6.8213	1.5956	0.027646	0.99983	LUXX01002987.1	933473	935126	915	-	-
Novel00178	19.7486	51.3556	-1.3643	0.028273	0.99983	LUXX01002987.1	1680065	1682299	1487	-	-
Novel00198	16.7936	40.5562	-1.2631	0.0244	0.99983	LUXX01003388.1	10249	12841	2514	-	-
Novel00204	16.9632	42.0687	-1.3486	0.020795	0.99983	LUXX01003555.1	170948	171619	672	-	-
Novel00362	15.8623	41.3326	-1.3595	0.02264	0.99983	LUXX01005801.1	643081	684287	2957	-	-
Novel00481	1.58117	12.846	-3.1391	0.011544	0.99983	LUXX01008172.1	1003169	1011546	997	-	-
Novel00578	8.25464	21.602	-1.4046	0.048298	0.99983	LUXX01009708.1	2061629	2100421	1077	-	-
Novel00860	50.9976	13.1441	1.9596	0.0020381	0.79317	LUXX01014968.1	8611	11622	1557	-	-
Novel01080	4.90404	17.8875	-1.8418	0.034478	0.99983	LUXX01018993.1	289613	291327	1361	-	-
Novel01106	1.73537	10.6	-2.7897	0.028322	0.99983	LUXX01019345.1	563037	572645	749	-	-
Novel01151	41.7951	20.4354	1.0454	0.031266	0.99983	LUXX01019661.1	2251985	2267129	2335	-	-
Novel01293	32.6747	69.7172	-1.0607	0.018076	0.99983	LUXX01022546.1	3465535	3468271	2474	-	-
Novel01439	18.7252	48.9399	-1.4154	0.035419	0.99983	LUXX01025340.1	3916629	3927084	1361	-	-
Novel01575	220.126	105.833	1.0566	0.00059795	0.38994	LUXX01026873.1	901272	905188	988	-	-
Novel01682	0.839233	9.77083	-3.3765	0.016153	0.99983	LUXX01028359.1	311715	337918	421	-	-
Novel01965	0	5.80026	-4.9117	0.047374	0.99983	LUXX01034126.1	3375378	3411778	972	-	-
Novel01973	29.0741	10.6051	1.4445	0.045429	0.99983	LUXX01034153.1	778021	780163	2118	-	-
Novel02034	39.1539	80.1175	-1.0388	0.022268	0.99983	LUXX01035058.1	2209686	2217688	2251	-	-
Novel02052	17.3069	37.2514	-1.138	0.041547	0.99983	LUXX01035361.1	2220684	2224115	1745	-	-
Novel02073	0.744446	11.9181	-4.123	0.0037296	0.99983	LUXX01035852.1	4064033	4067123	733	-	-
Novel02210	14.395	1.28866	3.5004	0.014607	0.99983	LUXX01038829.1	1376	3340	893	-	-
Novel02346	17.1868	40.0647	-1.2397	0.038329	0.99983	LUXX01042212.1	334517	457659	741	-	-
Novel02407	12.8793	29.4305	-1.1959	0.040814	0.99983	LUXX01042881.1	3323	15805	596	-	-
Novel02552	32.5915	8.82785	1.8786	0.013182	0.99983	LUXX01046060.1	98072	101868	1306	-	-
Novel02668	9.6197	27.1046	-1.5019	0.042075	0.99983	LUXX01047818.1	346748	348162	856	-	-
Novel02734	20.2291	41.331	-1.0412	0.041467	0.99983	LUXX01048344.1	624517	635668	927	-	-
Novel02775	9.12173	28.0862	-1.6383	0.015211	0.99983	LUXX01048929.1	2270076	2272586	2442	-	-
Novel02903	6.72786	19.5519	-1.6175	0.04744	0.99983	LUXX01050943.1	32427	33306	781	-	-
Novel03154	8.6932	0.341192	4.6888	0.0048371	0.99983	LUXX01054195.1	50032	52329	388	-	-
Novel03201	34.0941	11.7493	1.5252	0.029359	0.99983	LUXX01055093.1	3543873	3546768	747	-	-
Novel03286	6.19702	0.341192	4.1603	0.044953	0.99983	LUXX01056970.1	360962	362535	789	-	-
Novel03305	24.0092	51.1003	-1.0618	0.027087	0.99983	LUXX01057073.1	559635	561366	1711	-	-
Novel03348	8.10295	25.6646	-1.6483	0.012368	0.99983	LUXX01057657.1	180436	182768	1700	-	-
Novel03513	10.5512	25.6074	-1.2839	0.039692	0.99983	LUXX01059176.1	3119455	3130304	2025	-	-
Novel03556	6.51927	0.572384	3.4378	0.042688	0.99983	LUXX01060366.1	167770	171045	614	-	-
Novel03569	0.341264	5.44085	-3.8599	0.039327	0.99983	LUXX01060561.1	140883	144406	550	-	-
Novel03584	13.4759	42.6098	-1.6254	0.0049071	0.99983	LUXX01060653.1	428752	431211	989	-	-
Novel03601	31.0128	9.31134	1.7219	0.012675	0.99983	LUXX01060947.1	70178	113424	878	-	-
Novel03768	19.6414	6.58562	1.5726	0.038954	0.99983	LUXX01064257.1	1343864	1373361	5091	-	-
Novel03864	6.20837	22.9673	-1.8683	0.039519	0.99983	LUXX01066655.1	2500801	2506561	699	-	-
Novel04078	38.4343	79.0809	-1.0337	0.0066122	0.99983	LUXX01070401.1	1516409	1532857	2118	-	-
Novel04157	53.6762	115.822	-1.114	0.025683	0.99983	LUXX01071866.1	62697	64803	1563	-	-
Novel04203	22.9542	48.8158	-1.1054	0.034467	0.99983	LUXX01072534.1	139764	140601	544	-	-
Novel04250	15.1771	33.0832	-1.1313	0.047737	0.99983	LUXX01073274.1	5689280	5690598	1319	-	-
Novel04600	5.83173	16.8428	-1.5787	0.049188	0.99983	LUXX01079154.1	284249	343740	1368	-	-
Novel04714	0	7.12122	-5.2104	0.011652	0.99983	LUXX01081459.1	32594	34991	1034	-	-
Novel04742	4.99381	19.683	-1.9909	0.029266	0.99983	LUXX01081975.1	94787	96210	1424	-	-
Novel04876	0.341264	7.97149	-4.4117	0.011049	0.99983	LUXX01084076.1	775506	778841	854	-	-
Novel05226	9.5059	34.4972	-1.806	0.013695	0.99983	LUXX01090371.1	128782	132392	980	-	-
Novel05260	34.3935	10.5306	1.6991	0.0095974	0.99983	LUXX01091028.1	723	1315	286	-	-
Novel05299	80.765	34.0978	1.2515	0.0064887	0.99983	LUXX01091775.1	323202	324752	1212	-	-
Novel05445	27.9516	9.92592	1.4862	0.019752	0.99983	LUXX01093250.1	1647008	1673789	910	-	-
Novel05452	29.8006	65.1984	-1.1182	0.015102	0.99983	LUXX01093255.1	1403378	1408616	2800	-	-
Novel05617	5.56122	22.9527	-1.9718	0.021614	0.99983	LUXX01096074.1	2449436	2452240	1043	-	-
Novel06057	10.1202	1.85274	2.4432	0.040972	0.99983	LUXX01101931.1	20650	41171	1327	-	-
