# Supplementary material for: A Transcriptomics Approach to Unveil the Antioxidant Effects of Tryptophan on Oocyte Quality Under Oxidative Stress in Pigs
Source: Biomolecules. 2025 Jun 30;15(7):949. doi: 10.3390/biom15070949 (PMC12292506; doi:10.3390/biom15070949)
Supplement: Supplementary file 1 [file biomolecules-15-00949-s001.zip › Supplementary Table S3.xlsx]

## Sheet: H2O2vsControl.DEG_GO_enrichment
GO_accession	Description	Term_type	Over_represented_pValue	Corrected_pValue	DEG_item	DEG_list	Bg_item	Bg_list	Gene	Gene_names
GO:0003735	structural constituent of ribosome	molecular_function	9.6302e-06	0.14889	14	230	278	18662	ENSSSCG00025036041,ENSSSCG00025066099,ENSSSCG00025053776,ENSSSCG00025048952,ENSSSCG00025073385,ENSSSCG00025071190,ENSSSCG00025038271,ENSSSCG00025063375,ENSSSCG00025017320,ENSSSCG00025045507,ENSSSCG00025013273,ENSSSCG00025048712,ENSSSCG00025002953,ENSSSCG00025002993	,RPL38,,RPL37A,,RPS29,RPL34,,,RPS16,RPLP2,RPS18,RPS12,,
GO:0005840	ribosome	cellular_component	2.5213e-05	0.19491	14	230	303	18662	ENSSSCG00025002993,ENSSSCG00025048712,ENSSSCG00025002953,ENSSSCG00025063375,ENSSSCG00025013273,ENSSSCG00025045507,ENSSSCG00025017320,ENSSSCG00025048952,ENSSSCG00025053776,ENSSSCG00025038271,ENSSSCG00025073385,ENSSSCG00025071190,ENSSSCG00025036041,ENSSSCG00025066099	,RPS18,RPS12,,RPLP2,RPS16,,RPL37A,,RPL34,,RPS29,,RPL38,
GO:0070887	cellular response to chemical stimulus	biological_process	6.7328e-05	0.24591	21	230	657	18662	ENSSSCG00025013570,ENSSSCG00025012841,ENSSSCG00025077748,Novel02589,ENSSSCG00025023915,ENSSSCG00025066106,ENSSSCG00025013709,ENSSSCG00025003049,ENSSSCG00025025682,ENSSSCG00025011703,ENSSSCG00025014223,ENSSSCG00025051813,ENSSSCG00025029758,ENSSSCG00025019670,ENSSSCG00025014464,ENSSSCG00025008424,ENSSSCG00025048395,ENSSSCG00025024747,ENSSSCG00025077078,ENSSSCG00025012867,ENSSSCG00025051650	FOLR1,BBC3,AIF1,CD86,CORO1A,ASPN,PIK3CB,CSF3R,REN,,CCR3,STUB1,GPR18,CTSL,CXCL16,IGFBP5,AQP9,ly6g6f,SCARB1,CYP1B1,
GO:0042221	response to chemical	biological_process	8.1996e-05	0.24591	26	230	928	18662	ENSSSCG00025012841,ENSSSCG00025013570,ENSSSCG00025059777,ENSSSCG00025066106,ENSSSCG00025013709,ENSSSCG00025077748,ENSSSCG00025023915,Novel02589,ENSSSCG00025025682,ENSSSCG00025011703,ENSSSCG00025014223,ENSSSCG00025017033,ENSSSCG00025003049,ENSSSCG00025029758,ENSSSCG00025005606,ENSSSCG00025051813,ENSSSCG00025017022,ENSSSCG00025008424,ENSSSCG00025019670,ENSSSCG00025014464,ENSSSCG00025062896,ENSSSCG0…	BBC3,FOLR1,FBXO2,CORO1A,ASPN,AIF1,CD86,CSF3R,REN,,CASP8,PIK3CB,STUB1,OR10J5,CCR3,CXCL2,CXCL16,GPR18,CTSL,,IGFBP5,AQP9,SCARB1,CYP1B1,ly6g6f,
GO:0006412	translation	biological_process	0.00011964	0.24591	17	230	487	18662	ENSSSCG00025048395,ENSSSCG00025038271,ENSSSCG00025048952,ENSSSCG00025045507,ENSSSCG00025017320,ENSSSCG00025048712,ENSSSCG00025002953,ENSSSCG00025066099,ENSSSCG00025036041,ENSSSCG00025072065,ENSSSCG00025073385,ENSSSCG00025071190,ENSSSCG00025053776,ENSSSCG00025063375,ENSSSCG00025013273,ENSSSCG00025002993,ENSSSCG00025052756	IGFBP5,RPL34,RPL37A,RPS16,,RPS18,RPS12,RPL38,,PABPC1,,RPS29,,,RPLP2,,,
GO:0030595	leukocyte chemotaxis	biological_process	0.00012599	0.24591	5	230	40	18662	ENSSSCG00025051813,ENSSSCG00025066106,ENSSSCG00025008424,ENSSSCG00025019670,ENSSSCG00025077748	CCR3,CORO1A,CXCL16,GPR18,AIF1,
GO:0046579	positive regulation of Ras protein signal transduction	biological_process	0.00014691	0.24591	3	230	9	18662	ENSSSCG00025047414,ENSSSCG00025019670,ENSSSCG00025003049	ARRB1,GPR18,PIK3CB,
GO:0031264	death-inducing signaling complex	cellular_component	0.00015123	0.24591	2	230	2	18662	ENSSSCG00025017335,ENSSSCG00025017033	CFLAR,CASP8,
GO:0043043	peptide biosynthetic process	biological_process	0.00015249	0.24591	17	230	497	18662	ENSSSCG00025063375,ENSSSCG00025013273,ENSSSCG00025002993,ENSSSCG00025052756,ENSSSCG00025066099,ENSSSCG00025036041,ENSSSCG00025073385,ENSSSCG00025071190,ENSSSCG00025072065,ENSSSCG00025053776,ENSSSCG00025045507,ENSSSCG00025017320,ENSSSCG00025048712,ENSSSCG00025002953,ENSSSCG00025048395,ENSSSCG00025038271,ENSSSCG00025048952	,RPLP2,,,RPL38,,,RPS29,PABPC1,,RPS16,,RPS18,RPS12,IGFBP5,RPL34,RPL37A,
GO:0006518	peptide metabolic process	biological_process	0.0001651	0.24591	18	230	549	18662	ENSSSCG00025048952,ENSSSCG00025038271,ENSSSCG00025048395,ENSSSCG00025048712,ENSSSCG00025002953,ENSSSCG00025045507,ENSSSCG00025017320,ENSSSCG00025053776,ENSSSCG00025072065,ENSSSCG00025073385,ENSSSCG00025071190,ENSSSCG00025011703,ENSSSCG00025036041,ENSSSCG00025066099,ENSSSCG00025052756,ENSSSCG00025002993,ENSSSCG00025063375,ENSSSCG00025013273	RPL37A,RPL34,IGFBP5,RPS18,RPS12,RPS16,,,PABPC1,,RPS29,REN,,RPL38,,,,RPLP2,
GO:1901566	organonitrogen compound biosynthetic process	biological_process	0.00017496	0.24591	26	230	973	18662	ENSSSCG00025066099,ENSSSCG00025036041,ENSSSCG00025073385,ENSSSCG00025071190,ENSSSCG00025017559,ENSSSCG00025072065,ENSSSCG00025030743,ENSSSCG00025053776,ENSSSCG00025077607,Novel02247,ENSSSCG00025063375,ENSSSCG00025041323,ENSSSCG00025013273,ENSSSCG00025002993,ENSSSCG00025073819,ENSSSCG00025052756,Novel00351,ENSSSCG00025048395,Novel00228,ENSSSCG00025038271,ENSSSCG00025048952,ENSSSCG00025014601,ENSSS…	RPL38,,,RPS29,,PABPC1,DAO,,CHKA,,ADCY7,RPLP2,,GALNT12,,IGFBP5,RPL34,RPL37A,POMT1,,RPS16,RPS12,RPS18,
GO:0051057	positive regulation of small GTPase mediated signal transduction	biological_process	0.00020796	0.25178	3	230	10	18662	ENSSSCG00025047414,ENSSSCG00025019670,ENSSSCG00025003049	ARRB1,GPR18,PIK3CB,
GO:0030334	regulation of cell migration	biological_process	0.00021264	0.25178	9	230	165	18662	ENSSSCG00025048395,ENSSSCG00025003049,ENSSSCG00025048687,ENSSSCG00025051650,ENSSSCG00025051813,ENSSSCG00025019015,ENSSSCG00025077748,ENSSSCG00025019670,ENSSSCG00025008424	IGFBP5,PIK3CB,ARHGDIB,CYP1B1,CCR3,,AIF1,GPR18,CXCL16,
GO:0016477	cell migration	biological_process	0.00022799	0.25178	12	230	285	18662	ENSSSCG00025048395,ENSSSCG00025012867,ENSSSCG00025051650,ENSSSCG00025048687,ENSSSCG00025003049,ENSSSCG00025019015,ENSSSCG00025013570,ENSSSCG00025051813,ENSSSCG00025008424,ENSSSCG00025066106,ENSSSCG00025019670,ENSSSCG00025077748	IGFBP5,SCARB1,CYP1B1,ARHGDIB,PIK3CB,,FOLR1,CCR3,CXCL16,CORO1A,GPR18,AIF1,
GO:0010033	response to organic substance	biological_process	0.00027319	0.28159	19	230	623	18662	ENSSSCG00025024747,ENSSSCG00025048395,ENSSSCG00025051650,ENSSSCG00025012867,ENSSSCG00025077078,ENSSSCG00025029758,ENSSSCG00025008424,ENSSSCG00025014464,ENSSSCG00025017033,ENSSSCG00025011703,ENSSSCG00025025682,ENSSSCG00025014223,ENSSSCG00025003049,ENSSSCG00025013570,ENSSSCG00025013709,ENSSSCG00025059777,ENSSSCG00025023915,Novel02589,ENSSSCG00025077748	AQP9,IGFBP5,CYP1B1,SCARB1,ly6g6f,STUB1,CXCL16,CTSL,CASP8,REN,CSF3R,,PIK3CB,FOLR1,ASPN,FBXO2,CD86,AIF1,
GO:2000145	regulation of cell motility	biological_process	0.00032906	0.28988	9	230	175	18662	ENSSSCG00025048395,ENSSSCG00025003049,ENSSSCG00025048687,ENSSSCG00025051650,ENSSSCG00025051813,ENSSSCG00025019015,ENSSSCG00025019670,ENSSSCG00025077748,ENSSSCG00025008424	IGFBP5,PIK3CB,ARHGDIB,CYP1B1,CCR3,,GPR18,AIF1,CXCL16,
GO:0043604	amide biosynthetic process	biological_process	0.00033044	0.28988	17	230	531	18662	ENSSSCG00025048952,ENSSSCG00025038271,ENSSSCG00025048395,ENSSSCG00025048712,ENSSSCG00025002953,ENSSSCG00025017320,ENSSSCG00025045507,ENSSSCG00025053776,ENSSSCG00025071190,ENSSSCG00025073385,ENSSSCG00025072065,ENSSSCG00025036041,ENSSSCG00025066099,ENSSSCG00025052756,ENSSSCG00025002993,ENSSSCG00025063375,ENSSSCG00025013273	RPL37A,RPL34,IGFBP5,RPS18,RPS12,,RPS16,,RPS29,,PABPC1,,RPL38,,,,RPLP2,
GO:0043603	cellular amide metabolic process	biological_process	0.00034631	0.28988	19	230	635	18662	ENSSSCG00025063375,ENSSSCG00025013570,ENSSSCG00025013273,ENSSSCG00025002993,ENSSSCG00025052756,ENSSSCG00025036041,ENSSSCG00025066099,ENSSSCG00025053776,ENSSSCG00025073385,ENSSSCG00025011703,ENSSSCG00025071190,ENSSSCG00025072065,ENSSSCG00025017320,ENSSSCG00025045507,ENSSSCG00025048712,ENSSSCG00025002953,ENSSSCG00025048395,ENSSSCG00025048952,ENSSSCG00025038271	,FOLR1,RPLP2,,,,RPL38,,,REN,RPS29,PABPC1,,RPS16,RPS18,RPS12,IGFBP5,RPL37A,RPL34,
GO:0030336	negative regulation of cell migration	biological_process	0.00040293	0.28988	5	230	51	18662	ENSSSCG00025077748,ENSSSCG00025019670,ENSSSCG00025048687,ENSSSCG00025051650,ENSSSCG00025048395	AIF1,GPR18,ARHGDIB,CYP1B1,IGFBP5,
GO:0002376	immune system process	biological_process	0.00043595	0.28988	19	230	647	18662	ENSSSCG00025056441,ENSSSCG00025029706,ENSSSCG00025069228,ENSSSCG00025051813,ENSSSCG00025017022,ENSSSCG00025008424,ENSSSCG00025068500,ENSSSCG00025035250,ENSSSCG00025019670,ENSSSCG00025071865,ENSSSCG00025014464,ENSSSCG00025015940,ENSSSCG00025017033,ENSSSCG00025003049,ENSSSCG00025066106,ENSSSCG00025070484,ENSSSCG00025077748,ENSSSCG00025038155,ENSSSCG00025023915	,PTPRC,,CCR3,CXCL2,CXCL16,PSMB10,ANXA1,GPR18,RAB33A,CTSL,,CASP8,PIK3CB,CORO1A,SLA-DMB,AIF1,AHSP,CD86,
GO:0035025	positive regulation of Rho protein signal transduction	biological_process	0.00044998	0.28988	2	230	3	18662	ENSSSCG00025019670,ENSSSCG00025047414	GPR18,ARRB1,
GO:0097342	ripoptosome	cellular_component	0.00044998	0.28988	2	230	3	18662	ENSSSCG00025017335,ENSSSCG00025017033	CFLAR,CASP8,
GO:0097199	cysteine-type endopeptidase activity involved in apoptotic signaling pathway	molecular_function	0.00044998	0.28988	2	230	3	18662	ENSSSCG00025017033,ENSSSCG00025017335	CASP8,CFLAR,
GO:0001891	phagocytic cup	cellular_component	0.00044998	0.28988	2	230	3	18662	ENSSSCG00025077748,ENSSSCG00025035250	AIF1,ANXA1,
GO:0051270	regulation of cellular component movement	biological_process	0.00047476	0.29361	9	230	184	18662	ENSSSCG00025048395,ENSSSCG00025048687,ENSSSCG00025003049,ENSSSCG00025051650,ENSSSCG00025051813,ENSSSCG00025019015,ENSSSCG00025019670,ENSSSCG00025077748,ENSSSCG00025008424	IGFBP5,ARHGDIB,PIK3CB,CYP1B1,CCR3,,GPR18,AIF1,CXCL16,
GO:0040012	regulation of locomotion	biological_process	0.00051344	0.30147	9	230	186	18662	ENSSSCG00025048395,ENSSSCG00025051650,ENSSSCG00025003049,ENSSSCG00025048687,ENSSSCG00025019015,ENSSSCG00025051813,ENSSSCG00025008424,ENSSSCG00025077748,ENSSSCG00025019670	IGFBP5,CYP1B1,PIK3CB,ARHGDIB,,CCR3,CXCL16,AIF1,GPR18,
GO:2000146	negative regulation of cell motility	biological_process	0.00052647	0.30147	5	230	54	18662	ENSSSCG00025048395,ENSSSCG00025051650,ENSSSCG00025077748,ENSSSCG00025019670,ENSSSCG00025048687	IGFBP5,CYP1B1,AIF1,GPR18,ARHGDIB,
GO:0040011	locomotion	biological_process	0.00057827	0.31931	14	230	409	18662	ENSSSCG00025048395,ENSSSCG00025048687,ENSSSCG00025003049,ENSSSCG00025051650,ENSSSCG00025012867,ENSSSCG00025013570,ENSSSCG00025051813,ENSSSCG00025005606,ENSSSCG00025019015,ENSSSCG00025019670,ENSSSCG00025077748,ENSSSCG00025066106,ENSSSCG00025017022,ENSSSCG00025008424	IGFBP5,ARHGDIB,PIK3CB,CYP1B1,SCARB1,FOLR1,CCR3,OR10J5,,GPR18,AIF1,CORO1A,CXCL2,CXCL16,
GO:0040013	negative regulation of locomotion	biological_process	0.00073299	0.37385	5	230	58	18662	ENSSSCG00025051650,ENSSSCG00025077748,ENSSSCG00025019670,ENSSSCG00025048687,ENSSSCG00025048395	CYP1B1,AIF1,GPR18,ARHGDIB,IGFBP5,
GO:0051271	negative regulation of cellular component movement	biological_process	0.00073299	0.37385	5	230	58	18662	ENSSSCG00025048395,ENSSSCG00025051650,ENSSSCG00025019670,ENSSSCG00025077748,ENSSSCG00025048687	IGFBP5,CYP1B1,GPR18,AIF1,ARHGDIB,
GO:0048870	cell motility	biological_process	0.0008888	0.37385	12	230	332	18662	ENSSSCG00025048687,ENSSSCG00025003049,ENSSSCG00025012867,ENSSSCG00025051650,ENSSSCG00025048395,ENSSSCG00025019670,ENSSSCG00025077748,ENSSSCG00025008424,ENSSSCG00025066106,ENSSSCG00025051813,ENSSSCG00025013570,ENSSSCG00025019015	ARHGDIB,PIK3CB,SCARB1,CYP1B1,IGFBP5,GPR18,AIF1,CXCL16,CORO1A,CCR3,FOLR1,,
GO:0051674	localization of cell	biological_process	0.0008888	0.37385	12	230	332	18662	ENSSSCG00025048395,ENSSSCG00025012867,ENSSSCG00025051650,ENSSSCG00025003049,ENSSSCG00025048687,ENSSSCG00025019015,ENSSSCG00025051813,ENSSSCG00025013570,ENSSSCG00025008424,ENSSSCG00025066106,ENSSSCG00025019670,ENSSSCG00025077748	IGFBP5,SCARB1,CYP1B1,PIK3CB,ARHGDIB,,CCR3,FOLR1,CXCL16,CORO1A,GPR18,AIF1,
GO:0005198	structural molecule activity	molecular_function	0.00088971	0.37385	17	230	580	18662	ENSSSCG00025073385,ENSSSCG00025071190,ENSSSCG00025053776,ENSSSCG00025066099,ENSSSCG00025036041,ENSSSCG00025002993,ENSSSCG00025063375,ENSSSCG00025013273,ENSSSCG00025038271,ENSSSCG00025046261,ENSSSCG00025048952,Novel03051,ENSSSCG00025045432,ENSSSCG00025048712,ENSSSCG00025002953,ENSSSCG00025017320,ENSSSCG00025045507	,RPS29,,RPL38,,,,RPLP2,RPL34,,RPL37A,MYL6,RPS18,RPS12,,RPS16,
GO:0051204	protein insertion into mitochondrial membrane	biological_process	0.00089264	0.37385	2	230	4	18662	ENSSSCG00025012841,ENSSSCG00025073342	BBC3,TIMM10,
GO:0051000	positive regulation of nitric-oxide synthase activity	biological_process	0.00089264	0.37385	2	230	4	18662	ENSSSCG00025012867,ENSSSCG00025003049	SCARB1,PIK3CB,
GO:0014911	positive regulation of smooth muscle cell migration	biological_process	0.00089264	0.37385	2	230	4	18662	ENSSSCG00025077748,ENSSSCG00025048395	AIF1,IGFBP5,
GO:0006919	activation of cysteine-type endopeptidase activity involved in apoptotic process	biological_process	0.00091885	0.37385	3	230	16	18662	ENSSSCG00025017033,ENSSSCG00025017335,ENSSSCG00025012841	CASP8,CFLAR,BBC3,
GO:0097194	execution phase of apoptosis	biological_process	0.00091885	0.37385	3	230	16	18662	ENSSSCG00025017335,ENSSSCG00025012841,ENSSSCG00025017033	CFLAR,BBC3,CASP8,
GO:0048583	regulation of response to stimulus	biological_process	0.0010719	0.42492	22	230	865	18662	ENSSSCG00025013709,ENSSSCG00025077748,ENSSSCG00025012841,ENSSSCG00025013570,Novel03201,ENSSSCG00025017033,ENSSSCG00025011703,ENSSSCG00025063175,ENSSSCG00025003049,ENSSSCG00025048687,ENSSSCG00025047414,ENSSSCG00025017335,ENSSSCG00025066329,ENSSSCG00025019670,ENSSSCG00025029758,ENSSSCG00025051813,ENSSSCG00025002953,ENSSSCG00025051650,ENSSSCG00025029706,ENSSSCG00025077078,ENSSSCG00025048395,ENSSSCG0…	ASPN,AIF1,BBC3,FOLR1,CASP8,REN,,PIK3CB,ARHGDIB,ARRB1,CFLAR,SH3BP4,GPR18,STUB1,CCR3,RPS12,CYP1B1,PTPRC,ly6g6f,IGFBP5,,
GO:0007166	cell surface receptor signaling pathway	biological_process	0.001303	0.46561	20	230	765	18662	ENSSSCG00025047414,ENSSSCG00025017335,ENSSSCG00025037118,ENSSSCG00025003049,ENSSSCG00025063175,ENSSSCG00025025682,ENSSSCG00025014223,ENSSSCG00025017033,ENSSSCG00025013570,ENSSSCG00025023915,ENSSSCG00025013709,ENSSSCG00025048395,ENSSSCG00025014811,ENSSSCG00025029706,ENSSSCG00025012867,ENSSSCG00025051650,ENSSSCG00025002953,ENSSSCG00025029758,ENSSSCG00025015768,ENSSSCG00025004765	ARRB1,CFLAR,EMR4,PIK3CB,,CSF3R,,CASP8,FOLR1,CD86,ASPN,IGFBP5,,PTPRC,SCARB1,CYP1B1,RPS12,STUB1,DLL4,FCER1G,
GO:0071310	cellular response to organic substance	biological_process	0.0014127	0.46561	15	230	500	18662	Novel02589,ENSSSCG00025023915,ENSSSCG00025014464,ENSSSCG00025077748,ENSSSCG00025013709,ENSSSCG00025013570,ENSSSCG00025029758,ENSSSCG00025003049,ENSSSCG00025051650,ENSSSCG00025025682,ENSSSCG00025014223,ENSSSCG00025012867,ENSSSCG00025011703,ENSSSCG00025024747,ENSSSCG00025048395	CD86,CTSL,AIF1,ASPN,FOLR1,STUB1,PIK3CB,CYP1B1,CSF3R,,SCARB1,REN,AQP9,IGFBP5,
GO:0051788	response to misfolded protein	biological_process	0.0014756	0.46561	2	230	5	18662	Novel02589,ENSSSCG00025029758	STUB1,
GO:0071218	cellular response to misfolded protein	biological_process	0.0014756	0.46561	2	230	5	18662	ENSSSCG00025029758,Novel02589	STUB1,
GO:0060544	regulation of necroptotic process	biological_process	0.0014756	0.46561	2	230	5	18662	ENSSSCG00025017335,ENSSSCG00025017033	CFLAR,CASP8,
GO:0062098	regulation of programmed necrotic cell death	biological_process	0.0014756	0.46561	2	230	5	18662	ENSSSCG00025017033,ENSSSCG00025017335	CASP8,CFLAR,
GO:0005980	glycogen catabolic process	biological_process	0.0014756	0.46561	2	230	5	18662	ENSSSCG00025051781,ENSSSCG00025007892	PHKG2,PPP1R3B,
GO:0009251	glucan catabolic process	biological_process	0.0014756	0.46561	2	230	5	18662	ENSSSCG00025007892,ENSSSCG00025051781	PPP1R3B,PHKG2,
GO:0044247	cellular polysaccharide catabolic process	biological_process	0.0014756	0.46561	2	230	5	18662	ENSSSCG00025051781,ENSSSCG00025007892	PHKG2,PPP1R3B,
GO:0030228	lipoprotein particle receptor activity	molecular_function	0.0014756	0.46561	2	230	5	18662	ENSSSCG00025008424,ENSSSCG00025012867	CXCL16,SCARB1,
GO:0071944	cell periphery	cellular_component	0.001617	0.49756	31	230	1437	18662	ENSSSCG00025005606,ENSSSCG00025016475,ENSSSCG00025076400,ENSSSCG00025002433,ENSSSCG00025037008,ENSSSCG00025004765,ENSSSCG00025035250,ENSSSCG00025019670,ENSSSCG00025066329,ENSSSCG00025052477,ENSSSCG00025014464,ENSSSCG00025062896,ENSSSCG00025024747,ENSSSCG00025056441,ENSSSCG00025072504,ENSSSCG00025012867,Novel00228,ENSSSCG00025077078,ENSSSCG00025004817,ENSSSCG00025041323,ENSSSCG00025013570,ENSSSCG0…	OR10J5,HTR1F,AP2A1,,,FCER1G,ANXA1,GPR18,SH3BP4,,CTSL,,AQP9,,SEPTIN6,SCARB1,ly6g6f,,ADCY7,FOLR1,SLA-DMB,KCNJ6,AIF1,CD86,GJA4,ARRB1,EMR4,CFLAR,CASP8,PIK3CB,
GO:0005886	plasma membrane	cellular_component	0.0016413	0.49756	30	230	1376	18662	ENSSSCG00025077748,ENSSSCG00025023915,ENSSSCG00025070484,ENSSSCG00025003813,ENSSSCG00025013570,ENSSSCG00025041323,ENSSSCG00025004817,ENSSSCG00025003049,ENSSSCG00025017033,ENSSSCG00025017335,ENSSSCG00025047414,ENSSSCG00025037118,ENSSSCG00025021885,ENSSSCG00025004765,ENSSSCG00025035250,ENSSSCG00025019670,ENSSSCG00025052477,ENSSSCG00025066329,ENSSSCG00025014464,ENSSSCG00025002433,ENSSSCG00025076400,…	AIF1,CD86,SLA-DMB,KCNJ6,FOLR1,ADCY7,,PIK3CB,CASP8,CFLAR,ARRB1,EMR4,GJA4,FCER1G,ANXA1,GPR18,,SH3BP4,CTSL,,AP2A1,,HTR1F,OR10J5,ly6g6f,SCARB1,,,AQP9,
GO:0048585	negative regulation of response to stimulus	biological_process	0.0019923	0.56574	11	230	317	18662	ENSSSCG00025063175,ENSSSCG00025017033,ENSSSCG00025003049,ENSSSCG00025048395,ENSSSCG00025017335,ENSSSCG00025047414,ENSSSCG00025013709,ENSSSCG00025019670,ENSSSCG00025077748,ENSSSCG00025066329,ENSSSCG00025029758	,CASP8,PIK3CB,IGFBP5,CFLAR,ARRB1,ASPN,GPR18,AIF1,SH3BP4,STUB1,
GO:0060326	cell chemotaxis	biological_process	0.00207	0.56574	5	230	73	18662	ENSSSCG00025066106,ENSSSCG00025008424,ENSSSCG00025077748,ENSSSCG00025019670,ENSSSCG00025051813	CORO1A,CXCL16,AIF1,GPR18,CCR3,
GO:0090151	establishment of protein localization to mitochondrial membrane	biological_process	0.0021955	0.56574	2	230	6	18662	ENSSSCG00025012841,ENSSSCG00025073342	BBC3,TIMM10,
GO:0032770	positive regulation of monooxygenase activity	biological_process	0.0021955	0.56574	2	230	6	18662	ENSSSCG00025003049,ENSSSCG00025012867	PIK3CB,SCARB1,
GO:0097200	cysteine-type endopeptidase activity involved in execution phase of apoptosis	molecular_function	0.0021955	0.56574	2	230	6	18662	ENSSSCG00025017335,ENSSSCG00025017033	CFLAR,CASP8,
GO:0050999	regulation of nitric-oxide synthase activity	biological_process	0.0021955	0.56574	2	230	6	18662	ENSSSCG00025012867,ENSSSCG00025003049	SCARB1,PIK3CB,
GO:0014912	negative regulation of smooth muscle cell migration	biological_process	0.0021955	0.56574	2	230	6	18662	ENSSSCG00025077748,ENSSSCG00025048395	AIF1,IGFBP5,
GO:2000108	positive regulation of leukocyte apoptotic process	biological_process	0.0021955	0.56574	2	230	6	18662	ENSSSCG00025012841,ENSSSCG00025003049	BBC3,PIK3CB,
GO:0000272	polysaccharide catabolic process	biological_process	0.0021955	0.56574	2	230	6	18662	ENSSSCG00025051781,ENSSSCG00025007892	PHKG2,PPP1R3B,
GO:0007265	Ras protein signal transduction	biological_process	0.0023142	0.58655	6	230	109	18662	ENSSSCG00025047414,ENSSSCG00025071865,ENSSSCG00025019670,ENSSSCG00025077748,ENSSSCG00025048687,ENSSSCG00025003049	ARRB1,RAB33A,GPR18,AIF1,ARHGDIB,PIK3CB,
GO:0002688	regulation of leukocyte chemotaxis	biological_process	0.0023928	0.59154	3	230	22	18662	ENSSSCG00025051813,ENSSSCG00025019670,ENSSSCG00025077748	CCR3,GPR18,AIF1,
GO:0009966	regulation of signal transduction	biological_process	0.0024104	0.59154	17	230	637	18662	ENSSSCG00025013709,ENSSSCG00025013570,ENSSSCG00025012841,ENSSSCG00025048687,ENSSSCG00025003049,ENSSSCG00025017033,ENSSSCG00025011703,ENSSSCG00025063175,ENSSSCG00025017335,ENSSSCG00025047414,ENSSSCG00025066329,ENSSSCG00025019670,ENSSSCG00025002953,ENSSSCG00025029758,ENSSSCG00025077078,ENSSSCG00025051650,ENSSSCG00025048395	ASPN,FOLR1,BBC3,ARHGDIB,PIK3CB,CASP8,REN,,CFLAR,ARRB1,SH3BP4,GPR18,RPS12,STUB1,ly6g6f,CYP1B1,IGFBP5,
GO:0035556	intracellular signal transduction	biological_process	0.0025161	0.60784	19	230	752	18662	ENSSSCG00025077748,ENSSSCG00025041323,ENSSSCG00025030462,ENSSSCG00025012841,ENSSSCG00025003049,ENSSSCG00025048687,ENSSSCG00025017033,ENSSSCG00025011703,ENSSSCG00025039742,ENSSSCG00025047414,ENSSSCG00025017335,ENSSSCG00025037118,ENSSSCG00025066329,ENSSSCG00025071865,ENSSSCG00025019670,ENSSSCG00025017911,ENSSSCG00025051650,ENSSSCG00025065711,ENSSSCG00025048395	AIF1,ADCY7,,BBC3,PIK3CB,ARHGDIB,CASP8,REN,RPS6KA1,ARRB1,CFLAR,EMR4,SH3BP4,RAB33A,GPR18,TSSK6,CYP1B1,,IGFBP5,
GO:0050896	response to stimulus	biological_process	0.0026028	0.61305	70	230	4171	18662	ENSSSCG00025025682,ENSSSCG00025063175,ENSSSCG00025048687,ENSSSCG00025003049,ENSSSCG00025021177,ENSSSCG00025066106,ENSSSCG00025022751,ENSSSCG00025013570,Novel03635,ENSSSCG00025002954,ENSSSCG00025024278,ENSSSCG00025017022,ENSSSCG00025004765,ENSSSCG00025005606,ENSSSCG00025002953,ENSSSCG00025017033,ENSSSCG00025021554,ENSSSCG00025073377,ENSSSCG00025038775,ENSSSCG00025013709,ENSSSCG00025070484,ENSSSCG0…	CSF3R,,ARHGDIB,PIK3CB,GPBAR1,CORO1A,,FOLR1,ARHGAP6,,CXCL2,FCER1G,OR10J5,RPS12,CASP8,,GPX6,IL17D,ASPN,SLA-DMB,AIF1,BBC3,FAM111A,,,,,CXCL16,,CCR3,,RPS6KA1,,GPX4,,,,PTPRC,TSSK6,IGFBP5,PCLAF,,SH3BP4,ANXA1,GPR34,GPR18,HTR1F,REN,ARRB1,CFLAR,EMR4,FBXO2,CD86,ADCY7,CYP1B1,SCARB1,ly6g6f,,AQP9,,,,CTSL,RAB33A,STUB1,DLL4,
GO:0001667	ameboidal-type cell migration	biological_process	0.002617	0.61305	5	230	77	18662	ENSSSCG00025013570,ENSSSCG00025003049,ENSSSCG00025048687,ENSSSCG00025051650,ENSSSCG00025012867	FOLR1,PIK3CB,ARHGDIB,CYP1B1,SCARB1,
GO:0051241	negative regulation of multicellular organismal process	biological_process	0.0030408	0.67252	8	230	196	18662	ENSSSCG00025013709,ENSSSCG00025019670,ENSSSCG00025071629,ENSSSCG00025063175,ENSSSCG00025003049,ENSSSCG00025048687,ENSSSCG00025048395,ENSSSCG00025047414	ASPN,GPR18,,,PIK3CB,ARHGDIB,IGFBP5,ARRB1,
GO:0033344	cholesterol efflux	biological_process	0.0030487	0.67252	2	230	7	18662	ENSSSCG00025012867,ENSSSCG00025063175	SCARB1,,
GO:0010939	regulation of necrotic cell death	biological_process	0.0030487	0.67252	2	230	7	18662	ENSSSCG00025017335,ENSSSCG00025017033	CFLAR,CASP8,
GO:0050922	negative regulation of chemotaxis	biological_process	0.0030487	0.67252	2	230	7	18662	ENSSSCG00025019670,ENSSSCG00025077748	GPR18,AIF1,
GO:0035023	regulation of Rho protein signal transduction	biological_process	0.0030884	0.67252	3	230	24	18662	ENSSSCG00025047414,ENSSSCG00025048687,ENSSSCG00025019670	ARRB1,ARHGDIB,GPR18,
GO:0050900	leukocyte migration	biological_process	0.0032619	0.70045	5	230	81	18662	ENSSSCG00025008424,ENSSSCG00025066106,ENSSSCG00025019670,ENSSSCG00025077748,ENSSSCG00025051813	CXCL16,CORO1A,GPR18,AIF1,CCR3,
GO:0009968	negative regulation of signal transduction	biological_process	0.0033618	0.712	9	230	244	18662	ENSSSCG00025047414,ENSSSCG00025017335,ENSSSCG00025048395,ENSSSCG00025003049,ENSSSCG00025017033,ENSSSCG00025063175,ENSSSCG00025029758,ENSSSCG00025066329,ENSSSCG00025013709	ARRB1,CFLAR,IGFBP5,PIK3CB,CASP8,,STUB1,SH3BP4,ASPN,
GO:0043280	positive regulation of cysteine-type endopeptidase activity involved in apoptotic process	biological_process	0.0034779	0.72664	3	230	25	18662	ENSSSCG00025017033,ENSSSCG00025012841,ENSSSCG00025017335	CASP8,BBC3,CFLAR,
GO:0051239	regulation of multicellular organismal process	biological_process	0.0040057	0.72918	15	230	558	18662	ENSSSCG00025048687,ENSSSCG00025003049,ENSSSCG00025017033,ENSSSCG00025051650,ENSSSCG00025063175,ENSSSCG00025011703,ENSSSCG00025047414,ENSSSCG00025048395,ENSSSCG00025077748,ENSSSCG00025019670,ENSSSCG00025013709,ENSSSCG00025071629,Novel03201,ENSSSCG00025005606,ENSSSCG00025019015	ARHGDIB,PIK3CB,CASP8,CYP1B1,,REN,ARRB1,IGFBP5,AIF1,GPR18,ASPN,,OR10J5,,
GO:0051353	positive regulation of oxidoreductase activity	biological_process	0.004032	0.72918	2	230	8	18662	ENSSSCG00025003049,ENSSSCG00025012867	PIK3CB,SCARB1,
GO:0006515	protein quality control for misfolded or incompletely synthesized proteins	biological_process	0.004032	0.72918	2	230	8	18662	ENSSSCG00025029758,Novel02589	STUB1,
GO:0032768	regulation of monooxygenase activity	biological_process	0.004032	0.72918	2	230	8	18662	ENSSSCG00025003049,ENSSSCG00025012867	PIK3CB,SCARB1,
GO:0071677	positive regulation of mononuclear cell migration	biological_process	0.004032	0.72918	2	230	8	18662	ENSSSCG00025051813,ENSSSCG00025077748	CCR3,AIF1,
GO:0090026	positive regulation of monocyte chemotaxis	biological_process	0.004032	0.72918	2	230	8	18662	ENSSSCG00025077748,ENSSSCG00025051813	AIF1,CCR3,
GO:0016540	protein autoprocessing	biological_process	0.004032	0.72918	2	230	8	18662	ENSSSCG00025014464,ENSSSCG00025014986	CTSL,FAM111A,
GO:0016601	Rac protein signal transduction	biological_process	0.004032	0.72918	2	230	8	18662	ENSSSCG00025077748,ENSSSCG00025003049	AIF1,PIK3CB,
GO:0014910	regulation of smooth muscle cell migration	biological_process	0.004032	0.72918	2	230	8	18662	ENSSSCG00025048395,ENSSSCG00025077748	IGFBP5,AIF1,
GO:0048514	blood vessel morphogenesis	biological_process	0.0040498	0.72918	6	230	122	18662	ENSSSCG00025017424,ENSSSCG00025005606,ENSSSCG00025013570,ENSSSCG00025071629,ENSSSCG00025051650,ENSSSCG00025003049	ANGPTL4,OR10J5,FOLR1,,CYP1B1,PIK3CB,
GO:0006935	chemotaxis	biological_process	0.0041423	0.72918	7	230	163	18662	ENSSSCG00025017022,ENSSSCG00025008424,ENSSSCG00025066106,ENSSSCG00025019670,ENSSSCG00025077748,ENSSSCG00025005606,ENSSSCG00025051813	CXCL2,CXCL16,CORO1A,GPR18,AIF1,OR10J5,CCR3,
GO:1901564	organonitrogen compound metabolic process	biological_process	0.0041895	0.72918	57	230	3307	18662	ENSSSCG00025053776,ENSSSCG00025030743,ENSSSCG00025017559,ENSSSCG00025039742,ENSSSCG00025072065,ENSSSCG00025036041,ENSSSCG00025009245,ENSSSCG00025066099,ENSSSCG00025067916,ENSSSCG00025025070,ENSSSCG00025063375,ENSSSCG00025066595,ENSSSCG00025013570,ENSSSCG00025002228,ENSSSCG00025048952,ENSSSCG00025051781,ENSSSCG00025017911,ENSSSCG00025029706,ENSSSCG00025038271,ENSSSCG00025076644,Novel00228,ENSSSCG0…	,DAO,,RPS6KA1,PABPC1,,ARG2,RPL38,,KLK14,,,FOLR1,UBQLN4,RPL37A,PHKG2,TSSK6,PTPRC,RPL34,FKBP2,IGFBP5,try,PSMB10,RPS12,RPS18,,RPS16,KLK8,POMT1,,REN,RPS29,,CASP8,ARRB1,CFLAR,,,FBXO2,,,GALNT12,RPLP2,ADCY7,BBC3,CHKA,,SCARB1,FAM111A,,CTSL,,STUB1,
GO:0006928	movement of cell or subcellular component	biological_process	0.0042502	0.72918	14	230	507	18662	ENSSSCG00025051650,ENSSSCG00025012867,ENSSSCG00025048687,ENSSSCG00025003049,ENSSSCG00025048395,ENSSSCG00025066106,ENSSSCG00025016717,ENSSSCG00025076858,ENSSSCG00025008424,ENSSSCG00025077748,ENSSSCG00025019670,ENSSSCG00025019015,ENSSSCG00025013570,ENSSSCG00025051813	CYP1B1,SCARB1,ARHGDIB,PIK3CB,IGFBP5,CORO1A,,,CXCL16,AIF1,GPR18,,FOLR1,CCR3,
GO:0042330	taxis	biological_process	0.0042828	0.72918	7	230	164	18662	ENSSSCG00025017022,ENSSSCG00025008424,ENSSSCG00025066106,ENSSSCG00025077748,ENSSSCG00025019670,ENSSSCG00025005606,ENSSSCG00025051813	CXCL2,CXCL16,CORO1A,AIF1,GPR18,OR10J5,CCR3,
GO:2001056	positive regulation of cysteine-type endopeptidase activity	biological_process	0.0043437	0.72918	3	230	27	18662	ENSSSCG00025017033,ENSSSCG00025012841,ENSSSCG00025017335	CASP8,BBC3,CFLAR,
GO:0090288	negative regulation of cellular response to growth factor stimulus	biological_process	0.0043437	0.72918	3	230	27	18662	ENSSSCG00025029758,ENSSSCG00025013709,ENSSSCG00025003049	STUB1,ASPN,PIK3CB,
GO:0017015	regulation of transforming growth factor beta receptor signaling pathway	biological_process	0.0043437	0.72918	3	230	27	18662	ENSSSCG00025013709,ENSSSCG00025013570,ENSSSCG00025029758	ASPN,FOLR1,STUB1,
GO:0006898	receptor-mediated endocytosis	biological_process	0.0043884	0.72918	4	230	54	18662	ENSSSCG00025047414,ENSSSCG00025014464,ENSSSCG00025008424,ENSSSCG00025076400	ARRB1,CTSL,CXCL16,AP2A1,
GO:0038024	cargo receptor activity	molecular_function	0.0043884	0.72918	4	230	54	18662	ENSSSCG00025074163,ENSSSCG00025008424,ENSSSCG00025012867,ENSSSCG00025013570	,CXCL16,SCARB1,FOLR1,
GO:0030335	positive regulation of cell migration	biological_process	0.0044333	0.72918	5	230	87	18662	ENSSSCG00025008424,ENSSSCG00025077748,ENSSSCG00025003049,ENSSSCG00025048395,ENSSSCG00025051813	CXCL16,AIF1,PIK3CB,IGFBP5,CCR3,
GO:0051272	positive regulation of cellular component movement	biological_process	0.0046541	0.73567	5	230	88	18662	ENSSSCG00025051813,ENSSSCG00025048395,ENSSSCG00025077748,ENSSSCG00025003049,ENSSSCG00025008424	CCR3,IGFBP5,AIF1,PIK3CB,CXCL16,
GO:2000147	positive regulation of cell motility	biological_process	0.0046541	0.73567	5	230	88	18662	ENSSSCG00025008424,ENSSSCG00025077748,ENSSSCG00025003049,ENSSSCG00025048395,ENSSSCG00025051813	CXCL16,AIF1,PIK3CB,IGFBP5,CCR3,
GO:0090287	regulation of cellular response to growth factor stimulus	biological_process	0.0046876	0.73567	4	230	55	18662	ENSSSCG00025003049,ENSSSCG00025013709,ENSSSCG00025013570,ENSSSCG00025029758	PIK3CB,ASPN,FOLR1,STUB1,
GO:1902533	positive regulation of intracellular signal transduction	biological_process	0.004726	0.73567	7	230	167	18662	ENSSSCG00025017033,ENSSSCG00025019670,ENSSSCG00025003049,ENSSSCG00025048395,ENSSSCG00025012841,ENSSSCG00025017335,ENSSSCG00025047414	CASP8,GPR18,PIK3CB,IGFBP5,BBC3,CFLAR,ARRB1,
GO:0019882	antigen processing and presentation	biological_process	0.0048211	0.73567	3	230	28	18662	ENSSSCG00025071865,ENSSSCG00025070484,ENSSSCG00025069228	RAB33A,SLA-DMB,,
GO:1903844	regulation of cellular response to transforming growth factor beta stimulus	biological_process	0.0048211	0.73567	3	230	28	18662	ENSSSCG00025013709,ENSSSCG00025013570,ENSSSCG00025029758	ASPN,FOLR1,STUB1,
GO:0040017	positive regulation of locomotion	biological_process	0.0051192	0.73567	5	230	90	18662	ENSSSCG00025051813,ENSSSCG00025048395,ENSSSCG00025077748,ENSSSCG00025003049,ENSSSCG00025008424	CCR3,IGFBP5,AIF1,PIK3CB,CXCL16,
GO:0097153	cysteine-type endopeptidase activity involved in apoptotic process	molecular_function	0.0051421	0.73567	2	230	9	18662	ENSSSCG00025017335,ENSSSCG00025017033	CFLAR,CASP8,
GO:0090025	regulation of monocyte chemotaxis	biological_process	0.0051421	0.73567	2	230	9	18662	ENSSSCG00025051813,ENSSSCG00025077748	CCR3,AIF1,
GO:0035461	vitamin transmembrane transport	biological_process	0.0051421	0.73567	2	230	9	18662	ENSSSCG00025013570,ENSSSCG00025012867	FOLR1,SCARB1,
GO:0048661	positive regulation of smooth muscle cell proliferation	biological_process	0.0051421	0.73567	2	230	9	18662	ENSSSCG00025077748,ENSSSCG00025048395	AIF1,IGFBP5,
GO:0071320	cellular response to cAMP	biological_process	0.0051421	0.73567	2	230	9	18662	ENSSSCG00025024747,ENSSSCG00025048395	AQP9,IGFBP5,
GO:0010648	negative regulation of cell communication	biological_process	0.005337	0.73567	9	230	262	18662	ENSSSCG00025003049,ENSSSCG00025063175,ENSSSCG00025017033,ENSSSCG00025017335,ENSSSCG00025047414,ENSSSCG00025048395,ENSSSCG00025066329,ENSSSCG00025013709,ENSSSCG00025029758	PIK3CB,,CASP8,CFLAR,ARRB1,IGFBP5,SH3BP4,ASPN,STUB1,
GO:0030155	regulation of cell adhesion	biological_process	0.0055112	0.73567	6	230	130	18662	ENSSSCG00025023915,ENSSSCG00025077748,ENSSSCG00025003049,ENSSSCG00025051650,ENSSSCG00025070484,ENSSSCG00025019015	CD86,AIF1,PIK3CB,CYP1B1,SLA-DMB,,
GO:0023057	negative regulation of signaling	biological_process	0.0056025	0.73567	9	230	264	18662	ENSSSCG00025013709,ENSSSCG00025066329,ENSSSCG00025029758,ENSSSCG00025063175,ENSSSCG00025017033,ENSSSCG00025003049,ENSSSCG00025048395,ENSSSCG00025047414,ENSSSCG00025017335	ASPN,SH3BP4,STUB1,,CASP8,PIK3CB,IGFBP5,ARRB1,CFLAR,
GO:0001817	regulation of cytokine production	biological_process	0.0057177	0.73567	6	230	131	18662	ENSSSCG00025047414,ENSSSCG00025063175,ENSSSCG00025051650,ENSSSCG00025017033,ENSSSCG00025077748,ENSSSCG00025019670	ARRB1,,CYP1B1,CASP8,AIF1,GPR18,
GO:0010950	positive regulation of endopeptidase activity	biological_process	0.005868	0.73567	3	230	30	18662	ENSSSCG00025017033,ENSSSCG00025012841,ENSSSCG00025017335	CASP8,BBC3,CFLAR,
GO:0001816	cytokine production	biological_process	0.0059299	0.73567	6	230	132	18662	ENSSSCG00025077748,ENSSSCG00025019670,ENSSSCG00025017033,ENSSSCG00025051650,ENSSSCG00025063175,ENSSSCG00025047414	AIF1,GPR18,CASP8,CYP1B1,,ARRB1,
GO:0048584	positive regulation of response to stimulus	biological_process	0.005969	0.73567	12	230	419	18662	ENSSSCG00025017033,ENSSSCG00025051650,ENSSSCG00025003049,ENSSSCG00025029706,ENSSSCG00025048395,ENSSSCG00025047414,ENSSSCG00025017335,ENSSSCG00025019670,ENSSSCG00025077748,ENSSSCG00025012841,ENSSSCG00025002953,ENSSSCG00025051813	CASP8,CYP1B1,PIK3CB,PTPRC,IGFBP5,ARRB1,CFLAR,GPR18,AIF1,BBC3,RPS12,CCR3,
GO:0070266	necroptotic process	biological_process	0.0063756	0.73567	2	230	10	18662	ENSSSCG00025017335,ENSSSCG00025017033	CFLAR,CASP8,
GO:0044275	cellular carbohydrate catabolic process	biological_process	0.0063756	0.73567	2	230	10	18662	ENSSSCG00025051781,ENSSSCG00025007892	PHKG2,PPP1R3B,
GO:0001968	fibronectin binding	molecular_function	0.0063756	0.73567	2	230	10	18662	ENSSSCG00025014464,ENSSSCG00025048395	CTSL,IGFBP5,
GO:0046578	regulation of Ras protein signal transduction	biological_process	0.0063902	0.73567	4	230	60	18662	ENSSSCG00025048687,ENSSSCG00025019670,ENSSSCG00025003049,ENSSSCG00025047414	ARHGDIB,GPR18,PIK3CB,ARRB1,
GO:0001568	blood vessel development	biological_process	0.0066009	0.73567	6	230	135	18662	ENSSSCG00025013570,ENSSSCG00025071629,ENSSSCG00025017424,ENSSSCG00025005606,ENSSSCG00025003049,ENSSSCG00025051650	FOLR1,,ANGPTL4,OR10J5,PIK3CB,CYP1B1,
GO:0022610	biological adhesion	biological_process	0.0066559	0.73567	12	230	425	18662	ENSSSCG00025003049,ENSSSCG00025051650,ENSSSCG00025012867,ENSSSCG00025029386,ENSSSCG00025013570,Novel03201,ENSSSCG00025004817,ENSSSCG00025019015,ENSSSCG00025023915,ENSSSCG00025077748,ENSSSCG00025037008,ENSSSCG00025070484	PIK3CB,CYP1B1,SCARB1,,FOLR1,,,CD86,AIF1,,SLA-DMB,
GO:0032879	regulation of localization	biological_process	0.0067412	0.73567	14	230	535	18662	ENSSSCG00025003049,ENSSSCG00025048687,ENSSSCG00025051650,ENSSSCG00025012867,ENSSSCG00025011703,ENSSSCG00025047414,ENSSSCG00025048395,ENSSSCG00025077748,ENSSSCG00025019670,ENSSSCG00025003813,ENSSSCG00025008424,ENSSSCG00025051813,ENSSSCG00025019015,ENSSSCG00025012841	PIK3CB,ARHGDIB,CYP1B1,SCARB1,REN,ARRB1,IGFBP5,AIF1,GPR18,KCNJ6,CXCL16,CCR3,,BBC3,
GO:0015850	organic hydroxy compound transport	biological_process	0.0067738	0.73567	4	230	61	18662	ENSSSCG00025024747,ENSSSCG00025012867,ENSSSCG00025063175,ENSSSCG00025011703	AQP9,SCARB1,,REN,
GO:0055088	lipid homeostasis	biological_process	0.0070407	0.73567	3	230	32	18662	ENSSSCG00025005606,ENSSSCG00025012867,ENSSSCG00025063175	OR10J5,SCARB1,,
GO:0009967	positive regulation of signal transduction	biological_process	0.007417	0.73567	9	230	276	18662	ENSSSCG00025019670,ENSSSCG00025002953,ENSSSCG00025012841,ENSSSCG00025003049,ENSSSCG00025051650,ENSSSCG00025017033,ENSSSCG00025047414,ENSSSCG00025017335,ENSSSCG00025048395	GPR18,RPS12,BBC3,PIK3CB,CYP1B1,CASP8,ARRB1,CFLAR,IGFBP5,
GO:0006508	proteolysis	biological_process	0.0075489	0.73567	19	230	834	18662	ENSSSCG00025011703,ENSSSCG00025056689,ENSSSCG00025017033,ENSSSCG00025017335,ENSSSCG00025047414,Novel02589,ENSSSCG00025067916,ENSSSCG00025059777,ENSSSCG00025025070,ENSSSCG00025012841,ENSSSCG00025002228,ENSSSCG00025072850,ENSSSCG00025014986,ENSSSCG00025010486,ENSSSCG00025014464,ENSSSCG00025068500,ENSSSCG00025054501,ENSSSCG00025029758,ENSSSCG00025024208	REN,,CASP8,CFLAR,ARRB1,,FBXO2,KLK14,BBC3,UBQLN4,,FAM111A,try,CTSL,PSMB10,,STUB1,KLK8,
GO:0035295	tube development	biological_process	0.0076974	0.73567	7	230	183	18662	ENSSSCG00025048395,ENSSSCG00025017424,ENSSSCG00025005606,ENSSSCG00025013570,ENSSSCG00025071629,ENSSSCG00025051650,ENSSSCG00025003049	IGFBP5,ANGPTL4,OR10J5,FOLR1,,CYP1B1,PIK3CB,
GO:0042611	MHC protein complex	cellular_component	0.0077294	0.73567	2	230	11	18662	ENSSSCG00025056441,ENSSSCG00025070484	,SLA-DMB,
GO:0097300	programmed necrotic cell death	biological_process	0.0077294	0.73567	2	230	11	18662	ENSSSCG00025017033,ENSSSCG00025017335	CASP8,CFLAR,
GO:0071675	regulation of mononuclear cell migration	biological_process	0.0077294	0.73567	2	230	11	18662	ENSSSCG00025077748,ENSSSCG00025051813	AIF1,CCR3,
GO:0014909	smooth muscle cell migration	biological_process	0.0077294	0.73567	2	230	11	18662	ENSSSCG00025077748,ENSSSCG00025048395	AIF1,IGFBP5,
GO:0051591	response to cAMP	biological_process	0.0077294	0.73567	2	230	11	18662	ENSSSCG00025024747,ENSSSCG00025048395	AQP9,IGFBP5,
GO:0042303	molting cycle	biological_process	0.0077294	0.73567	2	230	11	18662	ENSSSCG00025048395,ENSSSCG00025063175	IGFBP5,,
GO:0042633	hair cycle	biological_process	0.0077294	0.73567	2	230	11	18662	ENSSSCG00025063175,ENSSSCG00025048395	,IGFBP5,
GO:0030198	extracellular matrix organization	biological_process	0.0080153	0.73567	4	230	64	18662	ENSSSCG00025051650,ENSSSCG00025017682,ENSSSCG00025072850,ENSSSCG00025032351	CYP1B1,,,ADAMTSL2,
GO:0098797	plasma membrane protein complex	cellular_component	0.0080479	0.73567	8	230	231	18662	ENSSSCG00025052477,ENSSSCG00025004765,ENSSSCG00025070484,ENSSSCG00025076400,ENSSSCG00025017033,ENSSSCG00025056441,ENSSSCG00025017335,ENSSSCG00025021885	,FCER1G,SLA-DMB,AP2A1,CASP8,,CFLAR,GJA4,
GO:0010646	regulation of cell communication	biological_process	0.0080719	0.73567	17	230	720	18662	ENSSSCG00025077078,ENSSSCG00025051650,ENSSSCG00025048395,ENSSSCG00025066329,ENSSSCG00025019670,ENSSSCG00025002953,ENSSSCG00025029758,ENSSSCG00025003049,ENSSSCG00025048687,ENSSSCG00025017033,ENSSSCG00025011703,ENSSSCG00025063175,ENSSSCG00025017335,ENSSSCG00025047414,ENSSSCG00025013709,ENSSSCG00025013570,ENSSSCG00025012841	ly6g6f,CYP1B1,IGFBP5,SH3BP4,GPR18,RPS12,STUB1,PIK3CB,ARHGDIB,CASP8,REN,,CFLAR,ARRB1,ASPN,FOLR1,BBC3,
GO:0001944	vasculature development	biological_process	0.0081058	0.73567	6	230	141	18662	ENSSSCG00025003049,ENSSSCG00025051650,ENSSSCG00025013570,ENSSSCG00025071629,ENSSSCG00025017424,ENSSSCG00025005606	PIK3CB,CYP1B1,FOLR1,,ANGPTL4,OR10J5,
GO:0072358	cardiovascular system development	biological_process	0.0081058	0.73567	6	230	141	18662	ENSSSCG00025051650,ENSSSCG00025003049,ENSSSCG00025005606,ENSSSCG00025017424,ENSSSCG00025013570,ENSSSCG00025071629	CYP1B1,PIK3CB,OR10J5,ANGPTL4,FOLR1,,
GO:0001664	G protein-coupled receptor binding	molecular_function	0.0082789	0.73567	5	230	101	18662	ENSSSCG00025017022,ENSSSCG00025008424,ENSSSCG00025004580,ENSSSCG00025029758,ENSSSCG00025047414	CXCL2,CXCL16,NES,STUB1,ARRB1,
GO:0010952	positive regulation of peptidase activity	biological_process	0.0083426	0.73567	3	230	34	18662	ENSSSCG00025017033,ENSSSCG00025012841,ENSSSCG00025017335	CASP8,BBC3,CFLAR,
GO:0045765	regulation of angiogenesis	biological_process	0.00846	0.73567	4	230	65	18662	ENSSSCG00025005606,ENSSSCG00025071629,ENSSSCG00025051650,ENSSSCG00025003049	OR10J5,,CYP1B1,PIK3CB,
GO:0051604	protein maturation	biological_process	0.0086205	0.73567	5	230	102	18662	ENSSSCG00025066595,ENSSSCG00025014464,ENSSSCG00025011703,ENSSSCG00025014986,ENSSSCG00025017033	,CTSL,REN,FAM111A,CASP8,
GO:0043062	extracellular structure organization	biological_process	0.0089207	0.73567	4	230	66	18662	ENSSSCG00025032351,ENSSSCG00025017682,ENSSSCG00025072850,ENSSSCG00025051650	ADAMTSL2,,,CYP1B1,
GO:0023051	regulation of signaling	biological_process	0.0090672	0.73567	17	230	729	18662	ENSSSCG00025013570,ENSSSCG00025012841,ENSSSCG00025013709,ENSSSCG00025017335,ENSSSCG00025047414,ENSSSCG00025048687,ENSSSCG00025003049,ENSSSCG00025017033,ENSSSCG00025011703,ENSSSCG00025063175,ENSSSCG00025002953,ENSSSCG00025029758,ENSSSCG00025066329,ENSSSCG00025019670,ENSSSCG00025048395,ENSSSCG00025077078,ENSSSCG00025051650	FOLR1,BBC3,ASPN,CFLAR,ARRB1,ARHGDIB,PIK3CB,CASP8,REN,,RPS12,STUB1,SH3BP4,GPR18,IGFBP5,ly6g6f,CYP1B1,
GO:0004602	glutathione peroxidase activity	molecular_function	0.0092004	0.73567	2	230	12	18662	ENSSSCG00025006055,ENSSSCG00025073377	GPX4,GPX6,
GO:0002548	monocyte chemotaxis	biological_process	0.0092004	0.73567	2	230	12	18662	ENSSSCG00025051813,ENSSSCG00025077748	CCR3,AIF1,
GO:0051341	regulation of oxidoreductase activity	biological_process	0.0092004	0.73567	2	230	12	18662	ENSSSCG00025003049,ENSSSCG00025012867	PIK3CB,SCARB1,
GO:0070265	necrotic cell death	biological_process	0.0092004	0.73567	2	230	12	18662	ENSSSCG00025017033,ENSSSCG00025017335	CASP8,CFLAR,
GO:0005978	glycogen biosynthetic process	biological_process	0.0092004	0.73567	2	230	12	18662	ENSSSCG00025051781,ENSSSCG00025007892	PHKG2,PPP1R3B,
GO:0009250	glucan biosynthetic process	biological_process	0.0092004	0.73567	2	230	12	18662	ENSSSCG00025051781,ENSSSCG00025007892	PHKG2,PPP1R3B,
GO:0001525	angiogenesis	biological_process	0.0093327	0.73567	5	230	104	18662	ENSSSCG00025003049,ENSSSCG00025051650,ENSSSCG00025071629,ENSSSCG00025017424,ENSSSCG00025005606	PIK3CB,CYP1B1,,ANGPTL4,OR10J5,
GO:0006897	endocytosis	biological_process	0.0095366	0.73567	6	230	146	18662	ENSSSCG00025014464,ENSSSCG00025077748,ENSSSCG00025076400,ENSSSCG00025012867,ENSSSCG00025008424,ENSSSCG00025047414	CTSL,AIF1,AP2A1,SCARB1,CXCL16,ARRB1,
GO:0042110	T cell activation	biological_process	0.0097035	0.73567	5	230	105	18662	ENSSSCG00025077748,ENSSSCG00025019670,ENSSSCG00025023915,ENSSSCG00025070484,ENSSSCG00025068500	AIF1,GPR18,CD86,SLA-DMB,PSMB10,
GO:0019538	protein metabolic process	biological_process	0.0099613	0.73567	48	230	2800	18662	ENSSSCG00025002228,ENSSSCG00025066595,ENSSSCG00025063375,ENSSSCG00025025070,ENSSSCG00025067916,ENSSSCG00025066099,ENSSSCG00025036041,ENSSSCG00025072065,ENSSSCG00025039742,ENSSSCG00025053776,ENSSSCG00025014601,ENSSSCG00025024208,ENSSSCG00025054501,ENSSSCG00025045507,ENSSSCG00025002953,ENSSSCG00025048712,ENSSSCG00025068500,ENSSSCG00025010486,ENSSSCG00025048395,Novel00228,ENSSSCG00025038271,ENSSSCG0…	UBQLN4,,,KLK14,,RPL38,,PABPC1,RPS6KA1,,POMT1,KLK8,,RPS16,RPS12,RPS18,PSMB10,try,IGFBP5,RPL34,FKBP2,TSSK6,PTPRC,PHKG2,RPL37A,BBC3,RPLP2,GALNT12,,FBXO2,,,CFLAR,ARRB1,CASP8,,RPS29,,REN,STUB1,,CTSL,,FAM111A,,
GO:0002684	positive regulation of immune system process	biological_process	0.010147	0.73567	7	230	193	18662	ENSSSCG00025051813,ENSSSCG00025077748,ENSSSCG00025003049,ENSSSCG00025029706,ENSSSCG00025023915,ENSSSCG00025017033,ENSSSCG00025070484	CCR3,AIF1,PIK3CB,PTPRC,CD86,CASP8,SLA-DMB,
GO:0004175	endopeptidase activity	molecular_function	0.010494	0.73567	11	230	397	18662	ENSSSCG00025017335,ENSSSCG00025072850,ENSSSCG00025017033,ENSSSCG00025056689,ENSSSCG00025011703,ENSSSCG00025025070,ENSSSCG00025024208,ENSSSCG00025067916,ENSSSCG00025010486,ENSSSCG00025014464,ENSSSCG00025068500	CFLAR,,CASP8,,REN,KLK14,KLK8,,try,CTSL,PSMB10,
GO:0050920	regulation of chemotaxis	biological_process	0.010544	0.73567	3	230	37	18662	ENSSSCG00025077748,ENSSSCG00025019670,ENSSSCG00025051813	AIF1,GPR18,CCR3,
GO:0043542	endothelial cell migration	biological_process	0.010544	0.73567	3	230	37	18662	ENSSSCG00025051650,ENSSSCG00025012867,ENSSSCG00025003049	CYP1B1,SCARB1,PIK3CB,
GO:0030199	collagen fibril organization	biological_process	0.010786	0.73567	2	230	13	18662	ENSSSCG00025051650,ENSSSCG00025017682	CYP1B1,,
GO:0098800	inner mitochondrial membrane protein complex	cellular_component	0.010877	0.73567	5	230	108	18662	ENSSSCG00025073342,ENSSSCG00025052073,ENSSSCG00025074773,Novel03358,ENSSSCG00025018366	TIMM10,NDUFA2,NDUFA11,COX7A2,
GO:1901342	regulation of vasculature development	biological_process	0.010926	0.73567	4	230	70	18662	ENSSSCG00025005606,ENSSSCG00025071629,ENSSSCG00025051650,ENSSSCG00025003049	OR10J5,,CYP1B1,PIK3CB,
GO:1902531	regulation of intracellular signal transduction	biological_process	0.010957	0.73567	10	230	346	18662	ENSSSCG00025012841,ENSSSCG00025066329,ENSSSCG00025019670,ENSSSCG00025048395,ENSSSCG00025047414,ENSSSCG00025017335,ENSSSCG00025017033,ENSSSCG00025011703,ENSSSCG00025003049,ENSSSCG00025048687	BBC3,SH3BP4,GPR18,IGFBP5,ARRB1,CFLAR,CASP8,REN,PIK3CB,ARHGDIB,
GO:0031396	regulation of protein ubiquitination	biological_process	0.011346	0.73567	3	230	38	18662	ENSSSCG00025047414,ENSSSCG00025029758,ENSSSCG00025059777	ARRB1,STUB1,FBXO2,
GO:0007266	Rho protein signal transduction	biological_process	0.011346	0.73567	3	230	38	18662	ENSSSCG00025019670,ENSSSCG00025048687,ENSSSCG00025047414	GPR18,ARHGDIB,ARRB1,
GO:0045862	positive regulation of proteolysis	biological_process	0.011469	0.73567	4	230	71	18662	ENSSSCG00025017033,ENSSSCG00025017335,ENSSSCG00025012841,ENSSSCG00025029758	CASP8,CFLAR,BBC3,STUB1,
GO:1901701	cellular response to oxygen-containing compound	biological_process	0.011566	0.73567	7	230	198	18662	ENSSSCG00025077078,ENSSSCG00025023915,ENSSSCG00025012867,ENSSSCG00025051650,ENSSSCG00025013570,ENSSSCG00025048395,ENSSSCG00025024747	ly6g6f,CD86,SCARB1,CYP1B1,FOLR1,IGFBP5,AQP9,
GO:0098796	membrane protein complex	cellular_component	0.011644	0.73567	15	230	630	18662	Novel01369,ENSSSCG00025018366,Novel03358,ENSSSCG00025070484,ENSSSCG00025076400,ENSSSCG00025052477,ENSSSCG00025052073,ENSSSCG00025004765,ENSSSCG00025073342,ENSSSCG00025021885,ENSSSCG00025056441,ENSSSCG00025074773,ENSSSCG00025017335,ENSSSCG00025017033,ENSSSCG00025003049	COX7A2,SLA-DMB,AP2A1,,NDUFA2,FCER1G,TIMM10,GJA4,,NDUFA11,CFLAR,CASP8,PIK3CB,
GO:0016323	basolateral plasma membrane	cellular_component	0.012181	0.73567	3	230	39	18662	ENSSSCG00025024747,ENSSSCG00025013570,ENSSSCG00025035250	AQP9,FOLR1,ANXA1,
GO:0035239	tube morphogenesis	biological_process	0.012187	0.73567	6	230	154	18662	ENSSSCG00025051650,ENSSSCG00025003049,ENSSSCG00025005606,ENSSSCG00025017424,ENSSSCG00025013570,ENSSSCG00025071629	CYP1B1,PIK3CB,OR10J5,ANGPTL4,FOLR1,,
GO:0042612	MHC class I protein complex	cellular_component	0.012324	0.73567	1	230	1	18662	ENSSSCG00025056441	,
GO:0019763	immunoglobulin receptor activity	molecular_function	0.012324	0.73567	1	230	1	18662	ENSSSCG00025004765	FCER1G,
GO:0019767	IgE receptor activity	molecular_function	0.012324	0.73567	1	230	1	18662	ENSSSCG00025004765	FCER1G,
GO:0003147	neural crest cell migration involved in heart formation	biological_process	0.012324	0.73567	1	230	1	18662	ENSSSCG00025013570	FOLR1,
GO:0051593	response to folic acid	biological_process	0.012324	0.73567	1	230	1	18662	ENSSSCG00025013570	FOLR1,
GO:0060974	cell migration involved in heart formation	biological_process	0.012324	0.73567	1	230	1	18662	ENSSSCG00025013570	FOLR1,
GO:0061713	anterior neural tube closure	biological_process	0.012324	0.73567	1	230	1	18662	ENSSSCG00025013570	FOLR1,
GO:0071231	cellular response to folic acid	biological_process	0.012324	0.73567	1	230	1	18662	ENSSSCG00025013570	FOLR1,
GO:0030579	ubiquitin-dependent SMAD protein catabolic process	biological_process	0.012324	0.73567	1	230	1	18662	ENSSSCG00025029758	STUB1,
GO:0030911	TPR domain binding	molecular_function	0.012324	0.73567	1	230	1	18662	ENSSSCG00025029758	STUB1,
GO:0090034	regulation of chaperone-mediated protein complex assembly	biological_process	0.012324	0.73567	1	230	1	18662	ENSSSCG00025029758	STUB1,
GO:0090035	positive regulation of chaperone-mediated protein complex assembly	biological_process	0.012324	0.73567	1	230	1	18662	ENSSSCG00025029758	STUB1,
GO:0001991	regulation of systemic arterial blood pressure by circulatory renin-angiotensin	biological_process	0.012324	0.73567	1	230	1	18662	ENSSSCG00025011703	REN,
GO:0002002	regulation of angiotensin levels in blood	biological_process	0.012324	0.73567	1	230	1	18662	ENSSSCG00025011703	REN,
GO:0002003	angiotensin maturation	biological_process	0.012324	0.73567	1	230	1	18662	ENSSSCG00025011703	REN,
GO:0002018	renin-angiotensin regulation of aldosterone production	biological_process	0.012324	0.73567	1	230	1	18662	ENSSSCG00025011703	REN,
GO:0035931	mineralocorticoid secretion	biological_process	0.012324	0.73567	1	230	1	18662	ENSSSCG00025011703	REN,
GO:0035932	aldosterone secretion	biological_process	0.012324	0.73567	1	230	1	18662	ENSSSCG00025011703	REN,
GO:2000855	regulation of mineralocorticoid secretion	biological_process	0.012324	0.73567	1	230	1	18662	ENSSSCG00025011703	REN,
GO:2000858	regulation of aldosterone secretion	biological_process	0.012324	0.73567	1	230	1	18662	ENSSSCG00025011703	REN,
GO:0001844	protein insertion into mitochondrial membrane involved in apoptotic signaling pathway	biological_process	0.012324	0.73567	1	230	1	18662	ENSSSCG00025012841	BBC3,
GO:0032459	regulation of protein oligomerization	biological_process	0.012324	0.73567	1	230	1	18662	ENSSSCG00025012841	BBC3,
GO:0032461	positive regulation of protein oligomerization	biological_process	0.012324	0.73567	1	230	1	18662	ENSSSCG00025012841	BBC3,
GO:0032462	regulation of protein homooligomerization	biological_process	0.012324	0.73567	1	230	1	18662	ENSSSCG00025012841	BBC3,
GO:0032464	positive regulation of protein homooligomerization	biological_process	0.012324	0.73567	1	230	1	18662	ENSSSCG00025012841	BBC3,
GO:0097143	PUMA-BCL-xl complex	cellular_component	0.012324	0.73567	1	230	1	18662	ENSSSCG00025012841	BBC3,
GO:1900739	regulation of protein insertion into mitochondrial membrane involved in apoptotic signaling pathway	biological_process	0.012324	0.73567	1	230	1	18662	ENSSSCG00025012841	BBC3,
GO:1900740	positive regulation of protein insertion into mitochondrial membrane involved in apoptotic signaling pathway	biological_process	0.012324	0.73567	1	230	1	18662	ENSSSCG00025012841	BBC3,
GO:1901030	positive regulation of mitochondrial outer membrane permeabilization involved in apoptotic signaling pathway	biological_process	0.012324	0.73567	1	230	1	18662	ENSSSCG00025012841	BBC3,
GO:0002299	alpha-beta intraepithelial T cell differentiation	biological_process	0.012324	0.73567	1	230	1	18662	ENSSSCG00025019670	GPR18,
GO:0002300	CD8-positive, alpha-beta intraepithelial T cell differentiation	biological_process	0.012324	0.73567	1	230	1	18662	ENSSSCG00025019670	GPR18,
GO:0002689	negative regulation of leukocyte chemotaxis	biological_process	0.012324	0.73567	1	230	1	18662	ENSSSCG00025019670	GPR18,
GO:0019065	receptor-mediated endocytosis of virus by host cell	biological_process	0.012324	0.73567	1	230	1	18662	ENSSSCG00025014464	CTSL,
GO:0039654	fusion of virus membrane with host endosome membrane	biological_process	0.012324	0.73567	1	230	1	18662	ENSSSCG00025014464	CTSL,
GO:0075509	endocytosis involved in viral entry into host cell	biological_process	0.012324	0.73567	1	230	1	18662	ENSSSCG00025014464	CTSL,
GO:0097655	serpin family protein binding	molecular_function	0.012324	0.73567	1	230	1	18662	ENSSSCG00025014464	CTSL,
GO:0031144	proteasome localization	biological_process	0.012324	0.73567	1	230	1	18662	Novel02589
GO:0071630	nuclear protein quality control by the ubiquitin-proteasome system	biological_process	0.012324	0.73567	1	230	1	18662	Novel02589
GO:0042483	negative regulation of odontogenesis	biological_process	0.012324	0.73567	1	230	1	18662	ENSSSCG00025013709	ASPN,
GO:0070171	negative regulation of tooth mineralization	biological_process	0.012324	0.73567	1	230	1	18662	ENSSSCG00025013709	ASPN,
GO:0004496	mevalonate kinase activity	molecular_function	0.012324	0.73567	1	230	1	18662	ENSSSCG00025036182	MVK,
GO:0015920	lipopolysaccharide transport	biological_process	0.012324	0.73567	1	230	1	18662	ENSSSCG00025012867	SCARB1,
GO:0034186	apolipoprotein A-I binding	molecular_function	0.012324	0.73567	1	230	1	18662	ENSSSCG00025012867	SCARB1,
GO:0043654	recognition of apoptotic cell	biological_process	0.012324	0.73567	1	230	1	18662	ENSSSCG00025012867	SCARB1,
GO:0046864	isoprenoid transport	biological_process	0.012324	0.73567	1	230	1	18662	ENSSSCG00025012867	SCARB1,
GO:0046865	terpenoid transport	biological_process	0.012324	0.73567	1	230	1	18662	ENSSSCG00025012867	SCARB1,
GO:0046866	tetraterpenoid transport	biological_process	0.012324	0.73567	1	230	1	18662	ENSSSCG00025012867	SCARB1,
GO:0046867	carotenoid transport	biological_process	0.012324	0.73567	1	230	1	18662	ENSSSCG00025012867	SCARB1,
GO:0070506	high-density lipoprotein particle receptor activity	molecular_function	0.012324	0.73567	1	230	1	18662	ENSSSCG00025012867	SCARB1,
GO:2000623	negative regulation of nuclear-transcribed mRNA catabolic process, nonsense-mediated decay	biological_process	0.012324	0.73567	1	230	1	18662	ENSSSCG00025072065	PABPC1,
GO:0019834	phospholipase A2 inhibitor activity	molecular_function	0.012324	0.73567	1	230	1	18662	ENSSSCG00025035250	ANXA1,
GO:0032905	transforming growth factor beta1 production	biological_process	0.012324	0.73567	1	230	1	18662	ENSSSCG00025063175	,
GO:0032908	regulation of transforming growth factor beta1 production	biological_process	0.012324	0.73567	1	230	1	18662	ENSSSCG00025063175	,
GO:0032911	negative regulation of transforming growth factor beta1 production	biological_process	0.012324	0.73567	1	230	1	18662	ENSSSCG00025063175	,
GO:0036446	myofibroblast differentiation	biological_process	0.012324	0.73567	1	230	1	18662	ENSSSCG00025063175	,
GO:0042635	positive regulation of hair cycle	biological_process	0.012324	0.73567	1	230	1	18662	ENSSSCG00025063175	,
GO:1904760	regulation of myofibroblast differentiation	biological_process	0.012324	0.73567	1	230	1	18662	ENSSSCG00025063175	,
GO:1904761	negative regulation of myofibroblast differentiation	biological_process	0.012324	0.73567	1	230	1	18662	ENSSSCG00025063175	,
GO:0031265	CD95 death-inducing signaling complex	cellular_component	0.012324	0.73567	1	230	1	18662	ENSSSCG00025017033	CASP8,
GO:0035877	death effector domain binding	molecular_function	0.012324	0.73567	1	230	1	18662	ENSSSCG00025017033	CASP8,
GO:0060056	mammary gland involution	biological_process	0.012324	0.73567	1	230	1	18662	ENSSSCG00025048395	IGFBP5,
GO:1904204	regulation of skeletal muscle hypertrophy	biological_process	0.012324	0.73567	1	230	1	18662	ENSSSCG00025048395	IGFBP5,
GO:1904205	negative regulation of skeletal muscle hypertrophy	biological_process	0.012324	0.73567	1	230	1	18662	ENSSSCG00025048395	IGFBP5,
GO:0019478	D-amino acid catabolic process	biological_process	0.012324	0.73567	1	230	1	18662	ENSSSCG00025030743	DAO,
GO:0036088	D-serine catabolic process	biological_process	0.012324	0.73567	1	230	1	18662	ENSSSCG00025030743	DAO,
GO:0046144	D-alanine family amino acid metabolic process	biological_process	0.012324	0.73567	1	230	1	18662	ENSSSCG00025030743	DAO,
GO:0046436	D-alanine metabolic process	biological_process	0.012324	0.73567	1	230	1	18662	ENSSSCG00025030743	DAO,
GO:0055130	D-alanine catabolic process	biological_process	0.012324	0.73567	1	230	1	18662	ENSSSCG00025030743	DAO,
GO:0070178	D-serine metabolic process	biological_process	0.012324	0.73567	1	230	1	18662	ENSSSCG00025030743	DAO,
GO:0002031	G protein-coupled receptor internalization	biological_process	0.012324	0.73567	1	230	1	18662	ENSSSCG00025047414	ARRB1,
GO:0002930	trabecular meshwork development	biological_process	0.012324	0.73567	1	230	1	18662	ENSSSCG00025051650	CYP1B1,
GO:0005981	regulation of glycogen catabolic process	biological_process	0.012324	0.73567	1	230	1	18662	ENSSSCG00025007892	PPP1R3B,
GO:0015265	urea channel activity	molecular_function	0.012324	0.73567	1	230	1	18662	ENSSSCG00025024747	AQP9,
GO:0030046	parallel actin filament bundle assembly	biological_process	0.012324	0.73567	1	230	1	18662	ENSSSCG00025077748	AIF1,
GO:0030842	regulation of intermediate filament depolymerization	biological_process	0.012324	0.73567	1	230	1	18662	ENSSSCG00025004580	NES,
GO:0030844	positive regulation of intermediate filament depolymerization	biological_process	0.012324	0.73567	1	230	1	18662	ENSSSCG00025004580	NES,
GO:0031701	angiotensin receptor binding	molecular_function	0.012324	0.73567	1	230	1	18662	ENSSSCG00025047414	ARRB1,
GO:0031730	CCR5 chemokine receptor binding	molecular_function	0.012324	0.73567	1	230	1	18662	ENSSSCG00025004580	NES,
GO:0033031	positive regulation of neutrophil apoptotic process	biological_process	0.012324	0.73567	1	230	1	18662	ENSSSCG00025003049	PIK3CB,
GO:0045105	intermediate filament polymerization or depolymerization	biological_process	0.012324	0.73567	1	230	1	18662	ENSSSCG00025004580	NES,
GO:0045106	intermediate filament depolymerization	biological_process	0.012324	0.73567	1	230	1	18662	ENSSSCG00025004580	NES,
GO:0045108	regulation of intermediate filament polymerization or depolymerization	biological_process	0.012324	0.73567	1	230	1	18662	ENSSSCG00025004580	NES,
GO:0061304	retinal blood vessel morphogenesis	biological_process	0.012324	0.73567	1	230	1	18662	ENSSSCG00025051650	CYP1B1,
GO:0071603	endothelial cell-cell adhesion	biological_process	0.012324	0.73567	1	230	1	18662	ENSSSCG00025051650	CYP1B1,
GO:0071673	positive regulation of smooth muscle cell chemotaxis	biological_process	0.012324	0.73567	1	230	1	18662	ENSSSCG00025077748	AIF1,
GO:0090269	fibroblast growth factor production	biological_process	0.012324	0.73567	1	230	1	18662	ENSSSCG00025077748	AIF1,
GO:0090270	regulation of fibroblast growth factor production	biological_process	0.012324	0.73567	1	230	1	18662	ENSSSCG00025077748	AIF1,
GO:0090271	positive regulation of fibroblast growth factor production	biological_process	0.012324	0.73567	1	230	1	18662	ENSSSCG00025077748	AIF1,
GO:0101020	estrogen 16-alpha-hydroxylase activity	molecular_function	0.012324	0.73567	1	230	1	18662	ENSSSCG00025051650	CYP1B1,
GO:1990111	spermatoproteasome complex	cellular_component	0.012324	0.73567	1	230	1	18662	ENSSSCG00025068500	PSMB10,
GO:1990763	arrestin family protein binding	molecular_function	0.012324	0.73567	1	230	1	18662	ENSSSCG00025047414	ARRB1,
GO:0030173	integral component of Golgi membrane	cellular_component	0.012482	0.73657	2	230	14	18662	ENSSSCG00025002141,ENSSSCG00025022991	YIF1B,MFNG,
GO:0031228	intrinsic component of Golgi membrane	cellular_component	0.012482	0.73657	2	230	14	18662	ENSSSCG00025022991,ENSSSCG00025002141	MFNG,YIF1B,
GO:0014812	muscle cell migration	biological_process	0.012482	0.73657	2	230	14	18662	ENSSSCG00025077748,ENSSSCG00025048395	AIF1,IGFBP5,
GO:0016485	protein processing	biological_process	0.013201	0.77606	4	230	74	18662	ENSSSCG00025014464,ENSSSCG00025014986,ENSSSCG00025017033,ENSSSCG00025011703	CTSL,FAM111A,CASP8,REN,
GO:0051093	negative regulation of developmental process	biological_process	0.013303	0.77908	6	230	157	18662	ENSSSCG00025048395,ENSSSCG00025071629,ENSSSCG00025013709,ENSSSCG00025063175,ENSSSCG00025048687,ENSSSCG00025003049	IGFBP5,,ASPN,,ARHGDIB,PIK3CB,
GO:0042379	chemokine receptor binding	molecular_function	0.013956	0.81426	3	230	41	18662	ENSSSCG00025008424,ENSSSCG00025017022,ENSSSCG00025004580	CXCL16,CXCL2,NES,
GO:0071674	mononuclear cell migration	biological_process	0.014286	0.82417	2	230	15	18662	ENSSSCG00025077748,ENSSSCG00025051813	AIF1,CCR3,
GO:0051205	protein insertion into membrane	biological_process	0.014286	0.82417	2	230	15	18662	ENSSSCG00025012841,ENSSSCG00025073342	BBC3,TIMM10,
GO:0048662	negative regulation of smooth muscle cell proliferation	biological_process	0.014286	0.82417	2	230	15	18662	ENSSSCG00025048395,ENSSSCG00025077748	IGFBP5,AIF1,
GO:0009605	response to external stimulus	biological_process	0.014558	0.83673	14	230	588	18662	ENSSSCG00025023915,Novel02589,ENSSSCG00025077748,ENSSSCG00025019670,ENSSSCG00025066106,ENSSSCG00025017022,ENSSSCG00025008424,ENSSSCG00025051813,ENSSSCG00025013570,Novel03201,ENSSSCG00025005606,ENSSSCG00025017033,ENSSSCG00025012867,ENSSSCG00025015940	CD86,AIF1,GPR18,CORO1A,CXCL2,CXCL16,CCR3,FOLR1,OR10J5,CASP8,SCARB1,,
GO:0034612	response to tumor necrosis factor	biological_process	0.014896	0.83907	3	230	42	18662	ENSSSCG00025017033,ENSSSCG00025008424,ENSSSCG00025014223	CASP8,CXCL16,,
GO:0043281	regulation of cysteine-type endopeptidase activity involved in apoptotic process	biological_process	0.014896	0.83907	3	230	42	18662	ENSSSCG00025017335,ENSSSCG00025012841,ENSSSCG00025017033	CFLAR,BBC3,CASP8,
GO:0006909	phagocytosis	biological_process	0.014896	0.83907	3	230	42	18662	ENSSSCG00025077748,ENSSSCG00025066106,ENSSSCG00025012867	AIF1,CORO1A,SCARB1,
GO:0009064	glutamine family amino acid metabolic process	biological_process	0.014896	0.83907	3	230	42	18662	ENSSSCG00025009245,ENSSSCG00025030743,ENSSSCG00025017559	ARG2,DAO,,
GO:0044877	protein-containing complex binding	molecular_function	0.014899	0.83907	10	230	363	18662	ENSSSCG00025070484,ENSSSCG00025066106,ENSSSCG00025013709,ENSSSCG00025039646,ENSSSCG00025077748,ENSSSCG00025014464,ENSSSCG00025004580,ENSSSCG00025012867,Novel03635,ENSSSCG00025017911	SLA-DMB,CORO1A,ASPN,ACTR3B,AIF1,CTSL,NES,SCARB1,TSSK6,
GO:0007155	cell adhesion	biological_process	0.014924	0.83907	11	230	418	18662	ENSSSCG00025019015,ENSSSCG00025004817,Novel03201,ENSSSCG00025013570,ENSSSCG00025029386,ENSSSCG00025070484,ENSSSCG00025037008,ENSSSCG00025077748,ENSSSCG00025023915,ENSSSCG00025051650,ENSSSCG00025003049	,,FOLR1,,SLA-DMB,,AIF1,CD86,CYP1B1,PIK3CB,
GO:0010647	positive regulation of cell communication	biological_process	0.015018	0.83933	9	230	310	18662	ENSSSCG00025019670,ENSSSCG00025012841,ENSSSCG00025002953,ENSSSCG00025017033,ENSSSCG00025051650,ENSSSCG00025003049,ENSSSCG00025048395,ENSSSCG00025047414,ENSSSCG00025017335	GPR18,BBC3,RPS12,CASP8,CYP1B1,PIK3CB,IGFBP5,ARRB1,CFLAR,
GO:0008202	steroid metabolic process	biological_process	0.015092	0.83933	4	230	77	18662	ENSSSCG00025029758,ENSSSCG00025012867,ENSSSCG00025063175,ENSSSCG00025051650	STUB1,SCARB1,,CYP1B1,
GO:0051056	regulation of small GTPase mediated signal transduction	biological_process	0.015092	0.83933	4	230	77	18662	ENSSSCG00025003049,ENSSSCG00025048687,ENSSSCG00025019670,ENSSSCG00025047414	PIK3CB,ARHGDIB,GPR18,ARRB1,
GO:0023056	positive regulation of signaling	biological_process	0.015305	0.84816	9	230	311	18662	ENSSSCG00025017335,ENSSSCG00025047414,ENSSSCG00025048395,ENSSSCG00025003049,ENSSSCG00025051650,ENSSSCG00025017033,ENSSSCG00025002953,ENSSSCG00025012841,ENSSSCG00025019670	CFLAR,ARRB1,IGFBP5,PIK3CB,CYP1B1,CASP8,RPS12,BBC3,GPR18,
GO:0042098	T cell proliferation	biological_process	0.01587	0.87321	3	230	43	18662	ENSSSCG00025023915,ENSSSCG00025077748,ENSSSCG00025068500	CD86,AIF1,PSMB10,
GO:0007179	transforming growth factor beta receptor signaling pathway	biological_process	0.01587	0.87321	3	230	43	18662	ENSSSCG00025013709,ENSSSCG00025029758,ENSSSCG00025013570	ASPN,STUB1,FOLR1,
GO:0044248	cellular catabolic process	biological_process	0.015992	0.87553	16	230	715	18662	ENSSSCG00025047414,ENSSSCG00025030743,ENSSSCG00025017033,ENSSSCG00025007892,ENSSSCG00025072065,ENSSSCG00025002228,Novel02589,ENSSSCG00025027760,ENSSSCG00025038121,ENSSSCG00025059777,ENSSSCG00025051781,ENSSSCG00025051650,ENSSSCG00025012867,ENSSSCG00025029758,ENSSSCG00025014464,ENSSSCG00025068500	ARRB1,DAO,CASP8,PPP1R3B,PABPC1,UBQLN4,,ABCD2,FBXO2,PHKG2,CYP1B1,SCARB1,STUB1,CTSL,PSMB10,
GO:0046470	phosphatidylcholine metabolic process	biological_process	0.016196	0.87553	2	230	16	18662	ENSSSCG00025012867,ENSSSCG00025077607	SCARB1,CHKA,
GO:0030512	negative regulation of transforming growth factor beta receptor signaling pathway	biological_process	0.016196	0.87553	2	230	16	18662	ENSSSCG00025029758,ENSSSCG00025013709	STUB1,ASPN,
GO:0000271	polysaccharide biosynthetic process	biological_process	0.016196	0.87553	2	230	16	18662	ENSSSCG00025007892,ENSSSCG00025051781	PPP1R3B,PHKG2,
GO:0033692	cellular polysaccharide biosynthetic process	biological_process	0.016196	0.87553	2	230	16	18662	ENSSSCG00025007892,ENSSSCG00025051781	PPP1R3B,PHKG2,
GO:0051603	proteolysis involved in cellular protein catabolic process	biological_process	0.016577	0.893	8	230	263	18662	ENSSSCG00025014464,Novel02589,ENSSSCG00025068500,ENSSSCG00025059777,ENSSSCG00025002228,ENSSSCG00025029758,ENSSSCG00025017033,ENSSSCG00025047414	CTSL,PSMB10,FBXO2,UBQLN4,STUB1,CASP8,ARRB1,
GO:0001818	negative regulation of cytokine production	biological_process	0.01688	0.90305	3	230	44	18662	ENSSSCG00025047414,ENSSSCG00025019670,ENSSSCG00025063175	ARRB1,GPR18,,
GO:0007219	Notch signaling pathway	biological_process	0.01688	0.90305	3	230	44	18662	ENSSSCG00025014811,ENSSSCG00025015768,ENSSSCG00025047414	,DLL4,ARRB1,
GO:0008285	negative regulation of cell population proliferation	biological_process	0.01708	0.91058	5	230	121	18662	ENSSSCG00025048395,ENSSSCG00025071629,ENSSSCG00025051650,ENSSSCG00025023915,ENSSSCG00025077748	IGFBP5,,CYP1B1,CD86,AIF1,
GO:0044257	cellular protein catabolic process	biological_process	0.017621	0.9362	8	230	266	18662	ENSSSCG00025017033,ENSSSCG00025047414,ENSSSCG00025068500,ENSSSCG00025059777,ENSSSCG00025014464,Novel02589,ENSSSCG00025002228,ENSSSCG00025029758	CASP8,ARRB1,PSMB10,FBXO2,CTSL,UBQLN4,STUB1,
GO:1903320	regulation of protein modification by small protein conjugation or removal	biological_process	0.017925	0.93837	3	230	45	18662	ENSSSCG00025059777,ENSSSCG00025029758,ENSSSCG00025047414	FBXO2,STUB1,ARRB1,
GO:0006955	immune response	biological_process	0.01802	0.93837	11	230	430	18662	ENSSSCG00025070484,ENSSSCG00025008424,ENSSSCG00025017022,ENSSSCG00025014464,ENSSSCG00025023915,ENSSSCG00025035250,ENSSSCG00025077748,ENSSSCG00025069228,ENSSSCG00025051813,ENSSSCG00025029706,ENSSSCG00025056441	SLA-DMB,CXCL16,CXCL2,CTSL,CD86,ANXA1,AIF1,,CCR3,PTPRC,,
GO:0043065	positive regulation of apoptotic process	biological_process	0.018205	0.93837	5	230	123	18662	ENSSSCG00025003049,ENSSSCG00025017033,ENSSSCG00025051650,ENSSSCG00025017335,ENSSSCG00025012841	PIK3CB,CASP8,CYP1B1,CFLAR,BBC3,
GO:0043068	positive regulation of programmed cell death	biological_process	0.018205	0.93837	5	230	123	18662	ENSSSCG00025012841,ENSSSCG00025017335,ENSSSCG00025051650,ENSSSCG00025017033,ENSSSCG00025003049	BBC3,CFLAR,CYP1B1,CASP8,PIK3CB,
GO:0031638	zymogen activation	biological_process	0.018208	0.93837	2	230	17	18662	ENSSSCG00025017033,ENSSSCG00025014464	CASP8,CTSL,
GO:0007565	female pregnancy	biological_process	0.018208	0.93837	2	230	17	18662	ENSSSCG00025048395,ENSSSCG00025048687	IGFBP5,ARHGDIB,
GO:1903845	negative regulation of cellular response to transforming growth factor beta stimulus	biological_process	0.018208	0.93837	2	230	17	18662	ENSSSCG00025013709,ENSSSCG00025029758	ASPN,STUB1,
GO:2000106	regulation of leukocyte apoptotic process	biological_process	0.018208	0.93837	2	230	17	18662	ENSSSCG00025012841,ENSSSCG00025003049	BBC3,PIK3CB,
GO:0022600	digestive system process	biological_process	0.018208	0.93837	2	230	17	18662	ENSSSCG00025012867,ENSSSCG00025002433	SCARB1,,
GO:2000116	regulation of cysteine-type endopeptidase activity	biological_process	0.019005	0.95161	3	230	46	18662	ENSSSCG00025017033,ENSSSCG00025017335,ENSSSCG00025012841	CASP8,CFLAR,BBC3,
GO:1901575	organic substance catabolic process	biological_process	0.019038	0.95161	16	230	730	18662	ENSSSCG00025059777,ENSSSCG00025038121,ENSSSCG00025027760,Novel02589,ENSSSCG00025002228,ENSSSCG00025072065,ENSSSCG00025007892,ENSSSCG00025017033,ENSSSCG00025030743,ENSSSCG00025047414,ENSSSCG00025068500,ENSSSCG00025014464,ENSSSCG00025029758,ENSSSCG00025012867,ENSSSCG00025051650,ENSSSCG00025051781	FBXO2,ABCD2,,UBQLN4,PABPC1,PPP1R3B,CASP8,DAO,ARRB1,PSMB10,CTSL,STUB1,SCARB1,CYP1B1,PHKG2,
GO:0048878	chemical homeostasis	biological_process	0.01985	0.95161	8	230	272	18662	ENSSSCG00025012867,ENSSSCG00025063175,ENSSSCG00025048395,ENSSSCG00025019670,Novel03358,ENSSSCG00025005606,ENSSSCG00025012841,ENSSSCG00025066595	SCARB1,,IGFBP5,GPR18,OR10J5,BBC3,,
GO:0009057	macromolecule catabolic process	biological_process	0.020034	0.95161	11	230	437	18662	ENSSSCG00025029758,ENSSSCG00025002228,ENSSSCG00025014464,Novel02589,ENSSSCG00025059777,ENSSSCG00025068500,ENSSSCG00025047414,ENSSSCG00025051781,ENSSSCG00025072065,ENSSSCG00025007892,ENSSSCG00025017033	STUB1,UBQLN4,CTSL,FBXO2,PSMB10,ARRB1,PHKG2,PABPC1,PPP1R3B,CASP8,
GO:0002685	regulation of leukocyte migration	biological_process	0.02012	0.95161	3	230	47	18662	ENSSSCG00025019670,ENSSSCG00025077748,ENSSSCG00025051813	GPR18,AIF1,CCR3,
GO:0050870	positive regulation of T cell activation	biological_process	0.02012	0.95161	3	230	47	18662	ENSSSCG00025070484,ENSSSCG00025023915,ENSSSCG00025077748	SLA-DMB,CD86,AIF1,
GO:0044419	interspecies interaction between organisms	biological_process	0.02016	0.95161	12	230	495	18662	ENSSSCG00025015940,Novel03478,Novel01187,ENSSSCG00025012867,ENSSSCG00025072065,Novel03305,ENSSSCG00025014986,ENSSSCG00025077748,Novel02589,ENSSSCG00025023915,ENSSSCG00025014464,ENSSSCG00025008424	,SCARB1,PABPC1,FAM111A,AIF1,CD86,CTSL,CXCL16,
GO:0002690	positive regulation of leukocyte chemotaxis	biological_process	0.020319	0.95161	2	230	18	18662	ENSSSCG00025051813,ENSSSCG00025077748	CCR3,AIF1,
GO:0051897	positive regulation of protein kinase B signaling	biological_process	0.020319	0.95161	2	230	18	18662	ENSSSCG00025003049,ENSSSCG00025048395	PIK3CB,IGFBP5,
GO:0042632	cholesterol homeostasis	biological_process	0.020319	0.95161	2	230	18	18662	ENSSSCG00025012867,ENSSSCG00025063175	SCARB1,,
GO:0055092	sterol homeostasis	biological_process	0.020319	0.95161	2	230	18	18662	ENSSSCG00025063175,ENSSSCG00025012867	,SCARB1,
GO:0032091	negative regulation of protein binding	biological_process	0.020319	0.95161	2	230	18	18662	ENSSSCG00025004580,ENSSSCG00025029758	NES,STUB1,
GO:0000038	very long-chain fatty acid metabolic process	biological_process	0.020319	0.95161	2	230	18	18662	ENSSSCG00025006763,ENSSSCG00025038121	,ABCD2,
GO:0010498	proteasomal protein catabolic process	biological_process	0.02123	0.95161	5	230	128	18662	ENSSSCG00025029758,ENSSSCG00025047414,ENSSSCG00025068500,ENSSSCG00025059777,Novel02589	STUB1,ARRB1,PSMB10,FBXO2,
GO:0048523	negative regulation of cellular process	biological_process	0.021586	0.95161	20	230	994	18662	ENSSSCG00025048395,ENSSSCG00025051650,ENSSSCG00025029758,ENSSSCG00025017424,ENSSSCG00025071629,Novel02875,ENSSSCG00025019670,ENSSSCG00025066329,ENSSSCG00025017335,ENSSSCG00025047414,ENSSSCG00025072065,ENSSSCG00025063175,ENSSSCG00025017033,ENSSSCG00025003049,ENSSSCG00025048687,ENSSSCG00025012841,ENSSSCG00025052756,ENSSSCG00025013709,ENSSSCG00025077748,ENSSSCG00025023915	IGFBP5,CYP1B1,STUB1,ANGPTL4,,GPR18,SH3BP4,CFLAR,ARRB1,PABPC1,,CASP8,PIK3CB,ARHGDIB,BBC3,,ASPN,AIF1,CD86,
GO:0005737	cytoplasm	cellular_component	0.021963	0.95161	51	230	3150	18662	ENSSSCG00025051781,ENSSSCG00025076644,ENSSSCG00025072504,ENSSSCG00025002953,ENSSSCG00025002141,ENSSSCG00025019670,ENSSSCG00025035250,ENSSSCG00025066329,ENSSSCG00025004580,ENSSSCG00025076400,ENSSSCG00025068500,ENSSSCG00025056765,ENSSSCG00025048687,ENSSSCG00025003049,ENSSSCG00025030743,ENSSSCG00025072065,ENSSSCG00025007892,ENSSSCG00025066595,ENSSSCG00025002228,ENSSSCG00025073342,ENSSSCG00025038155,…	PHKG2,FKBP2,SEPTIN6,RPS12,YIF1B,GPR18,ANXA1,SH3BP4,NES,AP2A1,PSMB10,,ARHGDIB,PIK3CB,DAO,PABPC1,PPP1R3B,,UBQLN4,TIMM10,AHSP,MVK,SCARB1,CYP1B1,FAM111A,,,G6PC3,COX7A2,STUB1,CTSL,ARRB1,CFLAR,NDUFA11,ZPR1,,CASP8,GALNT12,RPLP2,BBC3,CHKA,,AIF1,NDUFA2,MFNG,ABCD2,FBXO2,SLA-DMB,
GO:0051716	cellular response to stimulus	biological_process	0.022273	0.95161	58	230	3667	18662	ENSSSCG00025041323,ENSSSCG00025012841,ENSSSCG00025077748,ENSSSCG00025023915,Novel02589,ENSSSCG00025059777,ENSSSCG00025013709,ENSSSCG00025047414,ENSSSCG00025037118,ENSSSCG00025017335,ENSSSCG00025021554,ENSSSCG00025011703,ENSSSCG00025017033,ENSSSCG00025051813,Novel02875,ENSSSCG00025015768,ENSSSCG00025029758,ENSSSCG00025071865,ENSSSCG00025014464,ENSSSCG00025008424,ENSSSCG00025002433,ENSSSCG000250363…	ADCY7,BBC3,AIF1,CD86,FBXO2,ASPN,ARRB1,EMR4,CFLAR,,REN,CASP8,CCR3,DLL4,STUB1,RAB33A,CTSL,CXCL16,,,,,,AQP9,ly6g6f,SCARB1,,CYP1B1,FAM111A,FOLR1,,,,CORO1A,GPBAR1,,ARHGDIB,PIK3CB,,,RPS6KA1,CSF3R,RPS12,HTR1F,OR10J5,GPR18,FCER1G,GPR34,SH3BP4,PCLAF,,IGFBP5,ARHGAP6,PTPRC,TSSK6,
GO:0010942	positive regulation of cell death	biological_process	0.022527	0.95161	5	230	130	18662	ENSSSCG00025012841,ENSSSCG00025017335,ENSSSCG00025051650,ENSSSCG00025017033,ENSSSCG00025003049	BBC3,CFLAR,CYP1B1,CASP8,PIK3CB,
GO:0005518	collagen binding	molecular_function	0.022528	0.95161	2	230	19	18662	ENSSSCG00025013709,ENSSSCG00025014464	ASPN,CTSL,
GO:0030301	cholesterol transport	biological_process	0.022528	0.95161	2	230	19	18662	ENSSSCG00025012867,ENSSSCG00025063175	SCARB1,,
GO:0032088	negative regulation of NF-kappaB transcription factor activity	biological_process	0.022528	0.95161	2	230	19	18662	ENSSSCG00025051650,ENSSSCG00025047414	CYP1B1,ARRB1,
GO:0001540	amyloid-beta binding	molecular_function	0.022528	0.95161	2	230	19	18662	ENSSSCG00025012867,ENSSSCG00025059777	SCARB1,FBXO2,
GO:0032501	multicellular organismal process	biological_process	0.022578	0.95161	29	230	1597	18662	ENSSSCG00025012867,ENSSSCG00025051650,ENSSSCG00025017911,ENSSSCG00025048395,ENSSSCG00025062896,ENSSSCG00025002433,ENSSSCG00025017682,ENSSSCG00025019670,ENSSSCG00025017424,ENSSSCG00025005606,ENSSSCG00025015768,ENSSSCG00025071629,ENSSSCG00025051813,ENSSSCG00025011703,ENSSSCG00025063175,ENSSSCG00025017033,ENSSSCG00025048687,ENSSSCG00025003049,ENSSSCG00025047414,ENSSSCG00025022751,ENSSSCG00025013709,…	SCARB1,CYP1B1,TSSK6,IGFBP5,,,,GPR18,ANGPTL4,OR10J5,DLL4,,CCR3,REN,,CASP8,ARHGDIB,PIK3CB,ARRB1,,ASPN,AIF1,MFNG,AHSP,,BBC3,FOLR1,
GO:1903039	positive regulation of leukocyte cell-cell adhesion	biological_process	0.023678	0.95161	3	230	50	18662	ENSSSCG00025070484,ENSSSCG00025077748,ENSSSCG00025023915	SLA-DMB,AIF1,CD86,
GO:0036444	calcium import into the mitochondrion	biological_process	0.024496	0.95161	1	230	2	18662	Novel03358
GO:1990246	uniplex complex	cellular_component	0.024496	0.95161	1	230	2	18662	Novel03358
GO:1901164	negative regulation of trophoblast cell migration	biological_process	0.024496	0.95161	1	230	2	18662	ENSSSCG00025048687	ARHGDIB,
GO:0008340	determination of adult lifespan	biological_process	0.024496	0.95161	1	230	2	18662	ENSSSCG00025012841	BBC3,
GO:0004850	uridine phosphorylase activity	molecular_function	0.024496	0.95161	1	230	2	18662	ENSSSCG00025027760	,
GO:0035718	macrophage migration inhibitory factor binding	molecular_function	0.024496	0.95161	1	230	2	18662	ENSSSCG00025069228	,
GO:0001875	lipopolysaccharide immune receptor activity	molecular_function	0.024496	0.95161	1	230	2	18662	ENSSSCG00025012867	SCARB1,
GO:0032497	detection of lipopolysaccharide	biological_process	0.024496	0.95161	1	230	2	18662	ENSSSCG00025012867	SCARB1,
GO:0008035	high-density lipoprotein particle binding	molecular_function	0.024496	0.95161	1	230	2	18662	ENSSSCG00025012867	SCARB1,
GO:0032471	negative regulation of endoplasmic reticulum calcium ion concentration	biological_process	0.024496	0.95161	1	230	2	18662	ENSSSCG00025012841	BBC3,
GO:0071635	negative regulation of transforming growth factor beta production	biological_process	0.024496	0.95161	1	230	2	18662	ENSSSCG00025063175	,
GO:0032997	Fc receptor complex	cellular_component	0.024496	0.95161	1	230	2	18662	ENSSSCG00025004765	FCER1G,
GO:0032998	Fc-epsilon receptor I complex	cellular_component	0.024496	0.95161	1	230	2	18662	ENSSSCG00025004765	FCER1G,
GO:0002016	regulation of blood volume by renin-angiotensin	biological_process	0.024496	0.95161	1	230	2	18662	ENSSSCG00025011703	REN,
GO:0042756	drinking behavior	biological_process	0.024496	0.95161	1	230	2	18662	ENSSSCG00025011703	REN,
GO:0030492	hemoglobin binding	molecular_function	0.024496	0.95161	1	230	2	18662	ENSSSCG00025038155	AHSP,
GO:0002029	desensitization of G protein-coupled receptor signaling pathway	biological_process	0.024496	0.95161	1	230	2	18662	ENSSSCG00025047414	ARRB1,
GO:0003972	RNA ligase (ATP) activity	molecular_function	0.024496	0.95161	1	230	2	18662	Novel03635
GO:0008452	RNA ligase activity	molecular_function	0.024496	0.95161	1	230	2	18662	Novel03635
GO:0022401	negative adaptation of signaling pathway	biological_process	0.024496	0.95161	1	230	2	18662	ENSSSCG00025047414	ARRB1,
GO:0023058	adaptation of signaling pathway	biological_process	0.024496	0.95161	1	230	2	18662	ENSSSCG00025047414	ARRB1,
GO:0061714	folic acid receptor activity	molecular_function	0.024496	0.95161	1	230	2	18662	ENSSSCG00025013570	FOLR1,
GO:1904447	folate import across plasma membrane	biological_process	0.024496	0.95161	1	230	2	18662	ENSSSCG00025013570	FOLR1,
GO:0021670	lateral ventricle development	biological_process	0.024496	0.95161	1	230	2	18662	ENSSSCG00025063175	,
GO:0042416	dopamine biosynthetic process	biological_process	0.024496	0.95161	1	230	2	18662	ENSSSCG00025030743	DAO,
GO:0046655	folic acid metabolic process	biological_process	0.024496	0.95161	1	230	2	18662	ENSSSCG00025013570	FOLR1,
GO:0070245	positive regulation of thymocyte apoptotic process	biological_process	0.024496	0.95161	1	230	2	18662	ENSSSCG00025012841	BBC3,
GO:1903749	positive regulation of establishment of protein localization to mitochondrion	biological_process	0.024496	0.95161	1	230	2	18662	ENSSSCG00025012841	BBC3,
GO:0036037	CD8-positive, alpha-beta T cell activation	biological_process	0.024496	0.95161	1	230	2	18662	ENSSSCG00025019670	GPR18,
GO:0043374	CD8-positive, alpha-beta T cell differentiation	biological_process	0.024496	0.95161	1	230	2	18662	ENSSSCG00025019670	GPR18,
GO:0004053	arginase activity	molecular_function	0.024496	0.95161	1	230	2	18662	ENSSSCG00025009245	ARG2,
GO:0002304	gamma-delta intraepithelial T cell differentiation	biological_process	0.024496	0.95161	1	230	2	18662	ENSSSCG00025019670	GPR18,
GO:0002305	CD8-positive, gamma-delta intraepithelial T cell differentiation	biological_process	0.024496	0.95161	1	230	2	18662	ENSSSCG00025019670	GPR18,
GO:0004103	choline kinase activity	molecular_function	0.024496	0.95161	1	230	2	18662	ENSSSCG00025077607	CHKA,
GO:0004305	ethanolamine kinase activity	molecular_function	0.024496	0.95161	1	230	2	18662	ENSSSCG00025077607	CHKA,
GO:0004689	phosphorylase kinase activity	molecular_function	0.024496	0.95161	1	230	2	18662	ENSSSCG00025051781	PHKG2,
GO:0005964	phosphorylase kinase complex	cellular_component	0.024496	0.95161	1	230	2	18662	ENSSSCG00025051781	PHKG2,
GO:0042567	insulin-like growth factor ternary complex	cellular_component	0.024496	0.95161	1	230	2	18662	ENSSSCG00025048395	IGFBP5,
GO:0043568	positive regulation of insulin-like growth factor receptor signaling pathway	biological_process	0.024496	0.95161	1	230	2	18662	ENSSSCG00025048395	IGFBP5,
GO:0043471	regulation of cellular carbohydrate catabolic process	biological_process	0.024496	0.95161	1	230	2	18662	ENSSSCG00025007892	PPP1R3B,
GO:0014734	skeletal muscle hypertrophy	biological_process	0.024496	0.95161	1	230	2	18662	ENSSSCG00025048395	IGFBP5,
GO:0003884	D-amino-acid oxidase activity	molecular_function	0.024496	0.95161	1	230	2	18662	ENSSSCG00025030743	DAO,
GO:0046416	D-amino acid metabolic process	biological_process	0.024496	0.95161	1	230	2	18662	ENSSSCG00025030743	DAO,
GO:0071671	regulation of smooth muscle cell chemotaxis	biological_process	0.024496	0.95161	1	230	2	18662	ENSSSCG00025077748	AIF1,
GO:0071672	negative regulation of smooth muscle cell chemotaxis	biological_process	0.024496	0.95161	1	230	2	18662	ENSSSCG00025077748	AIF1,
GO:0034185	apolipoprotein binding	molecular_function	0.024496	0.95161	1	230	2	18662	ENSSSCG00025012867	SCARB1,
GO:2001069	glycogen binding	molecular_function	0.024496	0.95161	1	230	2	18662	ENSSSCG00025007892	PPP1R3B,
GO:0010899	regulation of phosphatidylcholine catabolic process	biological_process	0.024496	0.95161	1	230	2	18662	ENSSSCG00025012867	SCARB1,
GO:0042634	regulation of hair cycle	biological_process	0.024496	0.95161	1	230	2	18662	ENSSSCG00025063175	,
GO:0021960	anterior commissure morphogenesis	biological_process	0.024496	0.95161	1	230	2	18662	ENSSSCG00025063175	,
GO:0061073	ciliary body morphogenesis	biological_process	0.024496	0.95161	1	230	2	18662	ENSSSCG00025063175	,
GO:0005041	low-density lipoprotein particle receptor activity	molecular_function	0.024496	0.95161	1	230	2	18662	ENSSSCG00025008424	CXCL16,
GO:0045651	positive regulation of macrophage differentiation	biological_process	0.024496	0.95161	1	230	2	18662	ENSSSCG00025017033	CASP8,
GO:0071260	cellular response to mechanical stimulus	biological_process	0.024496	0.95161	1	230	2	18662	ENSSSCG00025017033	CASP8,
GO:0090240	positive regulation of histone H4 acetylation	biological_process	0.024496	0.95161	1	230	2	18662	ENSSSCG00025047414	ARRB1,
GO:0043569	negative regulation of insulin-like growth factor receptor signaling pathway	biological_process	0.024496	0.95161	1	230	2	18662	ENSSSCG00025048395	IGFBP5,
GO:0031069	hair follicle morphogenesis	biological_process	0.024496	0.95161	1	230	2	18662	ENSSSCG00025048395	IGFBP5,
GO:0014733	regulation of skeletal muscle adaptation	biological_process	0.024496	0.95161	1	230	2	18662	ENSSSCG00025048395	IGFBP5,
GO:0035020	regulation of Rac protein signal transduction	biological_process	0.024496	0.95161	1	230	2	18662	ENSSSCG00025003049	PIK3CB,
GO:0035022	positive regulation of Rac protein signal transduction	biological_process	0.024496	0.95161	1	230	2	18662	ENSSSCG00025003049	PIK3CB,
GO:0002396	MHC protein complex assembly	biological_process	0.024496	0.95161	1	230	2	18662	ENSSSCG00025070484	SLA-DMB,
GO:0002399	MHC class II protein complex assembly	biological_process	0.024496	0.95161	1	230	2	18662	ENSSSCG00025070484	SLA-DMB,
GO:0002501	peptide antigen assembly with MHC protein complex	biological_process	0.024496	0.95161	1	230	2	18662	ENSSSCG00025070484	SLA-DMB,
GO:0002503	peptide antigen assembly with MHC class II protein complex	biological_process	0.024496	0.95161	1	230	2	18662	ENSSSCG00025070484	SLA-DMB,
GO:0023023	MHC protein complex binding	molecular_function	0.024496	0.95161	1	230	2	18662	ENSSSCG00025070484	SLA-DMB,
GO:0023026	MHC class II protein complex binding	molecular_function	0.024496	0.95161	1	230	2	18662	ENSSSCG00025070484	SLA-DMB,
GO:0004998	transferrin receptor activity	molecular_function	0.024496	0.95161	1	230	2	18662	ENSSSCG00025074163	,
GO:0001781	neutrophil apoptotic process	biological_process	0.024496	0.95161	1	230	2	18662	ENSSSCG00025003049	PIK3CB,
GO:0033029	regulation of neutrophil apoptotic process	biological_process	0.024496	0.95161	1	230	2	18662	ENSSSCG00025003049	PIK3CB,
GO:0033629	negative regulation of cell adhesion mediated by integrin	biological_process	0.024496	0.95161	1	230	2	18662	ENSSSCG00025051650	CYP1B1,
GO:0046934	phosphatidylinositol-4,5-bisphosphate 3-kinase activity	molecular_function	0.024496	0.95161	1	230	2	18662	ENSSSCG00025003049	PIK3CB,
GO:0052812	phosphatidylinositol-3,4-bisphosphate 5-kinase activity	molecular_function	0.024496	0.95161	1	230	2	18662	ENSSSCG00025003049	PIK3CB,
GO:0052813	phosphatidylinositol bisphosphate kinase activity	molecular_function	0.024496	0.95161	1	230	2	18662	ENSSSCG00025003049	PIK3CB,
GO:1900747	negative regulation of vascular endothelial growth factor signaling pathway	biological_process	0.024496	0.95161	1	230	2	18662	ENSSSCG00025003049	PIK3CB,
GO:0044706	multi-multicellular organism process	biological_process	0.024831	0.95737	2	230	20	18662	ENSSSCG00025048687,ENSSSCG00025048395	ARHGDIB,IGFBP5,
GO:0001935	endothelial cell proliferation	biological_process	0.024831	0.95737	2	230	20	18662	ENSSSCG00025071629,ENSSSCG00025012867	,SCARB1,
GO:0008625	extrinsic apoptotic signaling pathway via death domain receptors	biological_process	0.024831	0.95737	2	230	20	18662	ENSSSCG00025017033,ENSSSCG00025017335	CASP8,CFLAR,
GO:0071560	cellular response to transforming growth factor beta stimulus	biological_process	0.024935	0.95901	3	230	51	18662	ENSSSCG00025013709,ENSSSCG00025013570,ENSSSCG00025029758	ASPN,FOLR1,STUB1,
GO:0007264	small GTPase mediated signal transduction	biological_process	0.026095	0.99144	6	230	183	18662	ENSSSCG00025071865,ENSSSCG00025077748,ENSSSCG00025048687,ENSSSCG00025003049,ENSSSCG00025019670,ENSSSCG00025047414	RAB33A,AIF1,ARHGDIB,PIK3CB,GPR18,ARRB1,
GO:0006979	response to oxidative stress	biological_process	0.026121	0.99144	4	230	91	18662	ENSSSCG00025006055,ENSSSCG00025073377,ENSSSCG00025051650,ENSSSCG00025077748	GPX4,GPX6,CYP1B1,AIF1,
GO:0042592	homeostatic process	biological_process	0.026222	0.99144	10	230	398	18662	ENSSSCG00025063175,ENSSSCG00025012867,ENSSSCG00025003049,ENSSSCG00025048395,ENSSSCG00025019670,ENSSSCG00025038155,Novel03358,ENSSSCG00025012841,ENSSSCG00025005606,ENSSSCG00025066595	,SCARB1,PIK3CB,IGFBP5,GPR18,AHSP,BBC3,OR10J5,,
GO:0008146	sulfotransferase activity	molecular_function	0.026227	0.99144	3	230	52	18662	ENSSSCG00025056765,ENSSSCG00025033521,ENSSSCG00025043310	,WSCD1,,
GO:0042445	hormone metabolic process	biological_process	0.026227	0.99144	3	230	52	18662	ENSSSCG00025029758,ENSSSCG00025011703,ENSSSCG00025051650	STUB1,REN,CYP1B1,
GO:0071559	response to transforming growth factor beta	biological_process	0.026227	0.99144	3	230	52	18662	ENSSSCG00025029758,ENSSSCG00025013570,ENSSSCG00025013709	STUB1,FOLR1,ASPN,
GO:0010631	epithelial cell migration	biological_process	0.026227	0.99144	3	230	52	18662	ENSSSCG00025003049,ENSSSCG00025051650,ENSSSCG00025012867	PIK3CB,CYP1B1,SCARB1,
GO:0034341	response to interferon-gamma	biological_process	0.027225	1	2	230	21	18662	ENSSSCG00025077748,ENSSSCG00025008424	AIF1,CXCL16,
GO:0090101	negative regulation of transmembrane receptor protein serine/threonine kinase signaling pathway	biological_process	0.027225	1	2	230	21	18662	ENSSSCG00025029758,ENSSSCG00025013709	STUB1,ASPN,
GO:0048660	regulation of smooth muscle cell proliferation	biological_process	0.027225	1	2	230	21	18662	ENSSSCG00025048395,ENSSSCG00025077748	IGFBP5,AIF1,
GO:0090132	epithelium migration	biological_process	0.027555	1	3	230	53	18662	ENSSSCG00025003049,ENSSSCG00025012867,ENSSSCG00025051650	PIK3CB,SCARB1,CYP1B1,
GO:0072359	circulatory system development	biological_process	0.027961	1	6	230	186	18662	ENSSSCG00025013570,ENSSSCG00025071629,ENSSSCG00025017424,ENSSSCG00025005606,ENSSSCG00025003049,ENSSSCG00025051650	FOLR1,,ANGPTL4,OR10J5,PIK3CB,CYP1B1,
GO:0008283	cell population proliferation	biological_process	0.028127	1	9	230	346	18662	ENSSSCG00025023915,ENSSSCG00025004580,ENSSSCG00025077748,ENSSSCG00025068500,ENSSSCG00025029386,ENSSSCG00025071629,ENSSSCG00025051650,ENSSSCG00025012867,ENSSSCG00025048395	CD86,NES,AIF1,PSMB10,,,CYP1B1,SCARB1,IGFBP5,
GO:0055114	oxidation-reduction process	biological_process	0.029012	1	7	230	239	18662	ENSSSCG00025018366,Novel03051,Novel02612,ENSSSCG00025007892,ENSSSCG00025038121,Novel00631,ENSSSCG00025051781	COX7A2,PPP1R3B,ABCD2,PHKG2,
GO:0098590	plasma membrane region	cellular_component	0.029584	1	7	230	240	18662	ENSSSCG00025066329,ENSSSCG00025035250,ENSSSCG00025077748,ENSSSCG00025012867,ENSSSCG00025076400,ENSSSCG00025013570,ENSSSCG00025024747	SH3BP4,ANXA1,AIF1,SCARB1,AP2A1,FOLR1,AQP9,
GO:0034637	cellular carbohydrate biosynthetic process	biological_process	0.029708	1	2	230	22	18662	ENSSSCG00025051781,ENSSSCG00025007892	PHKG2,PPP1R3B,
GO:0048659	smooth muscle cell proliferation	biological_process	0.029708	1	2	230	22	18662	ENSSSCG00025048395,ENSSSCG00025077748	IGFBP5,AIF1,
GO:0043534	blood vessel endothelial cell migration	biological_process	0.029708	1	2	230	22	18662	ENSSSCG00025012867,ENSSSCG00025051650	SCARB1,CYP1B1,
GO:0046683	response to organophosphorus	biological_process	0.029708	1	2	230	22	18662	ENSSSCG00025024747,ENSSSCG00025048395	AQP9,IGFBP5,
GO:0005977	glycogen metabolic process	biological_process	0.029708	1	2	230	22	18662	ENSSSCG00025007892,ENSSSCG00025051781	PPP1R3B,PHKG2,
GO:0006073	cellular glucan metabolic process	biological_process	0.029708	1	2	230	22	18662	ENSSSCG00025007892,ENSSSCG00025051781	PPP1R3B,PHKG2,
GO:0044042	glucan metabolic process	biological_process	0.029708	1	2	230	22	18662	ENSSSCG00025051781,ENSSSCG00025007892	PHKG2,PPP1R3B,
GO:2000026	regulation of multicellular organismal development	biological_process	0.029965	1	9	230	350	18662	ENSSSCG00025017033,ENSSSCG00025051650,ENSSSCG00025063175,ENSSSCG00025048687,ENSSSCG00025003049,ENSSSCG00025019015,ENSSSCG00025005606,ENSSSCG00025071629,ENSSSCG00025013709	CASP8,CYP1B1,,ARHGDIB,PIK3CB,,OR10J5,,ASPN,
GO:0090130	tissue migration	biological_process	0.030315	1	3	230	55	18662	ENSSSCG00025003049,ENSSSCG00025012867,ENSSSCG00025051650	PIK3CB,SCARB1,CYP1B1,
GO:0090092	regulation of transmembrane receptor protein serine/threonine kinase signaling pathway	biological_process	0.030315	1	3	230	55	18662	ENSSSCG00025029758,ENSSSCG00025013570,ENSSSCG00025013709	STUB1,FOLR1,ASPN,
GO:0002682	regulation of immune system process	biological_process	0.030784	1	8	230	296	18662	ENSSSCG00025029706,ENSSSCG00025003049,ENSSSCG00025017033,ENSSSCG00025023915,ENSSSCG00025077748,ENSSSCG00025019670,ENSSSCG00025070484,ENSSSCG00025051813	PTPRC,PIK3CB,CASP8,CD86,AIF1,GPR18,SLA-DMB,CCR3,
GO:0051251	positive regulation of lymphocyte activation	biological_process	0.031748	1	3	230	56	18662	ENSSSCG00025070484,ENSSSCG00025023915,ENSSSCG00025077748	SLA-DMB,CD86,AIF1,
GO:0004197	cysteine-type endopeptidase activity	molecular_function	0.031748	1	3	230	56	18662	ENSSSCG00025014464,ENSSSCG00025017033,ENSSSCG00025017335	CTSL,CASP8,CFLAR,
GO:0071407	cellular response to organic cyclic compound	biological_process	0.03201	1	4	230	97	18662	ENSSSCG00025013570,ENSSSCG00025024747,ENSSSCG00025048395,ENSSSCG00025051650	FOLR1,AQP9,IGFBP5,CYP1B1,
GO:0032635	interleukin-6 production	biological_process	0.032278	1	2	230	23	18662	ENSSSCG00025077748,ENSSSCG00025047414	AIF1,ARRB1,
GO:0032675	regulation of interleukin-6 production	biological_process	0.032278	1	2	230	23	18662	ENSSSCG00025077748,ENSSSCG00025047414	AIF1,ARRB1,
GO:0015918	sterol transport	biological_process	0.032278	1	2	230	23	18662	ENSSSCG00025012867,ENSSSCG00025063175	SCARB1,,
GO:0071887	leukocyte apoptotic process	biological_process	0.032278	1	2	230	23	18662	ENSSSCG00025012841,ENSSSCG00025003049	BBC3,PIK3CB,
GO:0005905	clathrin-coated pit	cellular_component	0.032278	1	2	230	23	18662	ENSSSCG00025066329,ENSSSCG00025076400	SH3BP4,AP2A1,
GO:0016525	negative regulation of angiogenesis	biological_process	0.032278	1	2	230	23	18662	ENSSSCG00025071629,ENSSSCG00025003049	,PIK3CB,
GO:2000181	negative regulation of blood vessel morphogenesis	biological_process	0.032278	1	2	230	23	18662	ENSSSCG00025071629,ENSSSCG00025003049	,PIK3CB,
GO:0005746	mitochondrial respirasome	cellular_component	0.033216	1	3	230	57	18662	ENSSSCG00025052073,ENSSSCG00025018366,ENSSSCG00025074773	NDUFA2,COX7A2,NDUFA11,
GO:0022409	positive regulation of cell-cell adhesion	biological_process	0.033216	1	3	230	57	18662	ENSSSCG00025023915,ENSSSCG00025077748,ENSSSCG00025070484	CD86,AIF1,SLA-DMB,
GO:0044267	cellular protein metabolic process	biological_process	0.033373	1	38	230	2286	18662	ENSSSCG00025066099,ENSSSCG00025036041,ENSSSCG00025039742,ENSSSCG00025072065,ENSSSCG00025053776,ENSSSCG00025002228,ENSSSCG00025063375,ENSSSCG00025048395,ENSSSCG00025076644,ENSSSCG00025038271,ENSSSCG00025048952,ENSSSCG00025017911,ENSSSCG00025029706,ENSSSCG00025051781,ENSSSCG00025014601,ENSSSCG00025002953,ENSSSCG00025048712,ENSSSCG00025045507,ENSSSCG00025068500,ENSSSCG00025047414,ENSSSCG00025017335,…	RPL38,,RPS6KA1,PABPC1,,UBQLN4,,IGFBP5,FKBP2,RPL34,RPL37A,TSSK6,PTPRC,PHKG2,POMT1,RPS12,RPS18,RPS16,PSMB10,ARRB1,CFLAR,,RPS29,,REN,CASP8,BBC3,GALNT12,,RPLP2,,FBXO2,,STUB1,,CTSL,
GO:0030163	protein catabolic process	biological_process	0.033497	1	8	230	301	18662	Novel02589,ENSSSCG00025014464,ENSSSCG00025059777,ENSSSCG00025068500,ENSSSCG00025029758,ENSSSCG00025002228,ENSSSCG00025017033,ENSSSCG00025047414	CTSL,FBXO2,PSMB10,STUB1,UBQLN4,CASP8,ARRB1,
GO:0043161	proteasome-mediated ubiquitin-dependent protein catabolic process	biological_process	0.034132	1	4	230	99	18662	ENSSSCG00025059777,Novel02589,ENSSSCG00025029758,ENSSSCG00025047414	FBXO2,STUB1,ARRB1,
GO:0005576	extracellular region	cellular_component	0.034157	1	18	230	914	18662	ENSSSCG00025011703,ENSSSCG00025063175,Novel03305,ENSSSCG00025075244,Novel03478,ENSSSCG00025038775,ENSSSCG00025013709,ENSSSCG00025023915,ENSSSCG00025058040,Novel03201,ENSSSCG00025048395,ENSSSCG00025058290,ENSSSCG00025017022,ENSSSCG00025017682,ENSSSCG00025035250,ENSSSCG00025010486,ENSSSCG00025014464,ENSSSCG00025017424	REN,,,IL17D,ASPN,CD86,,IGFBP5,,CXCL2,,ANXA1,try,CTSL,ANGPTL4,
GO:0050921	positive regulation of chemotaxis	biological_process	0.034931	1	2	230	24	18662	ENSSSCG00025077748,ENSSSCG00025051813	AIF1,CCR3,
GO:0002262	myeloid cell homeostasis	biological_process	0.034931	1	2	230	24	18662	ENSSSCG00025003049,ENSSSCG00025038155	PIK3CB,AHSP,
GO:0006112	energy reserve metabolic process	biological_process	0.034931	1	2	230	24	18662	ENSSSCG00025007892,ENSSSCG00025051781	PPP1R3B,PHKG2,
GO:0031625	ubiquitin protein ligase binding	molecular_function	0.036256	1	3	230	59	18662	ENSSSCG00025017033,ENSSSCG00025029758,ENSSSCG00025047414	CASP8,STUB1,ARRB1,
GO:0070170	regulation of tooth mineralization	biological_process	0.03652	1	1	230	3	18662	ENSSSCG00025013709	ASPN,
GO:0033739	preQ1 synthase activity	molecular_function	0.03652	1	1	230	3	18662	Novel02247
GO:0005094	Rho GDP-dissociation inhibitor activity	molecular_function	0.03652	1	1	230	3	18662	ENSSSCG00025048687	ARHGDIB,
GO:0043691	reverse cholesterol transport	biological_process	0.03652	1	1	230	3	18662	ENSSSCG00025012867	SCARB1,
GO:0045039	protein insertion into mitochondrial inner membrane	biological_process	0.03652	1	1	230	3	18662	ENSSSCG00025073342	TIMM10,
GO:0033829	O-fucosylpeptide 3-beta-N-acetylglucosaminyltransferase activity	molecular_function	0.03652	1	1	230	3	18662	ENSSSCG00025022991	MFNG,
GO:0004346	glucose-6-phosphatase activity	molecular_function	0.03652	1	1	230	3	18662	ENSSSCG00025046494	G6PC3,
GO:0050309	sugar-terminal-phosphatase activity	molecular_function	0.03652	1	1	230	3	18662	ENSSSCG00025046494	G6PC3,
GO:1903747	regulation of establishment of protein localization to mitochondrion	biological_process	0.03652	1	1	230	3	18662	ENSSSCG00025012841	BBC3,
GO:0042719	mitochondrial intermembrane space protein transporter complex	cellular_component	0.03652	1	1	230	3	18662	ENSSSCG00025073342	TIMM10,
GO:0006646	phosphatidylethanolamine biosynthetic process	biological_process	0.03652	1	1	230	3	18662	ENSSSCG00025077607	CHKA,
GO:0004859	phospholipase inhibitor activity	molecular_function	0.03652	1	1	230	3	18662	ENSSSCG00025035250	ANXA1,
GO:2000622	regulation of nuclear-transcribed mRNA catabolic process, nonsense-mediated decay	biological_process	0.03652	1	1	230	3	18662	ENSSSCG00025072065	PABPC1,
GO:0030430	host cell cytoplasm	cellular_component	0.03652	1	1	230	3	18662	Novel02694
GO:0016942	insulin-like growth factor binding protein complex	cellular_component	0.03652	1	1	230	3	18662	ENSSSCG00025048395	IGFBP5,
GO:0036454	growth factor complex	cellular_component	0.03652	1	1	230	3	18662	ENSSSCG00025048395	IGFBP5,
GO:0009713	catechol-containing compound biosynthetic process	biological_process	0.03652	1	1	230	3	18662	ENSSSCG00025030743	DAO,
GO:0042423	catecholamine biosynthetic process	biological_process	0.03652	1	1	230	3	18662	ENSSSCG00025030743	DAO,
GO:0001845	phagolysosome assembly	biological_process	0.03652	1	1	230	3	18662	ENSSSCG00025066106	CORO1A,
GO:0090382	phagosome maturation	biological_process	0.03652	1	1	230	3	18662	ENSSSCG00025066106	CORO1A,
GO:0098519	nucleotide phosphatase activity, acting on free nucleotides	molecular_function	0.03652	1	1	230	3	18662	Novel03635
GO:0032717	negative regulation of interleukin-8 production	biological_process	0.03652	1	1	230	3	18662	ENSSSCG00025047414	ARRB1,
GO:0035376	sterol import	biological_process	0.03652	1	1	230	3	18662	ENSSSCG00025012867	SCARB1,
GO:0070508	cholesterol import	biological_process	0.03652	1	1	230	3	18662	ENSSSCG00025012867	SCARB1,
GO:0036462	TRAIL-activated apoptotic signaling pathway	biological_process	0.03652	1	1	230	3	18662	ENSSSCG00025017033	CASP8,
GO:0098838	folate transmembrane transport	biological_process	0.03652	1	1	230	3	18662	ENSSSCG00025013570	FOLR1,
GO:0010867	positive regulation of triglyceride biosynthetic process	biological_process	0.03652	1	1	230	3	18662	ENSSSCG00025012867	SCARB1,
GO:0003071	renal system process involved in regulation of systemic arterial blood pressure	biological_process	0.03652	1	1	230	3	18662	ENSSSCG00025011703	REN,
GO:0070230	positive regulation of lymphocyte apoptotic process	biological_process	0.03652	1	1	230	3	18662	ENSSSCG00025012841	BBC3,
GO:0070234	positive regulation of T cell apoptotic process	biological_process	0.03652	1	1	230	3	18662	ENSSSCG00025012841	BBC3,
GO:0042405	nuclear inclusion body	cellular_component	0.03652	1	1	230	3	18662	ENSSSCG00025029758	STUB1,
GO:1900746	regulation of vascular endothelial growth factor signaling pathway	biological_process	0.03652	1	1	230	3	18662	ENSSSCG00025003049	PIK3CB,
GO:0015712	hexose phosphate transport	biological_process	0.03652	1	1	230	3	18662	ENSSSCG00025046494	G6PC3,
GO:0015760	glucose-6-phosphate transport	biological_process	0.03652	1	1	230	3	18662	ENSSSCG00025046494	G6PC3,
GO:0006522	alanine metabolic process	biological_process	0.03652	1	1	230	3	18662	ENSSSCG00025030743	DAO,
GO:0006524	alanine catabolic process	biological_process	0.03652	1	1	230	3	18662	ENSSSCG00025030743	DAO,
GO:0009078	pyruvate family amino acid metabolic process	biological_process	0.03652	1	1	230	3	18662	ENSSSCG00025030743	DAO,
GO:0009080	pyruvate family amino acid catabolic process	biological_process	0.03652	1	1	230	3	18662	ENSSSCG00025030743	DAO,
GO:0033034	positive regulation of myeloid cell apoptotic process	biological_process	0.03652	1	1	230	3	18662	ENSSSCG00025003049	PIK3CB,
GO:0010886	positive regulation of cholesterol storage	biological_process	0.03652	1	1	230	3	18662	ENSSSCG00025012867	SCARB1,
GO:0071670	smooth muscle cell chemotaxis	biological_process	0.03652	1	1	230	3	18662	ENSSSCG00025077748	AIF1,
GO:0097009	energy homeostasis	biological_process	0.03652	1	1	230	3	18662	ENSSSCG00025063175	,
GO:0021540	corpus callosum morphogenesis	biological_process	0.03652	1	1	230	3	18662	ENSSSCG00025063175	,
GO:0034638	phosphatidylcholine catabolic process	biological_process	0.03652	1	1	230	3	18662	ENSSSCG00025012867	SCARB1,
GO:0150172	regulation of phosphatidylcholine metabolic process	biological_process	0.03652	1	1	230	3	18662	ENSSSCG00025012867	SCARB1,
GO:0004104	cholinesterase activity	molecular_function	0.03652	1	1	230	3	18662	ENSSSCG00025077607	CHKA,
GO:0090239	regulation of histone H4 acetylation	biological_process	0.03652	1	1	230	3	18662	ENSSSCG00025047414	ARRB1,
GO:0019886	antigen processing and presentation of exogenous peptide antigen via MHC class II	biological_process	0.03652	1	1	230	3	18662	ENSSSCG00025070484	SLA-DMB,
GO:1904754	positive regulation of vascular associated smooth muscle cell migration	biological_process	0.03652	1	1	230	3	18662	ENSSSCG00025048395	IGFBP5,
GO:0010574	regulation of vascular endothelial growth factor production	biological_process	0.03652	1	1	230	3	18662	ENSSSCG00025051650	CYP1B1,
GO:0010575	positive regulation of vascular endothelial growth factor production	biological_process	0.03652	1	1	230	3	18662	ENSSSCG00025051650	CYP1B1,
GO:0033572	transferrin transport	biological_process	0.03652	1	1	230	3	18662	ENSSSCG00025074163	,
GO:0016303	1-phosphatidylinositol-3-kinase activity	molecular_function	0.03652	1	1	230	3	18662	ENSSSCG00025003049	PIK3CB,
GO:0001780	neutrophil homeostasis	biological_process	0.03652	1	1	230	3	18662	ENSSSCG00025003049	PIK3CB,
GO:0005943	phosphatidylinositol 3-kinase complex, class IA	cellular_component	0.03652	1	1	230	3	18662	ENSSSCG00025003049	PIK3CB,
GO:0005979	regulation of glycogen biosynthetic process	biological_process	0.03652	1	1	230	3	18662	ENSSSCG00025007892	PPP1R3B,
GO:0010962	regulation of glucan biosynthetic process	biological_process	0.03652	1	1	230	3	18662	ENSSSCG00025007892	PPP1R3B,
GO:0019215	intermediate filament binding	molecular_function	0.03652	1	1	230	3	18662	ENSSSCG00025004580	NES,
GO:0032885	regulation of polysaccharide biosynthetic process	biological_process	0.03652	1	1	230	3	18662	ENSSSCG00025007892	PPP1R3B,
GO:1902548	negative regulation of cellular response to vascular endothelial growth factor stimulus	biological_process	0.03652	1	1	230	3	18662	ENSSSCG00025003049	PIK3CB,
GO:0050790	regulation of catalytic activity	biological_process	0.036867	1	12	230	542	18662	ENSSSCG00025047414,ENSSSCG00025017335,ENSSSCG00025002954,ENSSSCG00025003049,ENSSSCG00025048687,ENSSSCG00025017033,ENSSSCG00025012867,ENSSSCG00025007892,ENSSSCG00025029758,ENSSSCG00025012841,ENSSSCG00025004580,ENSSSCG00025035250	ARRB1,CFLAR,ARHGAP6,PIK3CB,ARHGDIB,CASP8,SCARB1,PPP1R3B,STUB1,BBC3,NES,ANXA1,
GO:1901700	response to oxygen-containing compound	biological_process	0.037037	1	7	230	252	18662	ENSSSCG00025013570,ENSSSCG00025048395,ENSSSCG00025024747,ENSSSCG00025077078,ENSSSCG00025023915,ENSSSCG00025012867,ENSSSCG00025051650	FOLR1,IGFBP5,AQP9,ly6g6f,CD86,SCARB1,CYP1B1,
GO:0065009	regulation of molecular function	biological_process	0.037289	1	14	230	667	18662	ENSSSCG00025004580,ENSSSCG00025035250,ENSSSCG00025029758,ENSSSCG00025012841,ENSSSCG00025002954,ENSSSCG00025048687,ENSSSCG00025077078,ENSSSCG00025003049,ENSSSCG00025017033,ENSSSCG00025051650,ENSSSCG00025012867,ENSSSCG00025007892,ENSSSCG00025017335,ENSSSCG00025047414	NES,ANXA1,STUB1,BBC3,ARHGAP6,ARHGDIB,ly6g6f,PIK3CB,CASP8,CYP1B1,SCARB1,PPP1R3B,CFLAR,ARRB1,
GO:0046649	lymphocyte activation	biological_process	0.037428	1	5	230	149	18662	ENSSSCG00025023915,ENSSSCG00025019670,ENSSSCG00025077748,ENSSSCG00025068500,ENSSSCG00025070484	CD86,GPR18,AIF1,PSMB10,SLA-DMB,
GO:0072676	lymphocyte migration	biological_process	0.037666	1	2	230	25	18662	ENSSSCG00025008424,ENSSSCG00025077748	CXCL16,AIF1,
GO:0042102	positive regulation of T cell proliferation	biological_process	0.037666	1	2	230	25	18662	ENSSSCG00025077748,ENSSSCG00025023915	AIF1,CD86,
GO:0051087	chaperone binding	molecular_function	0.037666	1	2	230	25	18662	ENSSSCG00025029758,ENSSSCG00025073342	STUB1,TIMM10,
GO:0051180	vitamin transport	biological_process	0.037666	1	2	230	25	18662	ENSSSCG00025012867,ENSSSCG00025013570	SCARB1,FOLR1,
GO:0045069	regulation of viral genome replication	biological_process	0.037666	1	2	230	25	18662	ENSSSCG00025072065,ENSSSCG00025014986	PABPC1,FAM111A,
GO:0045177	apical part of cell	cellular_component	0.037828	1	3	230	60	18662	ENSSSCG00025011703,ENSSSCG00025035250,ENSSSCG00025013570	REN,ANXA1,FOLR1,
GO:0098803	respiratory chain complex	cellular_component	0.039434	1	3	230	61	18662	ENSSSCG00025052073,ENSSSCG00025018366,ENSSSCG00025074773	NDUFA2,COX7A2,NDUFA11,
GO:0002696	positive regulation of leukocyte activation	biological_process	0.039434	1	3	230	61	18662	ENSSSCG00025070484,ENSSSCG00025077748,ENSSSCG00025023915	SLA-DMB,AIF1,CD86,
GO:0044389	ubiquitin-like protein ligase binding	molecular_function	0.039434	1	3	230	61	18662	ENSSSCG00025047414,ENSSSCG00025029758,ENSSSCG00025017033	ARRB1,STUB1,CASP8,
GO:1901565	organonitrogen compound catabolic process	biological_process	0.039469	1	10	230	427	18662	ENSSSCG00025014464,Novel02589,ENSSSCG00025059777,ENSSSCG00025068500,ENSSSCG00025029758,ENSSSCG00025002228,ENSSSCG00025030743,ENSSSCG00025012867,ENSSSCG00025017033,ENSSSCG00025047414	CTSL,FBXO2,PSMB10,STUB1,UBQLN4,DAO,SCARB1,CASP8,ARRB1,
GO:0007006	mitochondrial membrane organization	biological_process	0.04048	1	2	230	26	18662	ENSSSCG00025012841,ENSSSCG00025073342	BBC3,TIMM10,
GO:0071222	cellular response to lipopolysaccharide	biological_process	0.04048	1	2	230	26	18662	ENSSSCG00025012867,ENSSSCG00025023915	SCARB1,CD86,
GO:0019838	growth factor binding	molecular_function	0.04048	1	2	230	26	18662	ENSSSCG00025048395,ENSSSCG00025063175	IGFBP5,,
GO:0014074	response to purine-containing compound	biological_process	0.04048	1	2	230	26	18662	ENSSSCG00025048395,ENSSSCG00025024747	IGFBP5,AQP9,
GO:1901343	negative regulation of vasculature development	biological_process	0.04048	1	2	230	26	18662	ENSSSCG00025003049,ENSSSCG00025071629	PIK3CB,,
GO:0005615	extracellular space	cellular_component	0.042177	1	9	230	373	18662	ENSSSCG00025011703,ENSSSCG00025063175,ENSSSCG00025048395,ENSSSCG00025035250,ENSSSCG00025010486,ENSSSCG00025023915,ENSSSCG00025014464,ENSSSCG00025013709,ENSSSCG00025017424	REN,,IGFBP5,ANXA1,try,CD86,CTSL,ASPN,ANGPTL4,
GO:0070469	respirasome	cellular_component	0.042749	1	3	230	63	18662	ENSSSCG00025052073,ENSSSCG00025074773,ENSSSCG00025018366	NDUFA2,NDUFA11,COX7A2,
GO:0016051	carbohydrate biosynthetic process	biological_process	0.042749	1	3	230	63	18662	ENSSSCG00025051781,ENSSSCG00025007892,ENSSSCG00025046494	PHKG2,PPP1R3B,G6PC3,
GO:0050867	positive regulation of cell activation	biological_process	0.042749	1	3	230	63	18662	ENSSSCG00025077748,ENSSSCG00025023915,ENSSSCG00025070484	AIF1,CD86,SLA-DMB,
GO:0007275	multicellular organism development	biological_process	0.043254	1	19	230	1007	18662	ENSSSCG00025019670,ENSSSCG00025071629,ENSSSCG00025015768,ENSSSCG00025005606,ENSSSCG00025017424,ENSSSCG00025051650,ENSSSCG00025048395,ENSSSCG00025022991,ENSSSCG00025038155,ENSSSCG00025013709,Novel00898,ENSSSCG00025013570,ENSSSCG00025019015,ENSSSCG00025012841,ENSSSCG00025048687,ENSSSCG00025003049,ENSSSCG00025011703,ENSSSCG00025063175,ENSSSCG00025017033	GPR18,,DLL4,OR10J5,ANGPTL4,CYP1B1,IGFBP5,MFNG,AHSP,ASPN,FOLR1,,BBC3,ARHGDIB,PIK3CB,REN,,CASP8,
GO:0007586	digestion	biological_process	0.043371	1	2	230	27	18662	ENSSSCG00025002433,ENSSSCG00025012867	,SCARB1,
GO:0005976	polysaccharide metabolic process	biological_process	0.043371	1	2	230	27	18662	ENSSSCG00025051781,ENSSSCG00025007892	PHKG2,PPP1R3B,
GO:0044264	cellular polysaccharide metabolic process	biological_process	0.043371	1	2	230	27	18662	ENSSSCG00025007892,ENSSSCG00025051781	PPP1R3B,PHKG2,
GO:0007165	signal transduction	biological_process	0.043904	1	49	230	3139	18662	ENSSSCG00025013709,ENSSSCG00025023915,ENSSSCG00025077748,ENSSSCG00025012841,ENSSSCG00025041323,ENSSSCG00025017033,ENSSSCG00025011703,ENSSSCG00025021554,ENSSSCG00025047414,ENSSSCG00025037118,ENSSSCG00025017335,ENSSSCG00025036354,ENSSSCG00025002433,ENSSSCG00025071865,ENSSSCG00025029758,ENSSSCG00025015768,ENSSSCG00025051813,ENSSSCG00025073049,ENSSSCG00025051650,ENSSSCG00025012867,ENSSSCG00025077078,…	ASPN,CD86,AIF1,BBC3,ADCY7,CASP8,REN,,ARRB1,EMR4,CFLAR,,,RAB33A,STUB1,DLL4,CCR3,,CYP1B1,SCARB1,ly6g6f,,,,,,,FOLR1,CSF3R,,RPS6KA1,,PIK3CB,ARHGDIB,,GPBAR1,SH3BP4,GPR18,FCER1G,GPR34,HTR1F,OR10J5,RPS12,TSSK6,PTPRC,ARHGAP6,IGFBP5,,
GO:0048646	anatomical structure formation involved in morphogenesis	biological_process	0.044356	1	6	230	208	18662	ENSSSCG00025005606,ENSSSCG00025017424,ENSSSCG00025013570,ENSSSCG00025071629,ENSSSCG00025051650,ENSSSCG00025003049	OR10J5,ANGPTL4,FOLR1,,CYP1B1,PIK3CB,
GO:0030246	carbohydrate binding	molecular_function	0.044675	1	4	230	108	18662	ENSSSCG00025059777,ENSSSCG00025007892,ENSSSCG00025047706,ENSSSCG00025073819	FBXO2,PPP1R3B,,GALNT12,
GO:0005829	cytosol	cellular_component	0.046137	1	15	230	752	18662	ENSSSCG00025029758,ENSSSCG00025077607,ENSSSCG00025002228,ENSSSCG00025002953,ENSSSCG00025013273,ENSSSCG00025066595,ENSSSCG00025059777,ENSSSCG00025077748,ENSSSCG00025017335,ENSSSCG00025047414,ENSSSCG00025072065,ENSSSCG00025017033,ENSSSCG00025048687,ENSSSCG00025051781,ENSSSCG00025030743	STUB1,CHKA,UBQLN4,RPS12,RPLP2,,FBXO2,AIF1,CFLAR,ARRB1,PABPC1,CASP8,ARHGDIB,PHKG2,DAO,
GO:0009405	pathogenesis	biological_process	0.046199	1	3	230	65	18662	Novel03478,Novel03305,Novel01187
GO:0016782	transferase activity, transferring sulfur-containing groups	molecular_function	0.046199	1	3	230	65	18662	ENSSSCG00025056765,ENSSSCG00025033521,ENSSSCG00025043310	,WSCD1,,
GO:0004601	peroxidase activity	molecular_function	0.046337	1	2	230	28	18662	ENSSSCG00025006055,ENSSSCG00025073377	GPX4,GPX6,
GO:0051100	negative regulation of binding	biological_process	0.046337	1	2	230	28	18662	ENSSSCG00025029758,ENSSSCG00025004580	STUB1,NES,
GO:0071219	cellular response to molecule of bacterial origin	biological_process	0.046337	1	2	230	28	18662	ENSSSCG00025012867,ENSSSCG00025023915	SCARB1,CD86,
GO:0043123	positive regulation of I-kappaB kinase/NF-kappaB signaling	biological_process	0.046337	1	2	230	28	18662	ENSSSCG00025017033,ENSSSCG00025017335	CASP8,CFLAR,
GO:0035967	cellular response to topologically incorrect protein	biological_process	0.046337	1	2	230	28	18662	ENSSSCG00025029758,Novel02589	STUB1,
GO:0044265	cellular macromolecule catabolic process	biological_process	0.047114	1	9	230	381	18662	ENSSSCG00025047414,ENSSSCG00025017033,ENSSSCG00025072065,ENSSSCG00025002228,ENSSSCG00025029758,ENSSSCG00025068500,ENSSSCG00025059777,Novel02589,ENSSSCG00025014464	ARRB1,CASP8,PABPC1,UBQLN4,STUB1,PSMB10,FBXO2,CTSL,
GO:0042721	TIM22 mitochondrial import inner membrane insertion complex	cellular_component	0.048395	1	1	230	4	18662	ENSSSCG00025073342	TIMM10,
GO:0008616	queuosine biosynthetic process	biological_process	0.048395	1	1	230	4	18662	Novel02247
GO:0046116	queuosine metabolic process	biological_process	0.048395	1	1	230	4	18662	Novel02247
GO:0030550	acetylcholine receptor inhibitor activity	molecular_function	0.048395	1	1	230	4	18662	ENSSSCG00025077078	ly6g6f,
GO:0042289	MHC class II protein binding	molecular_function	0.048395	1	1	230	4	18662	ENSSSCG00025069228	,
GO:0034375	high-density lipoprotein particle remodeling	biological_process	0.048395	1	1	230	4	18662	ENSSSCG00025012867	SCARB1,
GO:0034505	tooth mineralization	biological_process	0.048395	1	1	230	4	18662	ENSSSCG00025013709	ASPN,
GO:0004356	glutamate-ammonia ligase activity	molecular_function	0.048395	1	1	230	4	18662	ENSSSCG00025017559	,
GO:0006542	glutamine biosynthetic process	biological_process	0.048395	1	1	230	4	18662	ENSSSCG00025017559	,
GO:0016211	ammonia ligase activity	molecular_function	0.048395	1	1	230	4	18662	ENSSSCG00025017559	,
GO:0016880	acid-ammonia (or amide) ligase activity	molecular_function	0.048395	1	1	230	4	18662	ENSSSCG00025017559	,
GO:0005542	folic acid binding	molecular_function	0.048395	1	1	230	4	18662	ENSSSCG00025013570	FOLR1,
GO:0061450	trophoblast cell migration	biological_process	0.048395	1	1	230	4	18662	ENSSSCG00025048687	ARHGDIB,
GO:1901163	regulation of trophoblast cell migration	biological_process	0.048395	1	1	230	4	18662	ENSSSCG00025048687	ARHGDIB,
GO:0035929	steroid hormone secretion	biological_process	0.048395	1	1	230	4	18662	ENSSSCG00025011703	REN,
GO:0035930	corticosteroid hormone secretion	biological_process	0.048395	1	1	230	4	18662	ENSSSCG00025011703	REN,
GO:2000831	regulation of steroid hormone secretion	biological_process	0.048395	1	1	230	4	18662	ENSSSCG00025011703	REN,
GO:2000846	regulation of corticosteroid hormone secretion	biological_process	0.048395	1	1	230	4	18662	ENSSSCG00025011703	REN,
GO:0097066	response to thyroid hormone	biological_process	0.048395	1	1	230	4	18662	ENSSSCG00025014464	CTSL,
GO:0097067	cellular response to thyroid hormone stimulus	biological_process	0.048395	1	1	230	4	18662	ENSSSCG00025014464	CTSL,
GO:0060546	negative regulation of necroptotic process	biological_process	0.048395	1	1	230	4	18662	ENSSSCG00025017033	CASP8,
GO:0060547	negative regulation of necrotic cell death	biological_process	0.048395	1	1	230	4	18662	ENSSSCG00025017033	CASP8,
GO:0062099	negative regulation of programmed necrotic cell death	biological_process	0.048395	1	1	230	4	18662	ENSSSCG00025017033	CASP8,
GO:0034384	high-density lipoprotein particle clearance	biological_process	0.048395	1	1	230	4	18662	ENSSSCG00025012867	SCARB1,
GO:2000271	positive regulation of fibroblast apoptotic process	biological_process	0.048395	1	1	230	4	18662	ENSSSCG00025012841	BBC3,
GO:0008961	phosphatidylglycerol-prolipoprotein diacylglyceryl transferase activity	molecular_function	0.048395	1	1	230	4	18662	Novel00228
GO:0097202	activation of cysteine-type endopeptidase activity	biological_process	0.048395	1	1	230	4	18662	ENSSSCG00025017033	CASP8,
GO:0097136	Bcl-2 family protein complex	cellular_component	0.048395	1	1	230	4	18662	ENSSSCG00025012841	BBC3,
GO:0015467	G-protein activated inward rectifier potassium channel activity	molecular_function	0.048395	1	1	230	4	18662	ENSSSCG00025003813	KCNJ6,
GO:0046337	phosphatidylethanolamine metabolic process	biological_process	0.048395	1	1	230	4	18662	ENSSSCG00025077607	CHKA,
GO:0061299	retina vasculature morphogenesis in camera-type eye	biological_process	0.048395	1	1	230	4	18662	ENSSSCG00025051650	CYP1B1,
GO:0106002	mCRD-mediated mRNA stability complex	cellular_component	0.048395	1	1	230	4	18662	ENSSSCG00025072065	PABPC1,
GO:0043567	regulation of insulin-like growth factor receptor signaling pathway	biological_process	0.048395	1	1	230	4	18662	ENSSSCG00025048395	IGFBP5,
GO:0031995	insulin-like growth factor II binding	molecular_function	0.048395	1	1	230	4	18662	ENSSSCG00025048395	IGFBP5,
GO:0003081	regulation of systemic arterial blood pressure by renin-angiotensin	biological_process	0.048395	1	1	230	4	18662	ENSSSCG00025011703	REN,
GO:0015884	folic acid transport	biological_process	0.048395	1	1	230	4	18662	ENSSSCG00025013570	FOLR1,
GO:0042574	retinal metabolic process	biological_process	0.048395	1	1	230	4	18662	ENSSSCG00025051650	CYP1B1,
GO:0042492	gamma-delta T cell differentiation	biological_process	0.048395	1	1	230	4	18662	ENSSSCG00025019670	GPR18,
GO:0060696	regulation of phospholipid catabolic process	biological_process	0.048395	1	1	230	4	18662	ENSSSCG00025012867	SCARB1,
GO:0002495	antigen processing and presentation of peptide antigen via MHC class II	biological_process	0.048395	1	1	230	4	18662	ENSSSCG00025070484	SLA-DMB,
GO:0003253	cardiac neural crest cell migration involved in outflow tract morphogenesis	biological_process	0.048395	1	1	230	4	18662	ENSSSCG00025013570	FOLR1,
GO:0051482	positive regulation of cytosolic calcium ion concentration involved in phospholipase C-activating G protein-coupled signaling pathway	biological_process	0.048395	1	1	230	4	18662	ENSSSCG00025019670	GPR18,
GO:0006910	phagocytosis, recognition	biological_process	0.048395	1	1	230	4	18662	ENSSSCG00025012867	SCARB1,
GO:0045649	regulation of macrophage differentiation	biological_process	0.048395	1	1	230	4	18662	ENSSSCG00025017033	CASP8,
GO:0032881	regulation of polysaccharide metabolic process	biological_process	0.048395	1	1	230	4	18662	ENSSSCG00025007892	PPP1R3B,
GO:0070873	regulation of glycogen metabolic process	biological_process	0.048395	1	1	230	4	18662	ENSSSCG00025007892	PPP1R3B,
GO:0010866	regulation of triglyceride biosynthetic process	biological_process	0.048395	1	1	230	4	18662	ENSSSCG00025012867	SCARB1,
GO:0070243	regulation of thymocyte apoptotic process	biological_process	0.048395	1	1	230	4	18662	ENSSSCG00025012841	BBC3,
GO:0042417	dopamine metabolic process	biological_process	0.048395	1	1	230	4	18662	ENSSSCG00025030743	DAO,
GO:1902547	regulation of cellular response to vascular endothelial growth factor stimulus	biological_process	0.048395	1	1	230	4	18662	ENSSSCG00025003049	PIK3CB,
GO:0016486	peptide hormone processing	biological_process	0.048395	1	1	230	4	18662	ENSSSCG00025011703	REN,
GO:0140448	signaling receptor ligand precursor processing	biological_process	0.048395	1	1	230	4	18662	ENSSSCG00025011703	REN,
GO:0009404	toxin metabolic process	biological_process	0.048395	1	1	230	4	18662	ENSSSCG00025051650	CYP1B1,
GO:0006657	CDP-choline pathway	biological_process	0.048395	1	1	230	4	18662	ENSSSCG00025077607	CHKA,
GO:0051764	actin crosslink formation	biological_process	0.048395	1	1	230	4	18662	ENSSSCG00025077748	AIF1,
GO:0010878	cholesterol storage	biological_process	0.048395	1	1	230	4	18662	ENSSSCG00025012867	SCARB1,
GO:0010885	regulation of cholesterol storage	biological_process	0.048395	1	1	230	4	18662	ENSSSCG00025012867	SCARB1,
GO:0003376	sphingosine-1-phosphate receptor signaling pathway	biological_process	0.048395	1	1	230	4	18662	ENSSSCG00025003049	PIK3CB,
GO:0090520	sphingolipid mediated signaling pathway	biological_process	0.048395	1	1	230	4	18662	ENSSSCG00025003049	PIK3CB,
GO:0006562	proline catabolic process	biological_process	0.048395	1	1	230	4	18662	ENSSSCG00025030743	DAO,
GO:0043501	skeletal muscle adaptation	biological_process	0.048395	1	1	230	4	18662	ENSSSCG00025048395	IGFBP5,
GO:0030169	low-density lipoprotein particle binding	molecular_function	0.048395	1	1	230	4	18662	ENSSSCG00025012867	SCARB1,
GO:0048730	epidermis morphogenesis	biological_process	0.048395	1	1	230	4	18662	ENSSSCG00025048395	IGFBP5,
GO:0001696	gastric acid secretion	biological_process	0.048395	1	1	230	4	18662	ENSSSCG00025002433	,
GO:0010573	vascular endothelial growth factor production	biological_process	0.048395	1	1	230	4	18662	ENSSSCG00025051650	CYP1B1,
GO:0014745	negative regulation of muscle adaptation	biological_process	0.048395	1	1	230	4	18662	ENSSSCG00025048395	IGFBP5,
GO:0004653	polypeptide N-acetylgalactosaminyltransferase activity	molecular_function	0.048395	1	1	230	4	18662	ENSSSCG00025073819	GALNT12,
GO:0002478	antigen processing and presentation of exogenous peptide antigen	biological_process	0.048395	1	1	230	4	18662	ENSSSCG00025070484	SLA-DMB,
GO:0019884	antigen processing and presentation of exogenous antigen	biological_process	0.048395	1	1	230	4	18662	ENSSSCG00025070484	SLA-DMB,
GO:0035005	1-phosphatidylinositol-4-phosphate 3-kinase activity	molecular_function	0.048395	1	1	230	4	18662	ENSSSCG00025003049	PIK3CB,
GO:0048856	anatomical structure development	biological_process	0.048531	1	21	230	1156	18662	ENSSSCG00025071629,ENSSSCG00025017424,ENSSSCG00025005606,ENSSSCG00025015768,ENSSSCG00025019670,ENSSSCG00025068500,ENSSSCG00025048395,ENSSSCG00025017911,ENSSSCG00025051650,ENSSSCG00025013570,Novel00898,ENSSSCG00025019015,ENSSSCG00025012841,ENSSSCG00025022991,ENSSSCG00025038155,ENSSSCG00025013709,ENSSSCG00025003049,ENSSSCG00025048687,ENSSSCG00025063175,ENSSSCG00025011703,ENSSSCG00025017033	,ANGPTL4,OR10J5,DLL4,GPR18,PSMB10,IGFBP5,TSSK6,CYP1B1,FOLR1,,BBC3,MFNG,AHSP,ASPN,PIK3CB,ARHGDIB,,REN,CASP8,
GO:0071495	cellular response to endogenous stimulus	biological_process	0.048763	1	7	230	268	18662	ENSSSCG00025014464,ENSSSCG00025011703,ENSSSCG00025013709,ENSSSCG00025013570,ENSSSCG00025029758,ENSSSCG00025048395,ENSSSCG00025024747	CTSL,REN,ASPN,FOLR1,STUB1,IGFBP5,AQP9,
GO:0060401	cytosolic calcium ion transport	biological_process	0.049374	1	2	230	29	18662	Novel03358,ENSSSCG00025012841	BBC3,
GO:0050671	positive regulation of lymphocyte proliferation	biological_process	0.049374	1	2	230	29	18662	ENSSSCG00025077748,ENSSSCG00025023915	AIF1,CD86,
GO:0051896	regulation of protein kinase B signaling	biological_process	0.049374	1	2	230	29	18662	ENSSSCG00025048395,ENSSSCG00025003049	IGFBP5,PIK3CB,
GO:0008203	cholesterol metabolic process	biological_process	0.049374	1	2	230	29	18662	ENSSSCG00025012867,ENSSSCG00025063175	SCARB1,,
GO:0006950	response to stress	biological_process	0.051463	1	20	230	1096	18662	ENSSSCG00025017022,ENSSSCG00025008424,ENSSSCG00025029758,Novel02875,ENSSSCG00025051813,ENSSSCG00025014986,ENSSSCG00025051650,ENSSSCG00025058290,ENSSSCG00025075604,ENSSSCG00025059777,ENSSSCG00025077748,Novel02589,ENSSSCG00025012841,Novel03201,ENSSSCG00025013570,ENSSSCG00025063175,ENSSSCG00025006055,ENSSSCG00025015940,ENSSSCG00025038775,ENSSSCG00025073377	CXCL2,CXCL16,STUB1,CCR3,FAM111A,CYP1B1,,PCLAF,FBXO2,AIF1,BBC3,FOLR1,,GPX4,,IL17D,GPX6,
GO:0032943	mononuclear cell proliferation	biological_process	0.051624	1	3	230	68	18662	ENSSSCG00025068500,ENSSSCG00025077748,ENSSSCG00025023915	PSMB10,AIF1,CD86,
GO:0046651	lymphocyte proliferation	biological_process	0.051624	1	3	230	68	18662	ENSSSCG00025068500,ENSSSCG00025023915,ENSSSCG00025077748	PSMB10,CD86,AIF1,
GO:0050863	regulation of T cell activation	biological_process	0.051624	1	3	230	68	18662	ENSSSCG00025070484,ENSSSCG00025023915,ENSSSCG00025077748	SLA-DMB,CD86,AIF1,
GO:0015979	photosynthesis	biological_process	0.052482	1	2	230	30	18662	Novel01369,Novel02612
GO:0032946	positive regulation of mononuclear cell proliferation	biological_process	0.052482	1	2	230	30	18662	ENSSSCG00025023915,ENSSSCG00025077748	CD86,AIF1,
GO:0002687	positive regulation of leukocyte migration	biological_process	0.052482	1	2	230	30	18662	ENSSSCG00025077748,ENSSSCG00025051813	AIF1,CCR3,
GO:0043433	negative regulation of DNA-binding transcription factor activity	biological_process	0.052482	1	2	230	30	18662	ENSSSCG00025047414,ENSSSCG00025051650	ARRB1,CYP1B1,
GO:0030433	ubiquitin-dependent ERAD pathway	biological_process	0.052482	1	2	230	30	18662	ENSSSCG00025029758,ENSSSCG00025059777	STUB1,FBXO2,
GO:0043085	positive regulation of catalytic activity	biological_process	0.052493	1	6	230	217	18662	ENSSSCG00025003049,ENSSSCG00025017033,ENSSSCG00025012867,ENSSSCG00025017335,ENSSSCG00025012841,ENSSSCG00025029758	PIK3CB,CASP8,SCARB1,CFLAR,BBC3,STUB1,
GO:0044391	ribosomal subunit	cellular_component	0.052606	1	4	230	114	18662	ENSSSCG00025071190,ENSSSCG00025013273,ENSSSCG00025002953,ENSSSCG00025002993	RPS29,RPLP2,RPS12,,
GO:0009897	external side of plasma membrane	cellular_component	0.053498	1	3	230	69	18662	ENSSSCG00025023915,ENSSSCG00025077078,ENSSSCG00025013570	CD86,ly6g6f,FOLR1,
GO:1903037	regulation of leukocyte cell-cell adhesion	biological_process	0.053498	1	3	230	69	18662	ENSSSCG00025070484,ENSSSCG00025023915,ENSSSCG00025077748	SLA-DMB,CD86,AIF1,
GO:0045017	glycerolipid biosynthetic process	biological_process	0.053498	1	3	230	69	18662	ENSSSCG00025012867,ENSSSCG00025003049,ENSSSCG00025077607	SCARB1,PIK3CB,CHKA,
GO:0031226	intrinsic component of plasma membrane	cellular_component	0.055217	1	9	230	393	18662	ENSSSCG00025016475,ENSSSCG00025013570,ENSSSCG00025002433,ENSSSCG00025052477,ENSSSCG00025019670,ENSSSCG00025024747,ENSSSCG00025037118,Novel00228,ENSSSCG00025012867	HTR1F,FOLR1,,,GPR18,AQP9,EMR4,SCARB1,
GO:0030111	regulation of Wnt signaling pathway	biological_process	0.055404	1	3	230	70	18662	ENSSSCG00025002953,ENSSSCG00025013570,ENSSSCG00025063175	RPS12,FOLR1,,
GO:0140375	immune receptor activity	molecular_function	0.055404	1	3	230	70	18662	ENSSSCG00025051813,ENSSSCG00025025682,ENSSSCG00025004765	CCR3,CSF3R,FCER1G,
GO:0009056	catabolic process	biological_process	0.055602	1	16	230	838	18662	ENSSSCG00025047414,ENSSSCG00025030743,ENSSSCG00025017033,ENSSSCG00025072065,ENSSSCG00025007892,ENSSSCG00025002228,Novel02589,ENSSSCG00025027760,ENSSSCG00025038121,ENSSSCG00025059777,ENSSSCG00025051781,ENSSSCG00025051650,ENSSSCG00025012867,ENSSSCG00025029758,ENSSSCG00025014464,ENSSSCG00025068500	ARRB1,DAO,CASP8,PABPC1,PPP1R3B,UBQLN4,,ABCD2,FBXO2,PHKG2,CYP1B1,SCARB1,STUB1,CTSL,PSMB10,
GO:0005747	mitochondrial respiratory chain complex I	cellular_component	0.055657	1	2	230	31	18662	ENSSSCG00025074773,ENSSSCG00025052073	NDUFA11,NDUFA2,
GO:0030964	NADH dehydrogenase complex	cellular_component	0.055657	1	2	230	31	18662	ENSSSCG00025074773,ENSSSCG00025052073	NDUFA11,NDUFA2,
GO:0045271	respiratory chain complex I	cellular_component	0.055657	1	2	230	31	18662	ENSSSCG00025074773,ENSSSCG00025052073	NDUFA11,NDUFA2,
GO:0008037	cell recognition	biological_process	0.055657	1	2	230	31	18662	ENSSSCG00025013570,ENSSSCG00025012867	FOLR1,SCARB1,
GO:0019079	viral genome replication	biological_process	0.055657	1	2	230	31	18662	ENSSSCG00025072065,ENSSSCG00025014986	PABPC1,FAM111A,
GO:1902652	secondary alcohol metabolic process	biological_process	0.055657	1	2	230	31	18662	ENSSSCG00025063175,ENSSSCG00025012867	,SCARB1,
GO:0048771	tissue remodeling	biological_process	0.055657	1	2	230	31	18662	ENSSSCG00025051813,ENSSSCG00025048395	CCR3,IGFBP5,
GO:0033002	muscle cell proliferation	biological_process	0.055657	1	2	230	31	18662	ENSSSCG00025048395,ENSSSCG00025077748	IGFBP5,AIF1,
GO:1901264	carbohydrate derivative transport	biological_process	0.055657	1	2	230	31	18662	ENSSSCG00025046494,ENSSSCG00025012867	G6PC3,SCARB1,
GO:0070011	peptidase activity, acting on L-amino acid peptides	molecular_function	0.056199	1	12	230	580	18662	ENSSSCG00025054501,ENSSSCG00025025070,ENSSSCG00025024208,ENSSSCG00025067916,ENSSSCG00025014464,ENSSSCG00025010486,ENSSSCG00025068500,ENSSSCG00025017335,ENSSSCG00025072850,ENSSSCG00025017033,ENSSSCG00025056689,ENSSSCG00025011703	,KLK14,KLK8,,CTSL,try,PSMB10,CFLAR,,CASP8,,REN,
GO:0070661	leukocyte proliferation	biological_process	0.057342	1	3	230	71	18662	ENSSSCG00025023915,ENSSSCG00025077748,ENSSSCG00025068500	CD86,AIF1,PSMB10,
GO:1901698	response to nitrogen compound	biological_process	0.058392	1	6	230	223	18662	ENSSSCG00025077078,ENSSSCG00025059777,ENSSSCG00025013570,ENSSSCG00025024747,ENSSSCG00025048395,ENSSSCG00025029758	ly6g6f,FBXO2,FOLR1,AQP9,IGFBP5,STUB1,
GO:0050793	regulation of developmental process	biological_process	0.058774	1	10	230	459	18662	ENSSSCG00025048395,ENSSSCG00025048687,ENSSSCG00025003049,ENSSSCG00025017033,ENSSSCG00025051650,ENSSSCG00025063175,ENSSSCG00025071629,ENSSSCG00025005606,ENSSSCG00025019015,ENSSSCG00025013709	IGFBP5,ARHGDIB,PIK3CB,CASP8,CYP1B1,,,OR10J5,,ASPN,
GO:0070665	positive regulation of leukocyte proliferation	biological_process	0.058898	1	2	230	32	18662	ENSSSCG00025023915,ENSSSCG00025077748	CD86,AIF1,
GO:0006839	mitochondrial transport	biological_process	0.059313	1	3	230	72	18662	ENSSSCG00025012841,Novel03358,ENSSSCG00025073342	BBC3,TIMM10,
GO:0005125	cytokine activity	molecular_function	0.059764	1	4	230	119	18662	ENSSSCG00025038775,ENSSSCG00025058290,ENSSSCG00025008424,ENSSSCG00025017022	IL17D,,CXCL16,CXCL2,
GO:0016657	oxidoreductase activity, acting on NAD(P)H, nitrogenous group as acceptor	molecular_function	0.060125	1	1	230	5	18662	Novel02247
GO:0044342	type B pancreatic cell proliferation	biological_process	0.060125	1	1	230	5	18662	ENSSSCG00025048395	IGFBP5,
GO:0045744	negative regulation of G protein-coupled receptor signaling pathway	biological_process	0.060125	1	1	230	5	18662	ENSSSCG00025047414	ARRB1,
GO:0002686	negative regulation of leukocyte migration	biological_process	0.060125	1	1	230	5	18662	ENSSSCG00025019670	GPR18,
GO:0002182	cytoplasmic translational elongation	biological_process	0.060125	1	1	230	5	18662	ENSSSCG00025013273	RPLP2,
GO:0055102	lipase inhibitor activity	molecular_function	0.060125	1	1	230	5	18662	ENSSSCG00025035250	ANXA1,
GO:0000160	phosphorelay signal transduction system	biological_process	0.060125	1	1	230	5	18662	ENSSSCG00025030462	,
GO:0071295	cellular response to vitamin	biological_process	0.060125	1	1	230	5	18662	ENSSSCG00025013570	FOLR1,
GO:0043394	proteoglycan binding	molecular_function	0.060125	1	1	230	5	18662	ENSSSCG00025014464	CTSL,
GO:0038187	pattern recognition receptor activity	molecular_function	0.060125	1	1	230	5	18662	ENSSSCG00025012867	SCARB1,
GO:0044346	fibroblast apoptotic process	biological_process	0.060125	1	1	230	5	18662	ENSSSCG00025012841	BBC3,
GO:2000269	regulation of fibroblast apoptotic process	biological_process	0.060125	1	1	230	5	18662	ENSSSCG00025012841	BBC3,
GO:0098856	intestinal lipid absorption	biological_process	0.060125	1	1	230	5	18662	ENSSSCG00025012867	SCARB1,
GO:0095500	acetylcholine receptor signaling pathway	biological_process	0.060125	1	1	230	5	18662	ENSSSCG00025077078	ly6g6f,
GO:0034383	low-density lipoprotein particle clearance	biological_process	0.060125	1	1	230	5	18662	ENSSSCG00025012867	SCARB1,
GO:0061307	cardiac neural crest cell differentiation involved in heart development	biological_process	0.060125	1	1	230	5	18662	ENSSSCG00025013570	FOLR1,
GO:0061308	cardiac neural crest cell development involved in heart development	biological_process	0.060125	1	1	230	5	18662	ENSSSCG00025013570	FOLR1,
GO:0061309	cardiac neural crest cell development involved in outflow tract morphogenesis	biological_process	0.060125	1	1	230	5	18662	ENSSSCG00025013570	FOLR1,
GO:0061626	pharyngeal arch artery morphogenesis	biological_process	0.060125	1	1	230	5	18662	ENSSSCG00025013570	FOLR1,
GO:0015254	glycerol channel activity	molecular_function	0.060125	1	1	230	5	18662	ENSSSCG00025024747	AQP9,
GO:0000164	protein phosphatase type 1 complex	cellular_component	0.060125	1	1	230	5	18662	ENSSSCG00025007892	PPP1R3B,
GO:0043525	positive regulation of neuron apoptotic process	biological_process	0.060125	1	1	230	5	18662	ENSSSCG00025012841	BBC3,
GO:0070168	negative regulation of biomineral tissue development	biological_process	0.060125	1	1	230	5	18662	ENSSSCG00025013709	ASPN,
GO:0110150	negative regulation of biomineralization	biological_process	0.060125	1	1	230	5	18662	ENSSSCG00025013709	ASPN,
GO:0061298	retina vasculature development in camera-type eye	biological_process	0.060125	1	1	230	5	18662	ENSSSCG00025051650	CYP1B1,
GO:0001990	regulation of systemic arterial blood pressure by hormone	biological_process	0.060125	1	1	230	5	18662	ENSSSCG00025011703	REN,
GO:0046629	gamma-delta T cell activation	biological_process	0.060125	1	1	230	5	18662	ENSSSCG00025019670	GPR18,
GO:0034629	cellular protein-containing complex localization	biological_process	0.060125	1	1	230	5	18662	Novel02589
GO:0070242	thymocyte apoptotic process	biological_process	0.060125	1	1	230	5	18662	ENSSSCG00025012841	BBC3,
GO:0090136	epithelial cell-cell adhesion	biological_process	0.060125	1	1	230	5	18662	ENSSSCG00025051650	CYP1B1,
GO:0014741	negative regulation of muscle hypertrophy	biological_process	0.060125	1	1	230	5	18662	ENSSSCG00025048395	IGFBP5,
GO:0015204	urea transmembrane transporter activity	molecular_function	0.060125	1	1	230	5	18662	ENSSSCG00025024747	AQP9,
GO:0071918	urea transmembrane transport	biological_process	0.060125	1	1	230	5	18662	ENSSSCG00025024747	AQP9,
GO:0060973	cell migration involved in heart development	biological_process	0.060125	1	1	230	5	18662	ENSSSCG00025013570	FOLR1,
GO:0060122	inner ear receptor cell stereocilium organization	biological_process	0.060125	1	1	230	5	18662	ENSSSCG00025063175	,
GO:0015464	acetylcholine receptor activity	molecular_function	0.060125	1	1	230	5	18662	ENSSSCG00025002433	,
GO:0016907	G protein-coupled acetylcholine receptor activity	molecular_function	0.060125	1	1	230	5	18662	ENSSSCG00025002433	,
GO:0110111	negative regulation of animal organ morphogenesis	biological_process	0.060125	1	1	230	5	18662	ENSSSCG00025013709	ASPN,
GO:0034450	ubiquitin-ubiquitin ligase activity	molecular_function	0.060125	1	1	230	5	18662	ENSSSCG00025029758	STUB1,
GO:0031943	regulation of glucocorticoid metabolic process	biological_process	0.060125	1	1	230	5	18662	ENSSSCG00025029758	STUB1,
GO:0050431	transforming growth factor beta binding	molecular_function	0.060125	1	1	230	5	18662	ENSSSCG00025063175	,
GO:0022038	corpus callosum development	biological_process	0.060125	1	1	230	5	18662	ENSSSCG00025063175	,
GO:0035066	positive regulation of histone acetylation	biological_process	0.060125	1	1	230	5	18662	ENSSSCG00025047414	ARRB1,
GO:1904752	regulation of vascular associated smooth muscle cell migration	biological_process	0.060125	1	1	230	5	18662	ENSSSCG00025048395	IGFBP5,
GO:1904707	positive regulation of vascular associated smooth muscle cell proliferation	biological_process	0.060125	1	1	230	5	18662	ENSSSCG00025048395	IGFBP5,
GO:0005159	insulin-like growth factor receptor binding	molecular_function	0.060125	1	1	230	5	18662	ENSSSCG00025047414	ARRB1,
GO:0097651	phosphatidylinositol 3-kinase complex, class I	cellular_component	0.060125	1	1	230	5	18662	ENSSSCG00025003049	PIK3CB,
GO:0097386	glial cell projection	cellular_component	0.060125	1	1	230	5	18662	ENSSSCG00025077748	AIF1,
GO:1900087	positive regulation of G1/S transition of mitotic cell cycle	biological_process	0.060125	1	1	230	5	18662	ENSSSCG00025077748	AIF1,
GO:0034976	response to endoplasmic reticulum stress	biological_process	0.061314	1	3	230	73	18662	ENSSSCG00025012841,ENSSSCG00025029758,ENSSSCG00025059777	BBC3,STUB1,FBXO2,
GO:1905952	regulation of lipid localization	biological_process	0.062203	1	2	230	33	18662	ENSSSCG00025012867,ENSSSCG00025011703	SCARB1,REN,
GO:0097190	apoptotic signaling pathway	biological_process	0.062765	1	4	230	121	18662	ENSSSCG00025051650,ENSSSCG00025017033,ENSSSCG00025017335,ENSSSCG00025012841	CYP1B1,CASP8,CFLAR,BBC3,
GO:0045321	leukocyte activation	biological_process	0.06328	1	5	230	173	18662	ENSSSCG00025019670,ENSSSCG00025077748,ENSSSCG00025023915,ENSSSCG00025068500,ENSSSCG00025070484	GPR18,AIF1,CD86,PSMB10,SLA-DMB,
GO:0050673	epithelial cell proliferation	biological_process	0.063347	1	3	230	74	18662	ENSSSCG00025012867,ENSSSCG00025048395,ENSSSCG00025071629	SCARB1,IGFBP5,,
GO:0009593	detection of chemical stimulus	biological_process	0.065411	1	3	230	75	18662	ENSSSCG00025005606,ENSSSCG00025062896,ENSSSCG00025012867	OR10J5,,SCARB1,
GO:0045785	positive regulation of cell adhesion	biological_process	0.065411	1	3	230	75	18662	ENSSSCG00025023915,ENSSSCG00025077748,ENSSSCG00025070484	CD86,AIF1,SLA-DMB,
GO:0045926	negative regulation of growth	biological_process	0.065569	1	2	230	34	18662	ENSSSCG00025012841,ENSSSCG00025048395	BBC3,IGFBP5,
GO:1903900	regulation of viral life cycle	biological_process	0.065569	1	2	230	34	18662	ENSSSCG00025072065,ENSSSCG00025014986	PABPC1,FAM111A,
GO:0035966	response to topologically incorrect protein	biological_process	0.065569	1	2	230	34	18662	Novel02589,ENSSSCG00025029758	STUB1,
GO:0007154	cell communication	biological_process	0.066429	1	50	230	3305	18662	ENSSSCG00025004765,ENSSSCG00025011072,ENSSSCG00025019670,ENSSSCG00025066329,ENSSSCG00025005606,ENSSSCG00025016475,ENSSSCG00025002953,Novel03635,ENSSSCG00025002954,ENSSSCG00025029706,ENSSSCG00025017911,ENSSSCG00025048395,ENSSSCG00025029540,ENSSSCG00025022751,ENSSSCG00025071442,ENSSSCG00025030462,ENSSSCG00025013570,ENSSSCG00025025682,ENSSSCG00025063175,ENSSSCG00025039742,ENSSSCG00025014223,ENSSSCG0…	FCER1G,GPR34,GPR18,SH3BP4,OR10J5,HTR1F,RPS12,ARHGAP6,PTPRC,TSSK6,IGFBP5,,,,,FOLR1,CSF3R,,RPS6KA1,,PIK3CB,ARHGDIB,,GPBAR1,,,RAB33A,STUB1,DLL4,CCR3,SCARB1,CYP1B1,,ly6g6f,,,,ASPN,AIF1,CD86,BBC3,ADCY7,REN,CASP8,,GJA4,ARRB1,CFLAR,EMR4,
GO:0098609	cell-cell adhesion	biological_process	0.067956	1	6	230	232	18662	ENSSSCG00025004817,ENSSSCG00025070484,ENSSSCG00025051650,ENSSSCG00025037008,ENSSSCG00025077748,ENSSSCG00025023915	,SLA-DMB,CYP1B1,,AIF1,CD86,
GO:0008233	peptidase activity	molecular_function	0.068713	1	12	230	600	18662	ENSSSCG00025068500,ENSSSCG00025067916,ENSSSCG00025010486,ENSSSCG00025014464,ENSSSCG00025024208,ENSSSCG00025054501,ENSSSCG00025025070,ENSSSCG00025056689,ENSSSCG00025017033,ENSSSCG00025011703,ENSSSCG00025072850,ENSSSCG00025017335	PSMB10,,try,CTSL,KLK8,,KLK14,,CASP8,REN,,CFLAR,
GO:0043491	protein kinase B signaling	biological_process	0.068995	1	2	230	35	18662	ENSSSCG00025003049,ENSSSCG00025048395	PIK3CB,IGFBP5,
GO:0071216	cellular response to biotic stimulus	biological_process	0.068995	1	2	230	35	18662	ENSSSCG00025023915,ENSSSCG00025012867	CD86,SCARB1,
GO:0043393	regulation of protein binding	biological_process	0.068995	1	2	230	35	18662	ENSSSCG00025029758,ENSSSCG00025004580	STUB1,NES,
GO:0008227	G protein-coupled amine receptor activity	molecular_function	0.068995	1	2	230	35	18662	ENSSSCG00025016475,ENSSSCG00025002433	HTR1F,,
GO:0005509	calcium ion binding	molecular_function	0.070909	1	11	230	539	18662	ENSSSCG00025037008,ENSSSCG00025013709,ENSSSCG00025035250,ENSSSCG00025077748,ENSSSCG00025028005,ENSSSCG00025058040,ENSSSCG00025004817,ENSSSCG00025045432,ENSSSCG00025015768,ENSSSCG00025054614,ENSSSCG00025037118	,ASPN,ANXA1,AIF1,RCN2,,,MYL6,DLL4,LPCAT2,EMR4,
GO:0036265	RNA (guanine-N7)-methylation	biological_process	0.071711	1	1	230	6	18662	ENSSSCG00025062968	WDR4,
GO:0042481	regulation of odontogenesis	biological_process	0.071711	1	1	230	6	18662	ENSSSCG00025013709	ASPN,
GO:0043901	negative regulation of multi-organism process	biological_process	0.071711	1	1	230	6	18662	ENSSSCG00025048687	ARHGDIB,
GO:0034367	protein-containing complex remodeling	biological_process	0.071711	1	1	230	6	18662	ENSSSCG00025012867	SCARB1,
GO:0034368	protein-lipid complex remodeling	biological_process	0.071711	1	1	230	6	18662	ENSSSCG00025012867	SCARB1,
GO:0034369	plasma lipoprotein particle remodeling	biological_process	0.071711	1	1	230	6	18662	ENSSSCG00025012867	SCARB1,
GO:0097428	protein maturation by iron-sulfur cluster transfer	biological_process	0.071711	1	1	230	6	18662	ENSSSCG00025066595	,
GO:0097345	mitochondrial outer membrane permeabilization	biological_process	0.071711	1	1	230	6	18662	ENSSSCG00025012841	BBC3,
GO:1901028	regulation of mitochondrial outer membrane permeabilization involved in apoptotic signaling pathway	biological_process	0.071711	1	1	230	6	18662	ENSSSCG00025012841	BBC3,
GO:0032720	negative regulation of tumor necrosis factor production	biological_process	0.071711	1	1	230	6	18662	ENSSSCG00025019670	GPR18,
GO:1903556	negative regulation of tumor necrosis factor superfamily cytokine production	biological_process	0.071711	1	1	230	6	18662	ENSSSCG00025019670	GPR18,
GO:0051560	mitochondrial calcium ion homeostasis	biological_process	0.071711	1	1	230	6	18662	Novel03358
GO:0044766	multi-organism transport	biological_process	0.071711	1	1	230	6	18662	ENSSSCG00025014464	CTSL,
GO:0046794	transport of virus	biological_process	0.071711	1	1	230	6	18662	ENSSSCG00025014464	CTSL,
GO:1902579	multi-organism localization	biological_process	0.071711	1	1	230	6	18662	ENSSSCG00025014464	CTSL,
GO:0070206	protein trimerization	biological_process	0.071711	1	1	230	6	18662	ENSSSCG00025069228	,
GO:0030122	AP-2 adaptor complex	cellular_component	0.071711	1	1	230	6	18662	ENSSSCG00025076400	AP2A1,
GO:0032731	positive regulation of interleukin-1 beta production	biological_process	0.071711	1	1	230	6	18662	ENSSSCG00025017033	CASP8,
GO:0019774	proteasome core complex, beta-subunit complex	cellular_component	0.071711	1	1	230	6	18662	ENSSSCG00025068500	PSMB10,
GO:0031670	cellular response to nutrient	biological_process	0.071711	1	1	230	6	18662	ENSSSCG00025013570	FOLR1,
GO:0015166	polyol transmembrane transporter activity	molecular_function	0.071711	1	1	230	6	18662	ENSSSCG00025024747	AQP9,
GO:0015168	glycerol transmembrane transporter activity	molecular_function	0.071711	1	1	230	6	18662	ENSSSCG00025024747	AQP9,
GO:0015793	glycerol transport	biological_process	0.071711	1	1	230	6	18662	ENSSSCG00025024747	AQP9,
GO:0006707	cholesterol catabolic process	biological_process	0.071711	1	1	230	6	18662	ENSSSCG00025012867	SCARB1,
GO:0016127	sterol catabolic process	biological_process	0.071711	1	1	230	6	18662	ENSSSCG00025012867	SCARB1,
GO:0008210	estrogen metabolic process	biological_process	0.071711	1	1	230	6	18662	ENSSSCG00025051650	CYP1B1,
GO:0031994	insulin-like growth factor I binding	molecular_function	0.071711	1	1	230	6	18662	ENSSSCG00025048395	IGFBP5,
GO:0032490	detection of molecule of bacterial origin	biological_process	0.071711	1	1	230	6	18662	ENSSSCG00025012867	SCARB1,
GO:1901998	toxin transport	biological_process	0.071711	1	1	230	6	18662	ENSSSCG00025012841	BBC3,
GO:0045668	negative regulation of osteoblast differentiation	biological_process	0.071711	1	1	230	6	18662	ENSSSCG00025048395	IGFBP5,
GO:0050892	intestinal absorption	biological_process	0.071711	1	1	230	6	18662	ENSSSCG00025012867	SCARB1,
GO:1905145	cellular response to acetylcholine	biological_process	0.071711	1	1	230	6	18662	ENSSSCG00025077078	ly6g6f,
GO:0060914	heart formation	biological_process	0.071711	1	1	230	6	18662	ENSSSCG00025013570	FOLR1,
GO:0015840	urea transport	biological_process	0.071711	1	1	230	6	18662	ENSSSCG00025024747	AQP9,
GO:0006656	phosphatidylcholine biosynthetic process	biological_process	0.071711	1	1	230	6	18662	ENSSSCG00025077607	CHKA,
GO:0045746	negative regulation of Notch signaling pathway	biological_process	0.071711	1	1	230	6	18662	ENSSSCG00025047414	ARRB1,
GO:0006925	inflammatory cell apoptotic process	biological_process	0.071711	1	1	230	6	18662	ENSSSCG00025003049	PIK3CB,
GO:1900152	negative regulation of nuclear-transcribed mRNA catabolic process, deadenylation-dependent decay	biological_process	0.071711	1	1	230	6	18662	ENSSSCG00025072065	PABPC1,
GO:0048009	insulin-like growth factor receptor signaling pathway	biological_process	0.071711	1	1	230	6	18662	ENSSSCG00025048395	IGFBP5,
GO:0003044	regulation of systemic arterial blood pressure mediated by a chemical signal	biological_process	0.071711	1	1	230	6	18662	ENSSSCG00025011703	REN,
GO:1901881	positive regulation of protein depolymerization	biological_process	0.071711	1	1	230	6	18662	ENSSSCG00025004580	NES,
GO:0071604	transforming growth factor beta production	biological_process	0.071711	1	1	230	6	18662	ENSSSCG00025063175	,
GO:0071634	regulation of transforming growth factor beta production	biological_process	0.071711	1	1	230	6	18662	ENSSSCG00025063175	,
GO:1904738	vascular associated smooth muscle cell migration	biological_process	0.071711	1	1	230	6	18662	ENSSSCG00025048395	IGFBP5,
GO:0070232	regulation of T cell apoptotic process	biological_process	0.071711	1	1	230	6	18662	ENSSSCG00025012841	BBC3,
GO:0099528	G protein-coupled neurotransmitter receptor activity	molecular_function	0.071711	1	1	230	6	18662	ENSSSCG00025002433	,
GO:2000758	positive regulation of peptidyl-lysine acetylation	biological_process	0.071711	1	1	230	6	18662	ENSSSCG00025047414	ARRB1,
GO:0046475	glycerophospholipid catabolic process	biological_process	0.071711	1	1	230	6	18662	ENSSSCG00025012867	SCARB1,
GO:0036092	phosphatidylinositol-3-phosphate biosynthetic process	biological_process	0.071711	1	1	230	6	18662	ENSSSCG00025003049	PIK3CB,
GO:0060416	response to growth hormone	biological_process	0.071711	1	1	230	6	18662	ENSSSCG00025048395	IGFBP5,
GO:0031297	replication fork processing	biological_process	0.071711	1	1	230	6	18662	ENSSSCG00025014986	FAM111A,
GO:0021952	central nervous system projection neuron axonogenesis	biological_process	0.071711	1	1	230	6	18662	ENSSSCG00025063175	,
GO:0052742	phosphatidylinositol kinase activity	molecular_function	0.071711	1	1	230	6	18662	ENSSSCG00025003049	PIK3CB,
GO:0035004	phosphatidylinositol 3-kinase activity	molecular_function	0.071711	1	1	230	6	18662	ENSSSCG00025003049	PIK3CB,
GO:0071363	cellular response to growth factor stimulus	biological_process	0.072233	1	4	230	127	18662	ENSSSCG00025003049,ENSSSCG00025013709,ENSSSCG00025013570,ENSSSCG00025029758	PIK3CB,ASPN,FOLR1,STUB1,
GO:0008009	chemokine activity	molecular_function	0.072479	1	2	230	36	18662	ENSSSCG00025017022,ENSSSCG00025008424	CXCL2,CXCL16,
GO:0042129	regulation of T cell proliferation	biological_process	0.072479	1	2	230	36	18662	ENSSSCG00025023915,ENSSSCG00025077748	CD86,AIF1,
GO:0072655	establishment of protein localization to mitochondrion	biological_process	0.072479	1	2	230	36	18662	ENSSSCG00025073342,ENSSSCG00025012841	TIMM10,BBC3,
GO:0016125	sterol metabolic process	biological_process	0.072479	1	2	230	36	18662	ENSSSCG00025012867,ENSSSCG00025063175	SCARB1,,
GO:0019955	cytokine binding	molecular_function	0.072479	1	2	230	36	18662	ENSSSCG00025069228,ENSSSCG00025063175	,,
GO:0036503	ERAD pathway	biological_process	0.072479	1	2	230	36	18662	ENSSSCG00025059777,ENSSSCG00025029758	FBXO2,STUB1,
GO:0098739	import across plasma membrane	biological_process	0.072479	1	2	230	36	18662	ENSSSCG00025003813,ENSSSCG00025013570	KCNJ6,FOLR1,
GO:0097435	supramolecular fiber organization	biological_process	0.07481	1	6	230	238	18662	ENSSSCG00025047414,ENSSSCG00025002954,ENSSSCG00025017682,ENSSSCG00025077748,ENSSSCG00025066106,ENSSSCG00025051650	ARRB1,ARHGAP6,,AIF1,CORO1A,CYP1B1,
GO:0016684	oxidoreductase activity, acting on peroxide as acceptor	molecular_function	0.076018	1	2	230	37	18662	ENSSSCG00025073377,ENSSSCG00025006055	GPX6,GPX4,
GO:0051017	actin filament bundle assembly	biological_process	0.076018	1	2	230	37	18662	ENSSSCG00025077748,ENSSSCG00025047414	AIF1,ARRB1,
GO:0030135	coated vesicle	cellular_component	0.076184	1	3	230	80	18662	ENSSSCG00025002141,ENSSSCG00025066329,ENSSSCG00025076400	YIF1B,SH3BP4,AP2A1,
GO:0022603	regulation of anatomical structure morphogenesis	biological_process	0.07641	1	5	230	183	18662	ENSSSCG00025071629,ENSSSCG00025005606,ENSSSCG00025003049,ENSSSCG00025013709,ENSSSCG00025051650	,OR10J5,PIK3CB,ASPN,CYP1B1,
GO:0070848	response to growth factor	biological_process	0.077226	1	4	230	130	18662	ENSSSCG00025003049,ENSSSCG00025013709,ENSSSCG00025013570,ENSSSCG00025029758	PIK3CB,ASPN,FOLR1,STUB1,
GO:0009719	response to endogenous stimulus	biological_process	0.077595	1	7	230	299	18662	ENSSSCG00025011703,ENSSSCG00025013709,ENSSSCG00025014464,ENSSSCG00025029758,ENSSSCG00025048395,ENSSSCG00025024747,ENSSSCG00025013570	REN,ASPN,CTSL,STUB1,IGFBP5,AQP9,FOLR1,
GO:0098798	mitochondrial protein complex	cellular_component	0.077799	1	5	230	184	18662	ENSSSCG00025052073,ENSSSCG00025073342,Novel03358,ENSSSCG00025018366,ENSSSCG00025074773	NDUFA2,TIMM10,COX7A2,NDUFA11,
GO:0044092	negative regulation of molecular function	biological_process	0.07838	1	6	230	241	18662	ENSSSCG00025029758,ENSSSCG00025047414,ENSSSCG00025051650,ENSSSCG00025004580,ENSSSCG00025077078,ENSSSCG00025035250	STUB1,ARRB1,CYP1B1,NES,ly6g6f,ANXA1,
GO:0044242	cellular lipid catabolic process	biological_process	0.078427	1	3	230	81	18662	ENSSSCG00025051650,ENSSSCG00025038121,ENSSSCG00025012867	CYP1B1,ABCD2,SCARB1,
GO:0030234	enzyme regulator activity	molecular_function	0.079206	1	10	230	486	18662	ENSSSCG00025075244,ENSSSCG00025017335,ENSSSCG00025047414,ENSSSCG00025007892,Novel02619,ENSSSCG00025048687,ENSSSCG00025002954,ENSSSCG00025058040,ENSSSCG00025056147,ENSSSCG00025035250	,CFLAR,ARRB1,PPP1R3B,ARHGDIB,ARHGAP6,,INKA2,ANXA1,
GO:1901576	organic substance biosynthetic process	biological_process	0.079351	1	45	230	2972	18662	ENSSSCG00025052756,ENSSSCG00025004146,ENSSSCG00025027760,Novel02247,ENSSSCG00025077607,ENSSSCG00025002993,ENSSSCG00025073819,ENSSSCG00025041323,ENSSSCG00025013273,ENSSSCG00025073385,ENSSSCG00025071190,ENSSSCG00025047414,Novel02898,ENSSSCG00025011263,ENSSSCG00025006763,ENSSSCG00025046494,ENSSSCG00025017320,ENSSSCG00025012867,ENSSSCG00025051650,ENSSSCG00025014986,ENSSSCG00025060075,Novel00351,ENSSS…	,SOX14,,CHKA,,GALNT12,ADCY7,RPLP2,,RPS29,ARRB1,,,G6PC3,,SCARB1,CYP1B1,FAM111A,SOX9,MVK,,PPP1R3B,PABPC1,,PIK3CB,,DAO,RPL38,,JUNB,POMT1,RPS18,RPS12,RPS16,RPL34,GATA6,RPL37A,PHKG2,IGFBP5,BATF2,
GO:0023052	signaling	biological_process	0.079609	1	49	230	3273	18662	ENSSSCG00025051813,ENSSSCG00025015768,ENSSSCG00025029758,ENSSSCG00025071865,ENSSSCG00025002433,ENSSSCG00025036354,ENSSSCG00025062896,ENSSSCG00025065711,ENSSSCG00025014811,ENSSSCG00025077078,ENSSSCG00025012867,ENSSSCG00025051650,ENSSSCG00025073049,ENSSSCG00025041323,ENSSSCG00025012841,ENSSSCG00025077748,ENSSSCG00025023915,ENSSSCG00025013709,ENSSSCG00025037118,ENSSSCG00025047414,ENSSSCG00025017335,…	CCR3,DLL4,STUB1,RAB33A,,,,,,ly6g6f,SCARB1,CYP1B1,,ADCY7,BBC3,AIF1,CD86,ASPN,EMR4,ARRB1,CFLAR,,REN,CASP8,RPS12,HTR1F,OR10J5,GPR34,GPR18,FCER1G,SH3BP4,,IGFBP5,ARHGAP6,TSSK6,PTPRC,FOLR1,,,,GPBAR1,,ARHGDIB,PIK3CB,RPS6KA1,,CSF3R,,
GO:0002181	cytoplasmic translation	biological_process	0.079611	1	2	230	38	18662	ENSSSCG00025072065,ENSSSCG00025013273	PABPC1,RPLP2,
GO:0070585	protein localization to mitochondrion	biological_process	0.079611	1	2	230	38	18662	ENSSSCG00025073342,ENSSSCG00025012841	TIMM10,BBC3,
GO:0006720	isoprenoid metabolic process	biological_process	0.079611	1	2	230	38	18662	ENSSSCG00025051650,ENSSSCG00025036182	CYP1B1,MVK,
GO:0009653	anatomical structure morphogenesis	biological_process	0.080037	1	10	230	487	18662	ENSSSCG00025003049,ENSSSCG00025063175,ENSSSCG00025051650,ENSSSCG00025048395,ENSSSCG00025013709,ENSSSCG00025068500,ENSSSCG00025071629,ENSSSCG00025013570,ENSSSCG00025017424,ENSSSCG00025005606	PIK3CB,,CYP1B1,IGFBP5,ASPN,PSMB10,,FOLR1,ANGPTL4,OR10J5,
GO:0005743	mitochondrial inner membrane	cellular_component	0.080616	1	5	230	186	18662	ENSSSCG00025073342,ENSSSCG00025052073,ENSSSCG00025074773,ENSSSCG00025018366,Novel03358	TIMM10,NDUFA2,NDUFA11,COX7A2,
GO:1901615	organic hydroxy compound metabolic process	biological_process	0.080648	1	4	230	132	18662	ENSSSCG00025030743,ENSSSCG00025051650,ENSSSCG00025012867,ENSSSCG00025063175	DAO,CYP1B1,SCARB1,,
GO:0007159	leukocyte cell-cell adhesion	biological_process	0.080699	1	3	230	82	18662	ENSSSCG00025070484,ENSSSCG00025023915,ENSSSCG00025077748	SLA-DMB,CD86,AIF1,
GO:0006851	mitochondrial calcium ion transmembrane transport	biological_process	0.083155	1	1	230	7	18662	Novel03358
GO:0007289	spermatid nucleus differentiation	biological_process	0.083155	1	1	230	7	18662	ENSSSCG00025017911	TSSK6,
GO:0035092	sperm chromatin condensation	biological_process	0.083155	1	1	230	7	18662	ENSSSCG00025017911	TSSK6,
GO:0030547	receptor inhibitor activity	molecular_function	0.083155	1	1	230	7	18662	ENSSSCG00025077078	ly6g6f,
GO:0000394	RNA splicing, via endonucleolytic cleavage and ligation	biological_process	0.083155	1	1	230	7	18662	Novel03635
GO:0006388	tRNA splicing, via endonucleolytic cleavage and ligation	biological_process	0.083155	1	1	230	7	18662	Novel03635
GO:0090200	positive regulation of release of cytochrome c from mitochondria	biological_process	0.083155	1	1	230	7	18662	ENSSSCG00025012841	BBC3,
GO:0042302	structural constituent of cuticle	molecular_function	0.083155	1	1	230	7	18662	Novel03051
GO:0071825	protein-lipid complex subunit organization	biological_process	0.083155	1	1	230	7	18662	ENSSSCG00025012867	SCARB1,
GO:0071827	plasma lipoprotein particle organization	biological_process	0.083155	1	1	230	7	18662	ENSSSCG00025012867	SCARB1,
GO:1902108	regulation of mitochondrial membrane permeability involved in apoptotic process	biological_process	0.083155	1	1	230	7	18662	ENSSSCG00025012841	BBC3,
GO:1902110	positive regulation of mitochondrial membrane permeability involved in apoptotic process	biological_process	0.083155	1	1	230	7	18662	ENSSSCG00025012841	BBC3,
GO:0005372	water transmembrane transporter activity	molecular_function	0.083155	1	1	230	7	18662	ENSSSCG00025024747	AQP9,
GO:0015250	water channel activity	molecular_function	0.083155	1	1	230	7	18662	ENSSSCG00025024747	AQP9,
GO:0051443	positive regulation of ubiquitin-protein transferase activity	biological_process	0.083155	1	1	230	7	18662	ENSSSCG00025029758	STUB1,
GO:0019203	carbohydrate phosphatase activity	molecular_function	0.083155	1	1	230	7	18662	ENSSSCG00025046494	G6PC3,
GO:0050308	sugar-phosphatase activity	molecular_function	0.083155	1	1	230	7	18662	ENSSSCG00025046494	G6PC3,
GO:0001937	negative regulation of endothelial cell proliferation	biological_process	0.083155	1	1	230	7	18662	ENSSSCG00025071629	,
GO:0035615	clathrin adaptor activity	molecular_function	0.083155	1	1	230	7	18662	ENSSSCG00025076400	AP2A1,
GO:0140353	lipid export from cell	biological_process	0.083155	1	1	230	7	18662	ENSSSCG00025011703	REN,
GO:0002504	antigen processing and presentation of peptide or polysaccharide antigen via MHC class II	biological_process	0.083155	1	1	230	7	18662	ENSSSCG00025070484	SLA-DMB,
GO:0051131	chaperone-mediated protein complex assembly	biological_process	0.083155	1	1	230	7	18662	ENSSSCG00025029758	STUB1,
GO:0098581	detection of external biotic stimulus	biological_process	0.083155	1	1	230	7	18662	ENSSSCG00025012867	SCARB1,
GO:0003993	acid phosphatase activity	molecular_function	0.083155	1	1	230	7	18662	ENSSSCG00025019530	ACP5,
GO:0008307	structural constituent of muscle	molecular_function	0.083155	1	1	230	7	18662	ENSSSCG00025045432	MYL6,
GO:0010259	multicellular organism aging	biological_process	0.083155	1	1	230	7	18662	ENSSSCG00025012841	BBC3,
GO:0017101	aminoacyl-tRNA synthetase multienzyme complex	cellular_component	0.083155	1	1	230	7	18662	ENSSSCG00025028034	AIMP2,
GO:0019369	arachidonic acid metabolic process	biological_process	0.083155	1	1	230	7	18662	ENSSSCG00025051650	CYP1B1,
GO:0090208	positive regulation of triglyceride metabolic process	biological_process	0.083155	1	1	230	7	18662	ENSSSCG00025012867	SCARB1,
GO:0006516	glycoprotein catabolic process	biological_process	0.083155	1	1	230	7	18662	ENSSSCG00025059777	FBXO2,
GO:0051787	misfolded protein binding	molecular_function	0.083155	1	1	230	7	18662	ENSSSCG00025029758	STUB1,
GO:0019432	triglyceride biosynthetic process	biological_process	0.083155	1	1	230	7	18662	ENSSSCG00025012867	SCARB1,
GO:0098926	postsynaptic signal transduction	biological_process	0.083155	1	1	230	7	18662	ENSSSCG00025077078	ly6g6f,
GO:1905144	response to acetylcholine	biological_process	0.083155	1	1	230	7	18662	ENSSSCG00025077078	ly6g6f,
GO:0032469	endoplasmic reticulum calcium ion homeostasis	biological_process	0.083155	1	1	230	7	18662	ENSSSCG00025012841	BBC3,
GO:0001974	blood vessel remodeling	biological_process	0.083155	1	1	230	7	18662	ENSSSCG00025051813	CCR3,
GO:0038084	vascular endothelial growth factor signaling pathway	biological_process	0.083155	1	1	230	7	18662	ENSSSCG00025003049	PIK3CB,
GO:0002092	positive regulation of receptor internalization	biological_process	0.083155	1	1	230	7	18662	ENSSSCG00025047414	ARRB1,
GO:0070934	CRD-mediated mRNA stabilization	biological_process	0.083155	1	1	230	7	18662	ENSSSCG00025072065	PABPC1,
GO:0006584	catecholamine metabolic process	biological_process	0.083155	1	1	230	7	18662	ENSSSCG00025030743	DAO,
GO:0009712	catechol-containing compound metabolic process	biological_process	0.083155	1	1	230	7	18662	ENSSSCG00025030743	DAO,
GO:1990573	potassium ion import across plasma membrane	biological_process	0.083155	1	1	230	7	18662	ENSSSCG00025003813	KCNJ6,
GO:1903671	negative regulation of sprouting angiogenesis	biological_process	0.083155	1	1	230	7	18662	ENSSSCG00025003049	PIK3CB,
GO:0060119	inner ear receptor cell development	biological_process	0.083155	1	1	230	7	18662	ENSSSCG00025063175	,
GO:0008266	poly(U) RNA binding	molecular_function	0.083155	1	1	230	7	18662	ENSSSCG00025072065	PABPC1,
GO:0008143	poly(A) binding	molecular_function	0.083155	1	1	230	7	18662	ENSSSCG00025072065	PABPC1,
GO:0014888	striated muscle adaptation	biological_process	0.083155	1	1	230	7	18662	ENSSSCG00025048395	IGFBP5,
GO:0045005	DNA-dependent DNA replication maintenance of fidelity	biological_process	0.083155	1	1	230	7	18662	ENSSSCG00025014986	FAM111A,
GO:0021955	central nervous system neuron axonogenesis	biological_process	0.083155	1	1	230	7	18662	ENSSSCG00025063175	,
GO:1902808	positive regulation of cell cycle G1/S phase transition	biological_process	0.083155	1	1	230	7	18662	ENSSSCG00025077748	AIF1,
GO:0032496	response to lipopolysaccharide	biological_process	0.083255	1	2	230	39	18662	ENSSSCG00025023915,ENSSSCG00025012867	CD86,SCARB1,
GO:0005887	integral component of plasma membrane	cellular_component	0.084134	1	8	230	366	18662	ENSSSCG00025016475,ENSSSCG00025002433,ENSSSCG00025052477,ENSSSCG00025019670,ENSSSCG00025024747,ENSSSCG00025037118,Novel00228,ENSSSCG00025012867	HTR1F,,,GPR18,AQP9,EMR4,SCARB1,
GO:1901699	cellular response to nitrogen compound	biological_process	0.084145	1	4	230	134	18662	ENSSSCG00025013570,ENSSSCG00025024747,ENSSSCG00025048395,ENSSSCG00025077078	FOLR1,AQP9,IGFBP5,ly6g6f,
GO:0001819	positive regulation of cytokine production	biological_process	0.085327	1	3	230	84	18662	ENSSSCG00025077748,ENSSSCG00025017033,ENSSSCG00025051650	AIF1,CASP8,CYP1B1,
GO:0022407	regulation of cell-cell adhesion	biological_process	0.085327	1	3	230	84	18662	ENSSSCG00025077748,ENSSSCG00025023915,ENSSSCG00025070484	AIF1,CD86,SLA-DMB,
GO:0033218	amide binding	molecular_function	0.085327	1	3	230	84	18662	ENSSSCG00025059777,ENSSSCG00025012867,ENSSSCG00025013570	FBXO2,SCARB1,FOLR1,
GO:0009116	nucleoside metabolic process	biological_process	0.08695	1	2	230	40	18662	ENSSSCG00025027760,Novel02247	,
GO:0061572	actin filament bundle organization	biological_process	0.08695	1	2	230	40	18662	ENSSSCG00025047414,ENSSSCG00025077748	ARRB1,AIF1,
GO:0044249	cellular biosynthetic process	biological_process	0.088924	1	44	230	2924	18662	ENSSSCG00025065475,ENSSSCG00025048712,ENSSSCG00025002953,ENSSSCG00025045507,ENSSSCG00025014601,ENSSSCG00025048952,ENSSSCG00025051781,ENSSSCG00025056547,ENSSSCG00025038271,Novel00228,ENSSSCG00025070648,ENSSSCG00025048395,Novel00898,ENSSSCG00025063375,ENSSSCG00025003049,ENSSSCG00025053776,ENSSSCG00025030743,ENSSSCG00025017559,ENSSSCG00025072065,ENSSSCG00025007892,ENSSSCG00025036041,ENSSSCG000250660…	JUNB,RPS18,RPS12,RPS16,POMT1,RPL37A,PHKG2,GATA6,RPL34,BATF2,IGFBP5,,PIK3CB,,DAO,,PABPC1,PPP1R3B,,RPL38,,,,SOX9,SCARB1,FAM111A,CYP1B1,MVK,,,SOX14,,GALNT12,RPLP2,ADCY7,CHKA,RPS29,,ARRB1,
GO:0051179	localization	biological_process	0.08898	1	39	230	2551	18662	ENSSSCG00025072504,ENSSSCG00025048395,ENSSSCG00025019670,ENSSSCG00025052477,ENSSSCG00025016352,ENSSSCG00025076400,ENSSSCG00025002141,ENSSSCG00025003049,ENSSSCG00025048687,ENSSSCG00025063175,Novel02794,Novel00860,ENSSSCG00025077676,ENSSSCG00025073342,ENSSSCG00025066106,ENSSSCG00025013570,ENSSSCG00025019015,ENSSSCG00025012867,ENSSSCG00025051650,ENSSSCG00025024747,ENSSSCG00025014464,ENSSSCG000250084…	SEPTIN6,IGFBP5,GPR18,,,AP2A1,YIF1B,PIK3CB,ARHGDIB,,,TIMM10,CORO1A,FOLR1,,SCARB1,CYP1B1,AQP9,CTSL,CXCL16,,CCR3,G6PC3,,REN,ARRB1,,SLC17A3,SLC44A4,AIF1,,ABCD2,KCNJ6,BBC3,
GO:0040008	regulation of growth	biological_process	0.090065	1	3	230	86	18662	ENSSSCG00025048395,ENSSSCG00025012841,ENSSSCG00025008424	IGFBP5,BBC3,CXCL16,
GO:0030136	clathrin-coated vesicle	cellular_component	0.090694	1	2	230	41	18662	ENSSSCG00025066329,ENSSSCG00025076400	SH3BP4,AP2A1,
GO:0010243	response to organonitrogen compound	biological_process	0.0909	1	5	230	193	18662	ENSSSCG00025013570,ENSSSCG00025029758,ENSSSCG00025048395,ENSSSCG00025024747,ENSSSCG00025059777	FOLR1,STUB1,IGFBP5,AQP9,FBXO2,
GO:0006874	cellular calcium ion homeostasis	biological_process	0.092475	1	3	230	87	18662	ENSSSCG00025019670,Novel03358,ENSSSCG00025012841	GPR18,BBC3,
GO:0006875	cellular metal ion homeostasis	biological_process	0.093204	1	4	230	139	18662	ENSSSCG00025012841,Novel03358,ENSSSCG00025066595,ENSSSCG00025019670	BBC3,,GPR18,
GO:0005102	signaling receptor binding	molecular_function	0.0939	1	12	230	634	18662	ENSSSCG00025004580,ENSSSCG00025017022,ENSSSCG00025008424,ENSSSCG00025029758,ENSSSCG00025019015,ENSSSCG00025069228,ENSSSCG00025031596,ENSSSCG00025011703,ENSSSCG00025058290,ENSSSCG00025047414,ENSSSCG00025038775,ENSSSCG00025041935	NES,CXCL2,CXCL16,STUB1,,,,REN,,ARRB1,IL17D,NPFF,
GO:0034097	response to cytokine	biological_process	0.093957	1	5	230	195	18662	ENSSSCG00025077748,ENSSSCG00025025682,ENSSSCG00025008424,ENSSSCG00025014223,ENSSSCG00025017033	AIF1,CSF3R,CXCL16,,CASP8,
GO:0098772	molecular function regulator	molecular_function	0.09432	1	17	230	974	18662	ENSSSCG00025058040,ENSSSCG00025048687,Novel03305,ENSSSCG00025007892,ENSSSCG00025047414,ENSSSCG00025017335,ENSSSCG00025038775,ENSSSCG00025041935,ENSSSCG00025075244,ENSSSCG00025035250,ENSSSCG00025056147,ENSSSCG00025008424,ENSSSCG00025017022,ENSSSCG00025002954,ENSSSCG00025077078,Novel02619,ENSSSCG00025058290	,ARHGDIB,PPP1R3B,ARRB1,CFLAR,IL17D,NPFF,,ANXA1,INKA2,CXCL16,CXCL2,ARHGAP6,ly6g6f,,
GO:0004298	threonine-type endopeptidase activity	molecular_function	0.094458	1	1	230	8	18662	ENSSSCG00025068500	PSMB10,
GO:0031233	intrinsic component of external side of plasma membrane	cellular_component	0.094458	1	1	230	8	18662	ENSSSCG00025013570	FOLR1,
GO:0031362	anchored component of external side of plasma membrane	cellular_component	0.094458	1	1	230	8	18662	ENSSSCG00025013570	FOLR1,
GO:0035794	positive regulation of mitochondrial membrane permeability	biological_process	0.094458	1	1	230	8	18662	ENSSSCG00025012841	BBC3,
GO:1902686	mitochondrial outer membrane permeabilization involved in programmed cell death	biological_process	0.094458	1	1	230	8	18662	ENSSSCG00025012841	BBC3,
GO:1905710	positive regulation of membrane permeability	biological_process	0.094458	1	1	230	8	18662	ENSSSCG00025012841	BBC3,
GO:0055090	acylglycerol homeostasis	biological_process	0.094458	1	1	230	8	18662	ENSSSCG00025012867	SCARB1,
GO:0070328	triglyceride homeostasis	biological_process	0.094458	1	1	230	8	18662	ENSSSCG00025012867	SCARB1,
GO:0042771	intrinsic apoptotic signaling pathway in response to DNA damage by p53 class mediator	biological_process	0.094458	1	1	230	8	18662	ENSSSCG00025012841	BBC3,
GO:0030128	clathrin coat of endocytic vesicle	cellular_component	0.094458	1	1	230	8	18662	ENSSSCG00025076400	AP2A1,
GO:0008395	steroid hydroxylase activity	molecular_function	0.094458	1	1	230	8	18662	ENSSSCG00025051650	CYP1B1,
GO:0032977	membrane insertase activity	molecular_function	0.094458	1	1	230	8	18662	ENSSSCG00025073342	TIMM10,
GO:0034381	plasma lipoprotein particle clearance	biological_process	0.094458	1	1	230	8	18662	ENSSSCG00025012867	SCARB1,
GO:0071813	lipoprotein particle binding	molecular_function	0.094458	1	1	230	8	18662	ENSSSCG00025012867	SCARB1,
GO:0071814	protein-lipid complex binding	molecular_function	0.094458	1	1	230	8	18662	ENSSSCG00025012867	SCARB1,
GO:0031105	septin complex	cellular_component	0.094458	1	1	230	8	18662	ENSSSCG00025072504	SEPTIN6,
GO:0009922	fatty acid elongase activity	molecular_function	0.094458	1	1	230	8	18662	ENSSSCG00025006763	,
GO:0019367	fatty acid elongation, saturated fatty acid	biological_process	0.094458	1	1	230	8	18662	ENSSSCG00025006763	,
GO:0044060	regulation of endocrine process	biological_process	0.094458	1	1	230	8	18662	ENSSSCG00025011703	REN,
GO:1901216	positive regulation of neuron death	biological_process	0.094458	1	1	230	8	18662	ENSSSCG00025012841	BBC3,
GO:0019755	one-carbon compound transport	biological_process	0.094458	1	1	230	8	18662	ENSSSCG00025024747	AQP9,
GO:0008211	glucocorticoid metabolic process	biological_process	0.094458	1	1	230	8	18662	ENSSSCG00025029758	STUB1,
GO:0016886	ligase activity, forming phosphoric ester bonds	molecular_function	0.094458	1	1	230	8	18662	Novel03635
GO:0051923	sulfation	biological_process	0.094458	1	1	230	8	18662	ENSSSCG00025056765	,
GO:0021766	hippocampus development	biological_process	0.094458	1	1	230	8	18662	ENSSSCG00025063175	,
GO:0015791	polyol transport	biological_process	0.094458	1	1	230	8	18662	ENSSSCG00025024747	AQP9,
GO:0001947	heart looping	biological_process	0.094458	1	1	230	8	18662	ENSSSCG00025013570	FOLR1,
GO:0061371	determination of heart left/right asymmetry	biological_process	0.094458	1	1	230	8	18662	ENSSSCG00025013570	FOLR1,
GO:2000767	positive regulation of cytoplasmic translation	biological_process	0.094458	1	1	230	8	18662	ENSSSCG00025072065	PABPC1,
GO:0032715	negative regulation of interleukin-6 production	biological_process	0.094458	1	1	230	8	18662	ENSSSCG00025047414	ARRB1,
GO:0031294	lymphocyte costimulation	biological_process	0.094458	1	1	230	8	18662	ENSSSCG00025023915	CD86,
GO:0031295	T cell costimulation	biological_process	0.094458	1	1	230	8	18662	ENSSSCG00025023915	CD86,
GO:1901862	negative regulation of muscle tissue development	biological_process	0.094458	1	1	230	8	18662	ENSSSCG00025048395	IGFBP5,
GO:0042130	negative regulation of T cell proliferation	biological_process	0.094458	1	1	230	8	18662	ENSSSCG00025023915	CD86,
GO:0021591	ventricular system development	biological_process	0.094458	1	1	230	8	18662	ENSSSCG00025063175	,
GO:0051898	negative regulation of protein kinase B signaling	biological_process	0.094458	1	1	230	8	18662	ENSSSCG00025003049	PIK3CB,
GO:0043277	apoptotic cell clearance	biological_process	0.094458	1	1	230	8	18662	ENSSSCG00025012867	SCARB1,
GO:0035924	cellular response to vascular endothelial growth factor stimulus	biological_process	0.094458	1	1	230	8	18662	ENSSSCG00025003049	PIK3CB,
GO:1901985	positive regulation of protein acetylation	biological_process	0.094458	1	1	230	8	18662	ENSSSCG00025047414	ARRB1,
GO:0030574	collagen catabolic process	biological_process	0.094458	1	1	230	8	18662	ENSSSCG00025014464	CTSL,
GO:0046717	acid secretion	biological_process	0.094458	1	1	230	8	18662	ENSSSCG00025002433	,
GO:0070228	regulation of lymphocyte apoptotic process	biological_process	0.094458	1	1	230	8	18662	ENSSSCG00025012841	BBC3,
GO:0008187	poly-pyrimidine tract binding	molecular_function	0.094458	1	1	230	8	18662	ENSSSCG00025072065	PABPC1,
GO:0070717	poly-purine tract binding	molecular_function	0.094458	1	1	230	8	18662	ENSSSCG00025072065	PABPC1,
GO:0009612	response to mechanical stimulus	biological_process	0.094458	1	1	230	8	18662	ENSSSCG00025017033	CASP8,
GO:0008157	protein phosphatase 1 binding	molecular_function	0.094458	1	1	230	8	18662	ENSSSCG00025007892	PPP1R3B,
GO:0035278	miRNA mediated inhibition of translation	biological_process	0.094458	1	1	230	8	18662	ENSSSCG00025052756	,
GO:0040033	negative regulation of translation, ncRNA-mediated	biological_process	0.094458	1	1	230	8	18662	ENSSSCG00025052756	,
GO:0045974	regulation of translation, ncRNA-mediated	biological_process	0.094458	1	1	230	8	18662	ENSSSCG00025052756	,
GO:0016324	apical plasma membrane	cellular_component	0.094484	1	2	230	42	18662	ENSSSCG00025013570,ENSSSCG00025035250	FOLR1,ANXA1,
GO:0002250	adaptive immune response	biological_process	0.094912	1	3	230	88	18662	ENSSSCG00025014464,ENSSSCG00025035250,ENSSSCG00025070484	CTSL,ANXA1,SLA-DMB,
GO:0009058	biosynthetic process	biological_process	0.094946	1	45	230	3015	18662	ENSSSCG00025073385,ENSSSCG00025071190,ENSSSCG00025047414,ENSSSCG00025027760,ENSSSCG00025052756,ENSSSCG00025004146,ENSSSCG00025002993,ENSSSCG00025073819,ENSSSCG00025041323,ENSSSCG00025013273,Novel02247,ENSSSCG00025077607,ENSSSCG00025060075,ENSSSCG00025012867,ENSSSCG00025014986,ENSSSCG00025051650,ENSSSCG00025036182,Novel00351,ENSSSCG00025006763,ENSSSCG00025046494,ENSSSCG00025017320,ENSSSCG000250112…	,RPS29,ARRB1,,,SOX14,,GALNT12,ADCY7,RPLP2,CHKA,SOX9,SCARB1,FAM111A,CYP1B1,MVK,,G6PC3,,,PIK3CB,DAO,,,PABPC1,PPP1R3B,,RPL38,,RPL37A,PHKG2,RPL34,GATA6,IGFBP5,BATF2,JUNB,RPS18,RPS12,RPS16,POMT1,
GO:0014070	response to organic cyclic compound	biological_process	0.09507	1	4	230	140	18662	ENSSSCG00025051650,ENSSSCG00025013570,ENSSSCG00025048395,ENSSSCG00025024747	CYP1B1,FOLR1,IGFBP5,AQP9,
GO:0019058	viral life cycle	biological_process	0.097374	1	3	230	89	18662	ENSSSCG00025014464,ENSSSCG00025072065,ENSSSCG00025014986	CTSL,PABPC1,FAM111A,
GO:0003674	molecular_function	molecular_function	0.098005	1	192	230	14911	18662	ENSSSCG00025046242,ENSSSCG00025030743,ENSSSCG00025063175,ENSSSCG00025007892,ENSSSCG00025017559,ENSSSCG00025066595,ENSSSCG00025063375,ENSSSCG00025013570,ENSSSCG00025019015,ENSSSCG00025073342,ENSSSCG00025038155,ENSSSCG00025066106,ENSSSCG00025071071,ENSSSCG00025064294,ENSSSCG00025022171,Novel01804,ENSSSCG00025026417,ENSSSCG00025002954,ENSSSCG00025062968,Novel02619,ENSSSCG00025048712,ENSSSCG000250242…	NTN4,DAO,,PPP1R3B,,,,FOLR1,,TIMM10,AHSP,CORO1A,LRRC74B,SMTN,RAB13,,ARHGAP6,WDR4,RPS18,KLK8,OR10J5,IFI30,POMT1,WDR18,NES,AP2A1,CXCL2,ACTR3B,GPX6,,SLC44A4,CASP8,,,,ASPN,,,SOX9,,,CCR3,,CXCL16,,GPX4,ARG2,,,RPS6KA1,,,UBQLN4,WSCD1,,RPL37A,TSSK6,SEPTIN6,RPS16,MYL6,,GPR18,try,PSMB10,ARRB1,,CFLAR,SLC17A3,,,MFNG,ABCD2,,,MVK,,SCARB1,,DNLZ,G6PC3,STUB1,CTSL,,ZEB2,GPBAR1,,RPL38,,PIK3CB,ARHGDIB,CSF3R,,KLK14,,,,…
GO:0015935	small ribosomal subunit	cellular_component	0.098318	1	2	230	43	18662	ENSSSCG00025002953,ENSSSCG00025071190	RPS12,RPS29,
GO:0034404	nucleobase-containing small molecule biosynthetic process	biological_process	0.098318	1	2	230	43	18662	Novel02247,ENSSSCG00025027760	,
GO:0050670	regulation of lymphocyte proliferation	biological_process	0.098318	1	2	230	43	18662	ENSSSCG00025023915,ENSSSCG00025077748	CD86,AIF1,
GO:0017148	negative regulation of translation	biological_process	0.098318	1	2	230	43	18662	ENSSSCG00025048395,ENSSSCG00025052756	IGFBP5,,
GO:0052548	regulation of endopeptidase activity	biological_process	0.099863	1	3	230	90	18662	ENSSSCG00025017335,ENSSSCG00025012841,ENSSSCG00025017033	CFLAR,BBC3,CASP8,
GO:0006066	alcohol metabolic process	biological_process	0.099863	1	3	230	90	18662	ENSSSCG00025063175,ENSSSCG00025012867,ENSSSCG00025051650	,SCARB1,CYP1B1,
GO:0055074	calcium ion homeostasis	biological_process	0.099863	1	3	230	90	18662	ENSSSCG00025012841,Novel03358,ENSSSCG00025019670	BBC3,GPR18,
GO:0048522	positive regulation of cellular process	biological_process	0.10048	1	19	230	1123	18662	ENSSSCG00025070484,ENSSSCG00025077748,ENSSSCG00025023915,ENSSSCG00025012841,ENSSSCG00025072065,ENSSSCG00025017033,ENSSSCG00025003049,ENSSSCG00025017335,ENSSSCG00025047414,ENSSSCG00025008424,ENSSSCG00025019670,ENSSSCG00025004580,ENSSSCG00025029758,ENSSSCG00025002953,ENSSSCG00025051813,ENSSSCG00025012867,ENSSSCG00025056547,ENSSSCG00025051650,ENSSSCG00025048395	SLA-DMB,AIF1,CD86,BBC3,PABPC1,CASP8,PIK3CB,CFLAR,ARRB1,CXCL16,GPR18,NES,STUB1,RPS12,CCR3,SCARB1,GATA6,CYP1B1,IGFBP5,
GO:0032944	regulation of mononuclear cell proliferation	biological_process	0.1022	1	2	230	44	18662	ENSSSCG00025077748,ENSSSCG00025023915	AIF1,CD86,
GO:0097529	myeloid leukocyte migration	biological_process	0.1022	1	2	230	44	18662	ENSSSCG00025077748,ENSSSCG00025051813	AIF1,CCR3,
GO:0048872	homeostasis of number of cells	biological_process	0.1022	1	2	230	44	18662	ENSSSCG00025038155,ENSSSCG00025003049	AHSP,PIK3CB,
GO:0007178	transmembrane receptor protein serine/threonine kinase signaling pathway	biological_process	0.10238	1	3	230	91	18662	ENSSSCG00025013709,ENSSSCG00025013570,ENSSSCG00025029758	ASPN,FOLR1,STUB1,
GO:0019866	organelle inner membrane	cellular_component	0.10344	1	5	230	201	18662	ENSSSCG00025073342,ENSSSCG00025052073,Novel03358,ENSSSCG00025018366,ENSSSCG00025074773	TIMM10,NDUFA2,COX7A2,NDUFA11,
GO:0004857	enzyme inhibitor activity	molecular_function	0.10344	1	5	230	201	18662	ENSSSCG00025075244,ENSSSCG00025058040,Novel02619,ENSSSCG00025056147,ENSSSCG00025035250	,,INKA2,ANXA1,
GO:0009986	cell surface	cellular_component	0.10466	1	4	230	145	18662	ENSSSCG00025023915,ENSSSCG00025077078,ENSSSCG00025012867,ENSSSCG00025013570	CD86,ly6g6f,SCARB1,FOLR1,
GO:0051249	regulation of lymphocyte activation	biological_process	0.10492	1	3	230	92	18662	ENSSSCG00025023915,ENSSSCG00025077748,ENSSSCG00025070484	CD86,AIF1,SLA-DMB,
GO:0072503	cellular divalent inorganic cation homeostasis	biological_process	0.10492	1	3	230	92	18662	ENSSSCG00025012841,Novel03358,ENSSSCG00025019670	BBC3,GPR18,
GO:0019064	fusion of virus membrane with host plasma membrane	biological_process	0.10562	1	1	230	9	18662	ENSSSCG00025014464	CTSL,
GO:0039663	membrane fusion involved in viral entry into host cell	biological_process	0.10562	1	1	230	9	18662	ENSSSCG00025014464	CTSL,
GO:0044800	multi-organism membrane fusion	biological_process	0.10562	1	1	230	9	18662	ENSSSCG00025014464	CTSL,
GO:0044803	multi-organism membrane organization	biological_process	0.10562	1	1	230	9	18662	ENSSSCG00025014464	CTSL,
GO:0009071	serine family amino acid catabolic process	biological_process	0.10562	1	1	230	9	18662	ENSSSCG00025030743	DAO,
GO:0030548	acetylcholine receptor regulator activity	molecular_function	0.10562	1	1	230	9	18662	ENSSSCG00025077078	ly6g6f,
GO:0099602	neurotransmitter receptor regulator activity	molecular_function	0.10562	1	1	230	9	18662	ENSSSCG00025077078	ly6g6f,
GO:0006833	water transport	biological_process	0.10562	1	1	230	9	18662	ENSSSCG00025024747	AQP9,
GO:0006706	steroid catabolic process	biological_process	0.10562	1	1	230	9	18662	ENSSSCG00025012867	SCARB1,
GO:0033273	response to vitamin	biological_process	0.10562	1	1	230	9	18662	ENSSSCG00025013570	FOLR1,
GO:0030669	clathrin-coated endocytic vesicle membrane	cellular_component	0.10562	1	1	230	9	18662	ENSSSCG00025076400	AP2A1,
GO:0031103	axon regeneration	biological_process	0.10562	1	1	230	9	18662	ENSSSCG00025013570	FOLR1,
GO:0140312	cargo adaptor activity	molecular_function	0.10562	1	1	230	9	18662	ENSSSCG00025076400	AP2A1,
GO:2000249	regulation of actin cytoskeleton reorganization	biological_process	0.10562	1	1	230	9	18662	ENSSSCG00025048687	ARHGDIB,
GO:0033032	regulation of myeloid cell apoptotic process	biological_process	0.10562	1	1	230	9	18662	ENSSSCG00025003049	PIK3CB,
GO:0046460	neutral lipid biosynthetic process	biological_process	0.10562	1	1	230	9	18662	ENSSSCG00025012867	SCARB1,
GO:0046463	acylglycerol biosynthetic process	biological_process	0.10562	1	1	230	9	18662	ENSSSCG00025012867	SCARB1,
GO:0042287	MHC protein binding	molecular_function	0.10562	1	1	230	9	18662	ENSSSCG00025069228	,
GO:0060986	endocrine hormone secretion	biological_process	0.10562	1	1	230	9	18662	ENSSSCG00025011703	REN,
GO:0060037	pharyngeal system development	biological_process	0.10562	1	1	230	9	18662	ENSSSCG00025013570	FOLR1,
GO:0005092	GDP-dissociation inhibitor activity	molecular_function	0.10562	1	1	230	9	18662	ENSSSCG00025048687	ARHGDIB,
GO:0030225	macrophage differentiation	biological_process	0.10562	1	1	230	9	18662	ENSSSCG00025017033	CASP8,
GO:0031663	lipopolysaccharide-mediated signaling pathway	biological_process	0.10562	1	1	230	9	18662	ENSSSCG00025012867	SCARB1,
GO:0032350	regulation of hormone metabolic process	biological_process	0.10562	1	1	230	9	18662	ENSSSCG00025029758	STUB1,
GO:0046189	phenol-containing compound biosynthetic process	biological_process	0.10562	1	1	230	9	18662	ENSSSCG00025030743	DAO,
GO:0033628	regulation of cell adhesion mediated by integrin	biological_process	0.10562	1	1	230	9	18662	ENSSSCG00025051650	CYP1B1,
GO:0070534	protein K63-linked ubiquitination	biological_process	0.10562	1	1	230	9	18662	ENSSSCG00025029758	STUB1,
GO:1904705	regulation of vascular associated smooth muscle cell proliferation	biological_process	0.10562	1	1	230	9	18662	ENSSSCG00025048395	IGFBP5,
GO:0006560	proline metabolic process	biological_process	0.10562	1	1	230	9	18662	ENSSSCG00025030743	DAO,
GO:0043470	regulation of carbohydrate catabolic process	biological_process	0.10562	1	1	230	9	18662	ENSSSCG00025007892	PPP1R3B,
GO:0048002	antigen processing and presentation of peptide antigen	biological_process	0.10562	1	1	230	9	18662	ENSSSCG00025070484	SLA-DMB,
GO:0006911	phagocytosis, engulfment	biological_process	0.10562	1	1	230	9	18662	ENSSSCG00025077748	AIF1,
GO:0001942	hair follicle development	biological_process	0.10562	1	1	230	9	18662	ENSSSCG00025048395	IGFBP5,
GO:0098773	skin epidermis development	biological_process	0.10562	1	1	230	9	18662	ENSSSCG00025048395	IGFBP5,
GO:0004016	adenylate cyclase activity	molecular_function	0.10562	1	1	230	9	18662	ENSSSCG00025041323	ADCY7,
GO:0006171	cAMP biosynthetic process	biological_process	0.10562	1	1	230	9	18662	ENSSSCG00025041323	ADCY7,
GO:0022626	cytosolic ribosome	cellular_component	0.10612	1	2	230	45	18662	ENSSSCG00025002953,ENSSSCG00025013273	RPS12,RPLP2,
GO:1901657	glycosyl compound metabolic process	biological_process	0.10612	1	2	230	45	18662	Novel02247,ENSSSCG00025027760	,
GO:0007162	negative regulation of cell adhesion	biological_process	0.10612	1	2	230	45	18662	ENSSSCG00025051650,ENSSSCG00025023915	CYP1B1,CD86,
GO:0097191	extrinsic apoptotic signaling pathway	biological_process	0.10612	1	2	230	45	18662	ENSSSCG00025017033,ENSSSCG00025017335	CASP8,CFLAR,
GO:0060828	regulation of canonical Wnt signaling pathway	biological_process	0.10612	1	2	230	45	18662	ENSSSCG00025002953,ENSSSCG00025013570	RPS12,FOLR1,
GO:0043122	regulation of I-kappaB kinase/NF-kappaB signaling	biological_process	0.10612	1	2	230	45	18662	ENSSSCG00025017335,ENSSSCG00025017033	CFLAR,CASP8,
GO:0048518	positive regulation of biological process	biological_process	0.10647	1	21	230	1274	18662	ENSSSCG00025003049,ENSSSCG00025017033,ENSSSCG00025072065,ENSSSCG00025063175,ENSSSCG00025047414,ENSSSCG00025017335,ENSSSCG00025023915,ENSSSCG00025077748,ENSSSCG00025070484,ENSSSCG00025012841,ENSSSCG00025029706,ENSSSCG00025051650,ENSSSCG00025012867,ENSSSCG00025056547,ENSSSCG00025048395,ENSSSCG00025004580,ENSSSCG00025019670,ENSSSCG00025008424,ENSSSCG00025051813,ENSSSCG00025002953,ENSSSCG00025029758	PIK3CB,CASP8,PABPC1,,ARRB1,CFLAR,CD86,AIF1,SLA-DMB,BBC3,PTPRC,CYP1B1,SCARB1,GATA6,IGFBP5,NES,GPR18,CXCL16,CCR3,RPS12,STUB1,
GO:0016491	oxidoreductase activity	molecular_function	0.1066	1	12	230	649	18662	Novel02612,Novel00631,ENSSSCG00025040458,ENSSSCG00025062199,Novel02247,ENSSSCG00025061411,ENSSSCG00025001118,ENSSSCG00025051650,ENSSSCG00025047706,ENSSSCG00025030743,ENSSSCG00025006055,ENSSSCG00025073377	IFI30,,,,CYP1B1,,DAO,GPX4,GPX6,
GO:0031966	mitochondrial membrane	cellular_component	0.10742	1	6	230	263	18662	ENSSSCG00025030743,ENSSSCG00025052073,ENSSSCG00025073342,Novel03358,ENSSSCG00025018366,ENSSSCG00025074773	DAO,NDUFA2,TIMM10,COX7A2,NDUFA11,
GO:0009887	animal organ morphogenesis	biological_process	0.11062	1	4	230	148	18662	ENSSSCG00025013709,ENSSSCG00025063175,ENSSSCG00025013570,ENSSSCG00025048395	ASPN,,FOLR1,IGFBP5,
GO:0072507	divalent inorganic cation homeostasis	biological_process	0.11268	1	3	230	95	18662	ENSSSCG00025019670,Novel03358,ENSSSCG00025012841	GPR18,BBC3,
GO:1902494	catalytic complex	cellular_component	0.11378	1	12	230	657	18662	ENSSSCG00025052073,ENSSSCG00025059777,ENSSSCG00025068500,ENSSSCG00025027470,ENSSSCG00025029758,ENSSSCG00025003049,ENSSSCG00025051781,ENSSSCG00025007892,ENSSSCG00025072065,ENSSSCG00025017033,ENSSSCG00025017335,ENSSSCG00025074773	NDUFA2,FBXO2,PSMB10,ACTR8,STUB1,PIK3CB,PHKG2,PPP1R3B,PABPC1,CASP8,CFLAR,NDUFA11,
GO:0070663	regulation of leukocyte proliferation	biological_process	0.11407	1	2	230	47	18662	ENSSSCG00025077748,ENSSSCG00025023915	AIF1,CD86,
GO:0034249	negative regulation of cellular amide metabolic process	biological_process	0.11407	1	2	230	47	18662	ENSSSCG00025048395,ENSSSCG00025052756	IGFBP5,,
GO:0001775	cell activation	biological_process	0.11508	1	5	230	208	18662	ENSSSCG00025023915,ENSSSCG00025019670,ENSSSCG00025077748,ENSSSCG00025068500,ENSSSCG00025070484	CD86,GPR18,AIF1,PSMB10,SLA-DMB,
GO:0048020	CCR chemokine receptor binding	molecular_function	0.11665	1	1	230	10	18662	ENSSSCG00025004580	NES,
GO:0005184	neuropeptide hormone activity	molecular_function	0.11665	1	1	230	10	18662	ENSSSCG00025041935	NPFF,
GO:0048247	lymphocyte chemotaxis	biological_process	0.11665	1	1	230	10	18662	ENSSSCG00025008424	CXCL16,
GO:0042613	MHC class II protein complex	cellular_component	0.11665	1	1	230	10	18662	ENSSSCG00025070484	SLA-DMB,
GO:0008061	chitin binding	molecular_function	0.11665	1	1	230	10	18662	Novel02589
GO:0001530	lipopolysaccharide binding	molecular_function	0.11665	1	1	230	10	18662	ENSSSCG00025012867	SCARB1,
GO:0046427	positive regulation of receptor signaling pathway via JAK-STAT	biological_process	0.11665	1	1	230	10	18662	ENSSSCG00025051650	CYP1B1,
GO:1904894	positive regulation of receptor signaling pathway via STAT	biological_process	0.11665	1	1	230	10	18662	ENSSSCG00025051650	CYP1B1,
GO:2000406	positive regulation of T cell migration	biological_process	0.11665	1	1	230	10	18662	ENSSSCG00025077748	AIF1,
GO:2000272	negative regulation of signaling receptor activity	biological_process	0.11665	1	1	230	10	18662	ENSSSCG00025077078	ly6g6f,
GO:0032611	interleukin-1 beta production	biological_process	0.11665	1	1	230	10	18662	ENSSSCG00025017033	CASP8,
GO:0032651	regulation of interleukin-1 beta production	biological_process	0.11665	1	1	230	10	18662	ENSSSCG00025017033	CASP8,
GO:0030544	Hsp70 protein binding	molecular_function	0.11665	1	1	230	10	18662	ENSSSCG00025029758	STUB1,
GO:0031102	neuron projection regeneration	biological_process	0.11665	1	1	230	10	18662	ENSSSCG00025013570	FOLR1,
GO:0033028	myeloid cell apoptotic process	biological_process	0.11665	1	1	230	10	18662	ENSSSCG00025003049	PIK3CB,
GO:0032732	positive regulation of interleukin-1 production	biological_process	0.11665	1	1	230	10	18662	ENSSSCG00025017033	CASP8,
GO:0010884	positive regulation of lipid storage	biological_process	0.11665	1	1	230	10	18662	ENSSSCG00025012867	SCARB1,
GO:0030497	fatty acid elongation	biological_process	0.11665	1	1	230	10	18662	ENSSSCG00025006763	,
GO:0021761	limbic system development	biological_process	0.11665	1	1	230	10	18662	ENSSSCG00025063175	,
GO:0005520	insulin-like growth factor binding	molecular_function	0.11665	1	1	230	10	18662	ENSSSCG00025048395	IGFBP5,
GO:0070509	calcium ion import	biological_process	0.11665	1	1	230	10	18662	Novel03358
GO:0003143	embryonic heart tube morphogenesis	biological_process	0.11665	1	1	230	10	18662	ENSSSCG00025013570	FOLR1,
GO:0004312	fatty acid synthase activity	molecular_function	0.11665	1	1	230	10	18662	ENSSSCG00025006763	,
GO:0007566	embryo implantation	biological_process	0.11665	1	1	230	10	18662	ENSSSCG00025048687	ARHGDIB,
GO:0070231	T cell apoptotic process	biological_process	0.11665	1	1	230	10	18662	ENSSSCG00025012841	BBC3,
GO:0043243	positive regulation of protein-containing complex disassembly	biological_process	0.11665	1	1	230	10	18662	ENSSSCG00025004580	NES,
GO:1990874	vascular associated smooth muscle cell proliferation	biological_process	0.11665	1	1	230	10	18662	ENSSSCG00025048395	IGFBP5,
GO:0004683	calmodulin-dependent protein kinase activity	molecular_function	0.11665	1	1	230	10	18662	ENSSSCG00025051781	PHKG2,
GO:0003073	regulation of systemic arterial blood pressure	biological_process	0.11665	1	1	230	10	18662	ENSSSCG00025011703	REN,
GO:0097178	ruffle assembly	biological_process	0.11665	1	1	230	10	18662	ENSSSCG00025077748	AIF1,
GO:0042490	mechanoreceptor differentiation	biological_process	0.11665	1	1	230	10	18662	ENSSSCG00025063175	,
GO:0060113	inner ear receptor cell differentiation	biological_process	0.11665	1	1	230	10	18662	ENSSSCG00025063175	,
GO:0044406	adhesion of symbiont to host	biological_process	0.11665	1	1	230	10	18662	ENSSSCG00025012867	SCARB1,
GO:0001755	neural crest cell migration	biological_process	0.11665	1	1	230	10	18662	ENSSSCG00025013570	FOLR1,
GO:1901992	positive regulation of mitotic cell cycle phase transition	biological_process	0.11665	1	1	230	10	18662	ENSSSCG00025077748	AIF1,
GO:0022404	molting cycle process	biological_process	0.11665	1	1	230	10	18662	ENSSSCG00025048395	IGFBP5,
GO:0022405	hair cycle process	biological_process	0.11665	1	1	230	10	18662	ENSSSCG00025048395	IGFBP5,
GO:0046058	cAMP metabolic process	biological_process	0.11665	1	1	230	10	18662	ENSSSCG00025041323	ADCY7,
GO:0030003	cellular cation homeostasis	biological_process	0.11672	1	4	230	151	18662	ENSSSCG00025019670,ENSSSCG00025066595,Novel03358,ENSSSCG00025012841	GPR18,,BBC3,
GO:0008234	cysteine-type peptidase activity	molecular_function	0.11672	1	4	230	151	18662	ENSSSCG00025014464,ENSSSCG00025017033,ENSSSCG00025054501,ENSSSCG00025017335	CTSL,CASP8,,CFLAR,
GO:0052547	regulation of peptidase activity	biological_process	0.11797	1	3	230	97	18662	ENSSSCG00025017033,ENSSSCG00025017335,ENSSSCG00025012841	CASP8,CFLAR,BBC3,
GO:0016209	antioxidant activity	molecular_function	0.11811	1	2	230	48	18662	ENSSSCG00025073377,ENSSSCG00025006055	GPX6,GPX4,
GO:0002237	response to molecule of bacterial origin	biological_process	0.11811	1	2	230	48	18662	ENSSSCG00025023915,ENSSSCG00025012867	CD86,SCARB1,
GO:0031982	vesicle	cellular_component	0.11879	1	9	230	462	18662	ENSSSCG00025047414,ENSSSCG00025034157,ENSSSCG00025002141,ENSSSCG00025019670,ENSSSCG00025066329,ENSSSCG00025023915,ENSSSCG00025014464,ENSSSCG00025076400,ENSSSCG00025070484	ARRB1,,YIF1B,GPR18,SH3BP4,CD86,CTSL,AP2A1,SLA-DMB,
GO:0030162	regulation of proteolysis	biological_process	0.11879	1	4	230	152	18662	ENSSSCG00025017335,ENSSSCG00025012841,ENSSSCG00025029758,ENSSSCG00025017033	CFLAR,BBC3,STUB1,CASP8,
GO:0044281	small molecule metabolic process	biological_process	0.11929	1	14	230	800	18662	ENSSSCG00025051650,ENSSSCG00025012867,ENSSSCG00025063175,ENSSSCG00025007892,ENSSSCG00025017559,ENSSSCG00025030743,ENSSSCG00025009245,ENSSSCG00025038121,ENSSSCG00025027760,Novel02247,ENSSSCG00025046494,ENSSSCG00025006763,ENSSSCG00025041323,ENSSSCG00025013570	CYP1B1,SCARB1,,PPP1R3B,,DAO,ARG2,ABCD2,,G6PC3,,ADCY7,FOLR1,
GO:0006873	cellular ion homeostasis	biological_process	0.12087	1	4	230	153	18662	ENSSSCG00025012841,Novel03358,ENSSSCG00025066595,ENSSSCG00025019670	BBC3,,GPR18,
GO:0032502	developmental process	biological_process	0.12145	1	21	230	1297	18662	ENSSSCG00025017911,ENSSSCG00025051650,ENSSSCG00025048395,ENSSSCG00025019670,ENSSSCG00025068500,ENSSSCG00025071629,ENSSSCG00025005606,ENSSSCG00025015768,ENSSSCG00025017424,ENSSSCG00025003049,ENSSSCG00025048687,ENSSSCG00025063175,ENSSSCG00025011703,ENSSSCG00025017033,ENSSSCG00025022991,ENSSSCG00025038155,ENSSSCG00025013709,ENSSSCG00025013570,Novel00898,ENSSSCG00025019015,ENSSSCG00025012841	TSSK6,CYP1B1,IGFBP5,GPR18,PSMB10,,OR10J5,DLL4,ANGPTL4,PIK3CB,ARHGDIB,,REN,CASP8,MFNG,AHSP,ASPN,FOLR1,,BBC3,
GO:0005777	peroxisome	cellular_component	0.12218	1	2	230	49	18662	ENSSSCG00025030743,ENSSSCG00025038121	DAO,ABCD2,
GO:0042579	microbody	cellular_component	0.12218	1	2	230	49	18662	ENSSSCG00025038121,ENSSSCG00025030743	ABCD2,DAO,
GO:0055065	metal ion homeostasis	biological_process	0.12297	1	4	230	154	18662	ENSSSCG00025019670,ENSSSCG00025066595,ENSSSCG00025012841,Novel03358	GPR18,,BBC3,
GO:0009100	glycoprotein metabolic process	biological_process	0.12297	1	4	230	154	18662	ENSSSCG00025059777,Novel00351,ENSSSCG00025014601,ENSSSCG00025073819	FBXO2,POMT1,GALNT12,
GO:0010817	regulation of hormone levels	biological_process	0.12336	1	3	230	99	18662	ENSSSCG00025011703,ENSSSCG00025051650,ENSSSCG00025029758	REN,CYP1B1,STUB1,
GO:0042981	regulation of apoptotic process	biological_process	0.12543	1	7	230	338	18662	ENSSSCG00025017335,ENSSSCG00025007341,ENSSSCG00025017424,ENSSSCG00025012841,ENSSSCG00025003049,ENSSSCG00025017033,ENSSSCG00025051650	CFLAR,,ANGPTL4,BBC3,PIK3CB,CASP8,CYP1B1,
GO:0016667	oxidoreductase activity, acting on a sulfur group of donors	molecular_function	0.12628	1	2	230	50	18662	Novel02612,ENSSSCG00025040458	IFI30,
GO:0006006	glucose metabolic process	biological_process	0.12628	1	2	230	50	18662	ENSSSCG00025046494,ENSSSCG00025007892	G6PC3,PPP1R3B,
GO:0071214	cellular response to abiotic stimulus	biological_process	0.12628	1	2	230	50	18662	ENSSSCG00025017033,ENSSSCG00025012841	CASP8,BBC3,
GO:0104004	cellular response to environmental stimulus	biological_process	0.12628	1	2	230	50	18662	ENSSSCG00025012841,ENSSSCG00025017033	BBC3,CASP8,
GO:0034599	cellular response to oxidative stress	biological_process	0.12628	1	2	230	50	18662	ENSSSCG00025077748,ENSSSCG00025051650	AIF1,CYP1B1,
GO:0098657	import into cell	biological_process	0.12628	1	2	230	50	18662	ENSSSCG00025003813,ENSSSCG00025013570	KCNJ6,FOLR1,
GO:0043067	regulation of programmed cell death	biological_process	0.12682	1	7	230	339	18662	ENSSSCG00025003049,ENSSSCG00025017033,ENSSSCG00025051650,ENSSSCG00025017335,ENSSSCG00025012841,ENSSSCG00025017424,ENSSSCG00025007341	PIK3CB,CASP8,CYP1B1,CFLAR,BBC3,ANGPTL4,,
GO:0007007	inner mitochondrial membrane organization	biological_process	0.12754	1	1	230	11	18662	ENSSSCG00025073342	TIMM10,
GO:0045334	clathrin-coated endocytic vesicle	cellular_component	0.12754	1	1	230	11	18662	ENSSSCG00025076400	AP2A1,
GO:0051879	Hsp90 protein binding	molecular_function	0.12754	1	1	230	11	18662	ENSSSCG00025029758	STUB1,
GO:0070059	intrinsic apoptotic signaling pathway in response to endoplasmic reticulum stress	biological_process	0.12754	1	1	230	11	18662	ENSSSCG00025012841	BBC3,
GO:0046902	regulation of mitochondrial membrane permeability	biological_process	0.12754	1	1	230	11	18662	ENSSSCG00025012841	BBC3,
GO:0042044	fluid transport	biological_process	0.12754	1	1	230	11	18662	ENSSSCG00025024747	AQP9,
GO:0090207	regulation of triglyceride metabolic process	biological_process	0.12754	1	1	230	11	18662	ENSSSCG00025012867	SCARB1,
GO:0030132	clathrin coat of coated pit	cellular_component	0.12754	1	1	230	11	18662	ENSSSCG00025076400	AP2A1,
GO:0042761	very long-chain fatty acid biosynthetic process	biological_process	0.12754	1	1	230	11	18662	ENSSSCG00025006763	,
GO:0045070	positive regulation of viral genome replication	biological_process	0.12754	1	1	230	11	18662	ENSSSCG00025072065	PABPC1,
GO:0002090	regulation of receptor internalization	biological_process	0.12754	1	1	230	11	18662	ENSSSCG00025047414	ARRB1,
GO:0008631	intrinsic apoptotic signaling pathway in response to oxidative stress	biological_process	0.12754	1	1	230	11	18662	ENSSSCG00025051650	CYP1B1,
GO:2000765	regulation of cytoplasmic translation	biological_process	0.12754	1	1	230	11	18662	ENSSSCG00025072065	PABPC1,
GO:1900151	regulation of nuclear-transcribed mRNA catabolic process, deadenylation-dependent decay	biological_process	0.12754	1	1	230	11	18662	ENSSSCG00025072065	PABPC1,
GO:0072337	modified amino acid transport	biological_process	0.12754	1	1	230	11	18662	ENSSSCG00025013570	FOLR1,
GO:0048260	positive regulation of receptor-mediated endocytosis	biological_process	0.12754	1	1	230	11	18662	ENSSSCG00025047414	ARRB1,
GO:0014743	regulation of muscle hypertrophy	biological_process	0.12754	1	1	230	11	18662	ENSSSCG00025048395	IGFBP5,
GO:0061024	membrane organization	biological_process	0.13274	1	5	230	218	18662	ENSSSCG00025012841,ENSSSCG00025013570,ENSSSCG00025077748,ENSSSCG00025073342,ENSSSCG00025014464	BBC3,FOLR1,AIF1,TIMM10,CTSL,
GO:0051606	detection of stimulus	biological_process	0.13439	1	3	230	103	18662	ENSSSCG00025062896,ENSSSCG00025005606,ENSSSCG00025012867	,OR10J5,SCARB1,
GO:0007204	positive regulation of cytosolic calcium ion concentration	biological_process	0.13459	1	2	230	52	18662	ENSSSCG00025012841,ENSSSCG00025019670	BBC3,GPR18,
GO:0003697	single-stranded DNA binding	molecular_function	0.13459	1	2	230	52	18662	ENSSSCG00025014986,ENSSSCG00025037044	FAM111A,,
GO:0007342	fusion of sperm to egg plasma membrane involved in single fertilization	biological_process	0.1383	1	1	230	12	18662	ENSSSCG00025013570	FOLR1,
GO:0070003	threonine-type peptidase activity	molecular_function	0.1383	1	1	230	12	18662	ENSSSCG00025068500	PSMB10,
GO:0016671	oxidoreductase activity, acting on a sulfur group of donors, disulfide as acceptor	molecular_function	0.1383	1	1	230	12	18662	ENSSSCG00025040458	IFI30,
GO:2000403	positive regulation of lymphocyte migration	biological_process	0.1383	1	1	230	12	18662	ENSSSCG00025077748	AIF1,
GO:0090559	regulation of membrane permeability	biological_process	0.1383	1	1	230	12	18662	ENSSSCG00025012841	BBC3,
GO:0032482	Rab protein signal transduction	biological_process	0.1383	1	1	230	12	18662	ENSSSCG00025071865	RAB33A,
GO:0007584	response to nutrient	biological_process	0.1383	1	1	230	12	18662	ENSSSCG00025013570	FOLR1,
GO:0001843	neural tube closure	biological_process	0.1383	1	1	230	12	18662	ENSSSCG00025013570	FOLR1,
GO:0048678	response to axon injury	biological_process	0.1383	1	1	230	12	18662	ENSSSCG00025013570	FOLR1,
GO:0016972	thiol oxidase activity	molecular_function	0.1383	1	1	230	12	18662	Novel02612
GO:0032945	negative regulation of mononuclear cell proliferation	biological_process	0.1383	1	1	230	12	18662	ENSSSCG00025023915	CD86,
GO:0050672	negative regulation of lymphocyte proliferation	biological_process	0.1383	1	1	230	12	18662	ENSSSCG00025023915	CD86,
GO:1902042	negative regulation of extrinsic apoptotic signaling pathway via death domain receptors	biological_process	0.1383	1	1	230	12	18662	ENSSSCG00025017335	CFLAR,
GO:0006760	folic acid-containing compound metabolic process	biological_process	0.1383	1	1	230	12	18662	ENSSSCG00025013570	FOLR1,
GO:0004000	adenosine deaminase activity	molecular_function	0.1383	1	1	230	12	18662	ENSSSCG00025062426	ADARB1,
GO:0009065	glutamine family amino acid catabolic process	biological_process	0.1383	1	1	230	12	18662	ENSSSCG00025030743	DAO,
GO:0007368	determination of left/right symmetry	biological_process	0.1383	1	1	230	12	18662	ENSSSCG00025013570	FOLR1,
GO:0035050	embryonic heart tube development	biological_process	0.1383	1	1	230	12	18662	ENSSSCG00025013570	FOLR1,
GO:0051865	protein autoubiquitination	biological_process	0.1383	1	1	230	12	18662	ENSSSCG00025029758	STUB1,
GO:0099024	plasma membrane invagination	biological_process	0.1383	1	1	230	12	18662	ENSSSCG00025077748	AIF1,
GO:0070301	cellular response to hydrogen peroxide	biological_process	0.1383	1	1	230	12	18662	ENSSSCG00025051650	CYP1B1,
GO:0043967	histone H4 acetylation	biological_process	0.1383	1	1	230	12	18662	ENSSSCG00025047414	ARRB1,
GO:0048286	lung alveolus development	biological_process	0.1383	1	1	230	12	18662	ENSSSCG00025048395	IGFBP5,
GO:0060443	mammary gland morphogenesis	biological_process	0.1383	1	1	230	12	18662	ENSSSCG00025048395	IGFBP5,
GO:0046434	organophosphate catabolic process	biological_process	0.13878	1	2	230	53	18662	ENSSSCG00025012867,ENSSSCG00025027760	SCARB1,,
GO:0050792	regulation of viral process	biological_process	0.13878	1	2	230	53	18662	ENSSSCG00025072065,ENSSSCG00025014986	PABPC1,FAM111A,
GO:0016052	carbohydrate catabolic process	biological_process	0.13878	1	2	230	53	18662	ENSSSCG00025051781,ENSSSCG00025007892	PHKG2,PPP1R3B,
GO:0140359	ABC-type transmembrane transporter activity	molecular_function	0.13878	1	2	230	53	18662	ENSSSCG00025038121,ENSSSCG00025016352	ABCD2,,
GO:0006952	defense response	biological_process	0.13929	1	8	230	413	18662	ENSSSCG00025015940,ENSSSCG00025038775,ENSSSCG00025058290,ENSSSCG00025008424,ENSSSCG00025017022,ENSSSCG00025077748,Novel02589,ENSSSCG00025051813	,IL17D,,CXCL16,CXCL2,AIF1,CCR3,
GO:0044093	positive regulation of molecular function	biological_process	0.13961	1	6	230	284	18662	ENSSSCG00025017033,ENSSSCG00025012867,ENSSSCG00025003049,ENSSSCG00025012841,ENSSSCG00025029758,ENSSSCG00025017335	CASP8,SCARB1,PIK3CB,BBC3,STUB1,CFLAR,
GO:0002694	regulation of leukocyte activation	biological_process	0.14003	1	3	230	105	18662	ENSSSCG00025070484,ENSSSCG00025023915,ENSSSCG00025077748	SLA-DMB,CD86,AIF1,
GO:0000323	lytic vacuole	cellular_component	0.14003	1	3	230	105	18662	ENSSSCG00025014464,ENSSSCG00025012867,ENSSSCG00025070484	CTSL,SCARB1,SLA-DMB,
GO:0005764	lysosome	cellular_component	0.14003	1	3	230	105	18662	ENSSSCG00025014464,ENSSSCG00025012867,ENSSSCG00025070484	CTSL,SCARB1,SLA-DMB,
GO:0051015	actin filament binding	molecular_function	0.14003	1	3	230	105	18662	ENSSSCG00025066106,ENSSSCG00025039646,ENSSSCG00025077748	CORO1A,ACTR3B,AIF1,
GO:0008610	lipid biosynthetic process	biological_process	0.142	1	5	230	223	18662	ENSSSCG00025003049,ENSSSCG00025012867,ENSSSCG00025006763,ENSSSCG00025036182,ENSSSCG00025077607	PIK3CB,SCARB1,,MVK,CHKA,
GO:0015980	energy derivation by oxidation of organic compounds	biological_process	0.14288	1	3	230	106	18662	ENSSSCG00025018366,ENSSSCG00025007892,ENSSSCG00025051781	COX7A2,PPP1R3B,PHKG2,
GO:0006417	regulation of translation	biological_process	0.14288	1	3	230	106	18662	ENSSSCG00025052756,ENSSSCG00025072065,ENSSSCG00025048395	,PABPC1,IGFBP5,
GO:0061025	membrane fusion	biological_process	0.14301	1	2	230	54	18662	ENSSSCG00025013570,ENSSSCG00025014464	FOLR1,CTSL,
GO:0031647	regulation of protein stability	biological_process	0.14301	1	2	230	54	18662	ENSSSCG00025029758,ENSSSCG00025038155	STUB1,AHSP,
GO:0003008	system process	biological_process	0.14332	1	8	230	416	18662	ENSSSCG00025022751,ENSSSCG00025002433,ENSSSCG00025017682,ENSSSCG00025005606,ENSSSCG00025011703,ENSSSCG00025012867,ENSSSCG00025048395,ENSSSCG00025062896	,,,OR10J5,REN,SCARB1,IGFBP5,,
GO:0016791	phosphatase activity	molecular_function	0.14579	1	5	230	225	18662	ENSSSCG00025029706,Novel03635,ENSSSCG00025009688,ENSSSCG00025046494,ENSSSCG00025019530	PTPRC,,G6PC3,ACP5,
GO:0007601	visual perception	biological_process	0.14726	1	2	230	55	18662	ENSSSCG00025017682,ENSSSCG00025022751	,,
GO:0051480	regulation of cytosolic calcium ion concentration	biological_process	0.14726	1	2	230	55	18662	ENSSSCG00025012841,ENSSSCG00025019670	BBC3,GPR18,
GO:0006511	ubiquitin-dependent protein catabolic process	biological_process	0.14769	1	5	230	226	18662	Novel02589,ENSSSCG00025059777,ENSSSCG00025047414,ENSSSCG00025029758,ENSSSCG00025002228	FBXO2,ARRB1,STUB1,UBQLN4,
GO:0051345	positive regulation of hydrolase activity	biological_process	0.14864	1	3	230	108	18662	ENSSSCG00025017335,ENSSSCG00025012841,ENSSSCG00025017033	CFLAR,BBC3,CASP8,
GO:0006123	mitochondrial electron transport, cytochrome c to oxygen	biological_process	0.14893	1	1	230	13	18662	ENSSSCG00025018366	COX7A2,
GO:0035036	sperm-egg recognition	biological_process	0.14893	1	1	230	13	18662	ENSSSCG00025013570	FOLR1,
GO:0072332	intrinsic apoptotic signaling pathway by p53 class mediator	biological_process	0.14893	1	1	230	13	18662	ENSSSCG00025012841	BBC3,
GO:0097006	regulation of plasma lipoprotein particle levels	biological_process	0.14893	1	1	230	13	18662	ENSSSCG00025012867	SCARB1,
GO:0090199	regulation of release of cytochrome c from mitochondria	biological_process	0.14893	1	1	230	13	18662	ENSSSCG00025012841	BBC3,
GO:2000404	regulation of T cell migration	biological_process	0.14893	1	1	230	13	18662	ENSSSCG00025077748	AIF1,
GO:0051438	regulation of ubiquitin-protein transferase activity	biological_process	0.14893	1	1	230	13	18662	ENSSSCG00025029758	STUB1,
GO:0032637	interleukin-8 production	biological_process	0.14893	1	1	230	13	18662	ENSSSCG00025047414	ARRB1,
GO:0032677	regulation of interleukin-8 production	biological_process	0.14893	1	1	230	13	18662	ENSSSCG00025047414	ARRB1,
GO:0016813	hydrolase activity, acting on carbon-nitrogen (but not peptide) bonds, in linear amidines	molecular_function	0.14893	1	1	230	13	18662	ENSSSCG00025009245	ARG2,
GO:0046889	positive regulation of lipid biosynthetic process	biological_process	0.14893	1	1	230	13	18662	ENSSSCG00025012867	SCARB1,
GO:0016712	oxidoreductase activity, acting on paired donors, with incorporation or reduction of molecular oxygen, reduced flavin or flavoprotein as one donor, and incorporation of one atom of oxygen	molecular_function	0.14893	1	1	230	13	18662	ENSSSCG00025051650	CYP1B1,
GO:0006525	arginine metabolic process	biological_process	0.14893	1	1	230	13	18662	ENSSSCG00025009245	ARG2,
GO:0002763	positive regulation of myeloid leukocyte differentiation	biological_process	0.14893	1	1	230	13	18662	ENSSSCG00025017033	CASP8,
GO:0043255	regulation of carbohydrate biosynthetic process	biological_process	0.14893	1	1	230	13	18662	ENSSSCG00025007892	PPP1R3B,
GO:0060606	tube closure	biological_process	0.14893	1	1	230	13	18662	ENSSSCG00025013570	FOLR1,
GO:0031146	SCF-dependent proteasomal ubiquitin-dependent protein catabolic process	biological_process	0.14893	1	1	230	13	18662	ENSSSCG00025059777	FBXO2,
GO:0031529	ruffle organization	biological_process	0.14893	1	1	230	13	18662	ENSSSCG00025077748	AIF1,
GO:0010324	membrane invagination	biological_process	0.14893	1	1	230	13	18662	ENSSSCG00025077748	AIF1,
GO:0070227	lymphocyte apoptotic process	biological_process	0.14893	1	1	230	13	18662	ENSSSCG00025012841	BBC3,
GO:0019005	SCF ubiquitin ligase complex	cellular_component	0.14893	1	1	230	13	18662	ENSSSCG00025059777	FBXO2,
GO:0043197	dendritic spine	cellular_component	0.14893	1	1	230	13	18662	ENSSSCG00025059777	FBXO2,
GO:0044309	neuron spine	cellular_component	0.14893	1	1	230	13	18662	ENSSSCG00025059777	FBXO2,
GO:0004993	G protein-coupled serotonin receptor activity	molecular_function	0.14893	1	1	230	13	18662	ENSSSCG00025016475	HTR1F,
GO:0099589	serotonin receptor activity	molecular_function	0.14893	1	1	230	13	18662	ENSSSCG00025016475	HTR1F,
GO:0014896	muscle hypertrophy	biological_process	0.14893	1	1	230	13	18662	ENSSSCG00025048395	IGFBP5,
GO:0014897	striated muscle hypertrophy	biological_process	0.14893	1	1	230	13	18662	ENSSSCG00025048395	IGFBP5,
GO:0016234	inclusion body	cellular_component	0.14893	1	1	230	13	18662	ENSSSCG00025029758	STUB1,
GO:0043502	regulation of muscle adaptation	biological_process	0.14893	1	1	230	13	18662	ENSSSCG00025048395	IGFBP5,
GO:0016307	phosphatidylinositol phosphate kinase activity	molecular_function	0.14893	1	1	230	13	18662	ENSSSCG00025003049	PIK3CB,
GO:0008376	acetylgalactosaminyltransferase activity	molecular_function	0.14893	1	1	230	13	18662	ENSSSCG00025073819	GALNT12,
GO:0005740	mitochondrial envelope	cellular_component	0.15125	1	6	230	291	18662	Novel03358,ENSSSCG00025018366,ENSSSCG00025074773,ENSSSCG00025073342,ENSSSCG00025052073,ENSSSCG00025030743	COX7A2,NDUFA11,TIMM10,NDUFA2,DAO,
GO:0001558	regulation of cell growth	biological_process	0.15154	1	2	230	56	18662	ENSSSCG00025048395,ENSSSCG00025008424	IGFBP5,CXCL16,
GO:0043903	regulation of symbiotic process	biological_process	0.15154	1	2	230	56	18662	ENSSSCG00025072065,ENSSSCG00025014986	PABPC1,FAM111A,
GO:0071496	cellular response to external stimulus	biological_process	0.15154	1	2	230	56	18662	ENSSSCG00025017033,ENSSSCG00025013570	CASP8,FOLR1,
GO:1901605	alpha-amino acid metabolic process	biological_process	0.15154	1	3	230	109	18662	ENSSSCG00025009245,ENSSSCG00025030743,ENSSSCG00025017559	ARG2,DAO,,
GO:0006631	fatty acid metabolic process	biological_process	0.15154	1	3	230	109	18662	ENSSSCG00025038121,ENSSSCG00025051650,ENSSSCG00025006763	ABCD2,CYP1B1,,
GO:0044403	symbiotic process	biological_process	0.15162	1	4	230	167	18662	ENSSSCG00025014986,ENSSSCG00025072065,ENSSSCG00025012867,ENSSSCG00025014464	FAM111A,PABPC1,SCARB1,CTSL,
GO:0007015	actin filament organization	biological_process	0.15162	1	4	230	167	18662	ENSSSCG00025047414,ENSSSCG00025077748,ENSSSCG00025002954,ENSSSCG00025066106	ARRB1,AIF1,ARHGAP6,CORO1A,
GO:0048513	animal organ development	biological_process	0.15275	1	10	230	558	18662	ENSSSCG00025013709,ENSSSCG00025019670,ENSSSCG00025038155,Novel00898,ENSSSCG00025013570,ENSSSCG00025011703,ENSSSCG00025063175,ENSSSCG00025051650,ENSSSCG00025017033,ENSSSCG00025048395	ASPN,GPR18,AHSP,FOLR1,REN,,CYP1B1,CASP8,IGFBP5,
GO:0019941	modification-dependent protein catabolic process	biological_process	0.15348	1	5	230	229	18662	Novel02589,ENSSSCG00025059777,ENSSSCG00025047414,ENSSSCG00025002228,ENSSSCG00025029758	FBXO2,ARRB1,UBQLN4,STUB1,
GO:0006915	apoptotic process	biological_process	0.15434	1	8	230	424	18662	ENSSSCG00025017424,ENSSSCG00025007341,ENSSSCG00025012841,ENSSSCG00025051650,ENSSSCG00025017033,Novel01631,ENSSSCG00025003049,ENSSSCG00025017335	ANGPTL4,,BBC3,CYP1B1,CASP8,PIK3CB,CFLAR,
GO:0050865	regulation of cell activation	biological_process	0.15447	1	3	230	110	18662	ENSSSCG00025023915,ENSSSCG00025077748,ENSSSCG00025070484	CD86,AIF1,SLA-DMB,
GO:0050953	sensory perception of light stimulus	biological_process	0.15584	1	2	230	57	18662	ENSSSCG00025017682,ENSSSCG00025022751	,,
GO:0043010	camera-type eye development	biological_process	0.15584	1	2	230	57	18662	ENSSSCG00025063175,ENSSSCG00025051650	,CYP1B1,
GO:0007187	G protein-coupled receptor signaling pathway, coupled to cyclic nucleotide second messenger	biological_process	0.15584	1	2	230	57	18662	ENSSSCG00025037118,ENSSSCG00025005606	EMR4,OR10J5,
GO:0062197	cellular response to chemical stress	biological_process	0.15584	1	2	230	57	18662	ENSSSCG00025077748,ENSSSCG00025051650	AIF1,CYP1B1,
GO:0016757	transferase activity, transferring glycosyl groups	molecular_function	0.15739	1	5	230	231	18662	ENSSSCG00025073819,ENSSSCG00025014601,ENSSSCG00025027760,ENSSSCG00025022991,Novel00228	GALNT12,POMT1,,MFNG,
GO:0006629	lipid metabolic process	biological_process	0.15884	1	10	230	563	18662	ENSSSCG00025006763,ENSSSCG00025077607,Novel02898,ENSSSCG00025029758,ENSSSCG00025038121,ENSSSCG00025036182,ENSSSCG00025003049,ENSSSCG00025051650,ENSSSCG00025012867,ENSSSCG00025063175	,CHKA,STUB1,ABCD2,MVK,PIK3CB,CYP1B1,SCARB1,,
GO:0019646	aerobic electron transport chain	biological_process	0.15942	1	1	230	14	18662	ENSSSCG00025018366	COX7A2,
GO:0140104	molecular carrier activity	molecular_function	0.15942	1	1	230	14	18662	ENSSSCG00025073342	TIMM10,
GO:2000242	negative regulation of reproductive process	biological_process	0.15942	1	1	230	14	18662	ENSSSCG00025048687	ARHGDIB,
GO:0031011	Ino80 complex	cellular_component	0.15942	1	1	230	14	18662	ENSSSCG00025027470	ACTR8,
GO:0050994	regulation of lipid catabolic process	biological_process	0.15942	1	1	230	14	18662	ENSSSCG00025012867	SCARB1,
GO:0009595	detection of biotic stimulus	biological_process	0.15942	1	1	230	14	18662	ENSSSCG00025012867	SCARB1,
GO:0032612	interleukin-1 production	biological_process	0.15942	1	1	230	14	18662	ENSSSCG00025017033	CASP8,
GO:0032652	regulation of interleukin-1 production	biological_process	0.15942	1	1	230	14	18662	ENSSSCG00025017033	CASP8,
GO:0032722	positive regulation of chemokine production	biological_process	0.15942	1	1	230	14	18662	ENSSSCG00025077748	AIF1,
GO:0009084	glutamine family amino acid biosynthetic process	biological_process	0.15942	1	1	230	14	18662	ENSSSCG00025017559	,
GO:0032755	positive regulation of interleukin-6 production	biological_process	0.15942	1	1	230	14	18662	ENSSSCG00025077748	AIF1,
GO:0016670	oxidoreductase activity, acting on a sulfur group of donors, oxygen as acceptor	molecular_function	0.15942	1	1	230	14	18662	Novel02612
GO:0045071	negative regulation of viral genome replication	biological_process	0.15942	1	1	230	14	18662	ENSSSCG00025014986	FAM111A,
GO:0070664	negative regulation of leukocyte proliferation	biological_process	0.15942	1	1	230	14	18662	ENSSSCG00025023915	CD86,
GO:0019748	secondary metabolic process	biological_process	0.15942	1	1	230	14	18662	ENSSSCG00025051650	CYP1B1,
GO:0014020	primary neural tube formation	biological_process	0.15942	1	1	230	14	18662	ENSSSCG00025013570	FOLR1,
GO:0035065	regulation of histone acetylation	biological_process	0.15942	1	1	230	14	18662	ENSSSCG00025047414	ARRB1,
GO:0030279	negative regulation of ossification	biological_process	0.15942	1	1	230	14	18662	ENSSSCG00025048395	IGFBP5,
GO:0009855	determination of bilateral symmetry	biological_process	0.15942	1	1	230	14	18662	ENSSSCG00025013570	FOLR1,
GO:0050886	endocrine process	biological_process	0.15942	1	1	230	14	18662	ENSSSCG00025011703	REN,
GO:0016328	lateral plasma membrane	cellular_component	0.15942	1	1	230	14	18662	ENSSSCG00025035250	ANXA1,
GO:0008593	regulation of Notch signaling pathway	biological_process	0.15942	1	1	230	14	18662	ENSSSCG00025047414	ARRB1,
GO:0097110	scaffold protein binding	molecular_function	0.15942	1	1	230	14	18662	ENSSSCG00025017033	CASP8,
GO:0016493	C-C chemokine receptor activity	molecular_function	0.15942	1	1	230	14	18662	ENSSSCG00025051813	CCR3,
GO:0043124	negative regulation of I-kappaB kinase/NF-kappaB signaling	biological_process	0.15942	1	1	230	14	18662	ENSSSCG00025017033	CASP8,
GO:0033627	cell adhesion mediated by integrin	biological_process	0.15942	1	1	230	14	18662	ENSSSCG00025051650	CYP1B1,
GO:0001776	leukocyte homeostasis	biological_process	0.15942	1	1	230	14	18662	ENSSSCG00025003049	PIK3CB,
GO:0042127	regulation of cell population proliferation	biological_process	0.15981	1	6	230	296	18662	ENSSSCG00025051650,ENSSSCG00025023915,ENSSSCG00025077748,ENSSSCG00025048395,ENSSSCG00025029386,ENSSSCG00025071629	CYP1B1,CD86,AIF1,IGFBP5,,,
GO:0050911	detection of chemical stimulus involved in sensory perception of smell	biological_process	0.16017	1	2	230	58	18662	ENSSSCG00025062896,ENSSSCG00025005606	,OR10J5,
GO:0042578	phosphoric ester hydrolase activity	molecular_function	0.16155	1	6	230	297	18662	Novel03635,ENSSSCG00025029706,Novel02898,ENSSSCG00025046494,ENSSSCG00025019530,ENSSSCG00025009688	PTPRC,G6PC3,ACP5,,
GO:0010941	regulation of cell death	biological_process	0.16244	1	7	230	363	18662	ENSSSCG00025003049,ENSSSCG00025051650,ENSSSCG00025017033,ENSSSCG00025017335,ENSSSCG00025007341,ENSSSCG00025017424,ENSSSCG00025012841	PIK3CB,CYP1B1,CASP8,CFLAR,,ANGPTL4,BBC3,
GO:0012501	programmed cell death	biological_process	0.16287	1	8	230	430	18662	ENSSSCG00025017335,ENSSSCG00025051650,ENSSSCG00025017033,Novel01631,ENSSSCG00025003049,ENSSSCG00025017424,ENSSSCG00025012841,ENSSSCG00025007341	CFLAR,CYP1B1,CASP8,PIK3CB,ANGPTL4,BBC3,,
GO:0055080	cation homeostasis	biological_process	0.16326	1	4	230	172	18662	Novel03358,ENSSSCG00025012841,ENSSSCG00025066595,ENSSSCG00025019670	BBC3,,GPR18,
GO:0043632	modification-dependent macromolecule catabolic process	biological_process	0.16333	1	5	230	234	18662	ENSSSCG00025047414,ENSSSCG00025002228,ENSSSCG00025029758,Novel02589,ENSSSCG00025059777	ARRB1,UBQLN4,STUB1,FBXO2,
GO:0061061	muscle structure development	biological_process	0.16634	1	3	230	114	18662	ENSSSCG00025048395,ENSSSCG00025005606,Novel00898	IGFBP5,OR10J5,
GO:0046872	metal ion binding	molecular_function	0.16692	1	29	230	1952	18662	ENSSSCG00025051650,ENSSSCG00025054614,ENSSSCG00025056547,Novel04535,ENSSSCG00025047706,ENSSSCG00025017911,ENSSSCG00025026417,ENSSSCG00025014811,ENSSSCG00025063626,ENSSSCG00025037008,Novel03051,ENSSSCG00025021411,ENSSSCG00025028005,ENSSSCG00025035250,ENSSSCG00025063345,ENSSSCG00025045432,ENSSSCG00025015768,ENSSSCG00025021734,ENSSSCG00025039742,ENSSSCG00025071190,ENSSSCG00025009245,ENSSSCG000250640…	CYP1B1,LPCAT2,GATA6,,TSSK6,,,ZCCHC24,,,RCN2,ANXA1,,MYL6,DLL4,DNLZ,RPS6KA1,RPS29,ARG2,,ZPR1,EMR4,ASPN,,AIF1,,,
GO:0097193	intrinsic apoptotic signaling pathway	biological_process	0.16889	1	2	230	60	18662	ENSSSCG00025012841,ENSSSCG00025051650	BBC3,CYP1B1,
GO:0046474	glycerophospholipid biosynthetic process	biological_process	0.16889	1	2	230	60	18662	ENSSSCG00025003049,ENSSSCG00025077607	PIK3CB,CHKA,
GO:0007249	I-kappaB kinase/NF-kappaB signaling	biological_process	0.16889	1	2	230	60	18662	ENSSSCG00025017033,ENSSSCG00025017335	CASP8,CFLAR,
GO:0015748	organophosphate ester transport	biological_process	0.16889	1	2	230	60	18662	ENSSSCG00025046494,ENSSSCG00025012867	G6PC3,SCARB1,
GO:0051259	protein complex oligomerization	biological_process	0.16935	1	3	230	115	18662	ENSSSCG00025069228,ENSSSCG00025012841,ENSSSCG00025052477	,BBC3,,
GO:1990351	transporter complex	cellular_component	0.16935	1	3	230	115	18662	ENSSSCG00025073342,ENSSSCG00025052477,Novel03358	TIMM10,,
GO:0048519	negative regulation of biological process	biological_process	0.16955	1	21	230	1361	18662	ENSSSCG00025017424,ENSSSCG00025029758,ENSSSCG00025071629,Novel02875,ENSSSCG00025019670,ENSSSCG00025066329,ENSSSCG00025048395,ENSSSCG00025051650,ENSSSCG00025014986,ENSSSCG00025012841,ENSSSCG00025052756,ENSSSCG00025013709,ENSSSCG00025077748,ENSSSCG00025023915,ENSSSCG00025017335,ENSSSCG00025047414,ENSSSCG00025063175,ENSSSCG00025072065,ENSSSCG00025017033,ENSSSCG00025048687,ENSSSCG00025003049	ANGPTL4,STUB1,,GPR18,SH3BP4,IGFBP5,CYP1B1,FAM111A,BBC3,,ASPN,AIF1,CD86,CFLAR,ARRB1,,PABPC1,CASP8,ARHGDIB,PIK3CB,
GO:0009988	cell-cell recognition	biological_process	0.16979	1	1	230	15	18662	ENSSSCG00025013570	FOLR1,
GO:0005771	multivesicular body	cellular_component	0.16979	1	1	230	15	18662	ENSSSCG00025014464	CTSL,
GO:0022627	cytosolic small ribosomal subunit	cellular_component	0.16979	1	1	230	15	18662	ENSSSCG00025002953	RPS12,
GO:0071479	cellular response to ionizing radiation	biological_process	0.16979	1	1	230	15	18662	ENSSSCG00025012841	BBC3,
GO:0033202	DNA helicase complex	cellular_component	0.16979	1	1	230	15	18662	ENSSSCG00025027470	ACTR8,
GO:0030125	clathrin vesicle coat	cellular_component	0.16979	1	1	230	15	18662	ENSSSCG00025076400	AP2A1,
GO:0048844	artery morphogenesis	biological_process	0.16979	1	1	230	15	18662	ENSSSCG00025013570	FOLR1,
GO:0032436	positive regulation of proteasomal ubiquitin-dependent protein catabolic process	biological_process	0.16979	1	1	230	15	18662	ENSSSCG00025029758	STUB1,
GO:2000060	positive regulation of ubiquitin-dependent protein catabolic process	biological_process	0.16979	1	1	230	15	18662	ENSSSCG00025029758	STUB1,
GO:0046503	glycerolipid catabolic process	biological_process	0.16979	1	1	230	15	18662	ENSSSCG00025012867	SCARB1,
GO:2000756	regulation of peptidyl-lysine acetylation	biological_process	0.16979	1	1	230	15	18662	ENSSSCG00025047414	ARRB1,
GO:0010883	regulation of lipid storage	biological_process	0.16979	1	1	230	15	18662	ENSSSCG00025012867	SCARB1,
GO:0009799	specification of symmetry	biological_process	0.16979	1	1	230	15	18662	ENSSSCG00025013570	FOLR1,
GO:1903902	positive regulation of viral life cycle	biological_process	0.16979	1	1	230	15	18662	ENSSSCG00025072065	PABPC1,
GO:0042542	response to hydrogen peroxide	biological_process	0.16979	1	1	230	15	18662	ENSSSCG00025051650	CYP1B1,
GO:0048645	animal organ formation	biological_process	0.16979	1	1	230	15	18662	ENSSSCG00025013570	FOLR1,
GO:1903670	regulation of sprouting angiogenesis	biological_process	0.16979	1	1	230	15	18662	ENSSSCG00025003049	PIK3CB,
GO:0005242	inward rectifier potassium channel activity	molecular_function	0.16979	1	1	230	15	18662	ENSSSCG00025003813	KCNJ6,
GO:0021954	central nervous system neuron development	biological_process	0.16979	1	1	230	15	18662	ENSSSCG00025063175	,
GO:0048255	mRNA stabilization	biological_process	0.16979	1	1	230	15	18662	ENSSSCG00025072065	PABPC1,
GO:0016641	oxidoreductase activity, acting on the CH-NH2 group of donors, oxygen as acceptor	molecular_function	0.16979	1	1	230	15	18662	ENSSSCG00025030743	DAO,
GO:0043500	muscle adaptation	biological_process	0.16979	1	1	230	15	18662	ENSSSCG00025048395	IGFBP5,
GO:0031410	cytoplasmic vesicle	cellular_component	0.17014	1	8	230	435	18662	ENSSSCG00025002141,ENSSSCG00025066329,ENSSSCG00025014464,ENSSSCG00025019670,ENSSSCG00025070484,ENSSSCG00025076400,ENSSSCG00025047414,ENSSSCG00025034157	YIF1B,SH3BP4,CTSL,GPR18,SLA-DMB,AP2A1,ARRB1,,
GO:0097708	intracellular vesicle	cellular_component	0.17161	1	8	230	436	18662	ENSSSCG00025002141,ENSSSCG00025070484,ENSSSCG00025076400,ENSSSCG00025066329,ENSSSCG00025014464,ENSSSCG00025019670,ENSSSCG00025047414,ENSSSCG00025034157	YIF1B,SLA-DMB,AP2A1,SH3BP4,CTSL,GPR18,ARRB1,,
GO:0032268	regulation of cellular protein metabolic process	biological_process	0.17267	1	10	230	574	18662	ENSSSCG00025048395,ENSSSCG00025047414,ENSSSCG00025017335,ENSSSCG00025017033,ENSSSCG00025011703,ENSSSCG00025072065,ENSSSCG00025029758,ENSSSCG00025012841,ENSSSCG00025052756,ENSSSCG00025059777	IGFBP5,ARRB1,CFLAR,CASP8,REN,PABPC1,STUB1,BBC3,,FBXO2,
GO:0098771	inorganic ion homeostasis	biological_process	0.1728	1	4	230	176	18662	ENSSSCG00025066595,ENSSSCG00025012841,Novel03358,ENSSSCG00025019670	,BBC3,GPR18,
GO:0032101	regulation of response to external stimulus	biological_process	0.17521	1	4	230	177	18662	ENSSSCG00025077748,ENSSSCG00025019670,Novel03201,ENSSSCG00025051813	AIF1,GPR18,CCR3,
GO:0031329	regulation of cellular catabolic process	biological_process	0.17521	1	4	230	177	18662	ENSSSCG00025012867,ENSSSCG00025072065,ENSSSCG00025007892,ENSSSCG00025029758	SCARB1,PABPC1,PPP1R3B,STUB1,
GO:0034248	regulation of cellular amide metabolic process	biological_process	0.17541	1	3	230	117	18662	ENSSSCG00025048395,ENSSSCG00025052756,ENSSSCG00025072065	IGFBP5,,PABPC1,
GO:0032270	positive regulation of cellular protein metabolic process	biological_process	0.17756	1	6	230	306	18662	ENSSSCG00025017033,ENSSSCG00025072065,ENSSSCG00025029758,ENSSSCG00025012841,ENSSSCG00025017335,ENSSSCG00025047414	CASP8,PABPC1,STUB1,BBC3,CFLAR,ARRB1,
GO:0033554	cellular response to stress	biological_process	0.17784	1	10	230	578	18662	ENSSSCG00025075604,ENSSSCG00025051650,ENSSSCG00025014986,Novel02875,ENSSSCG00025013570,ENSSSCG00025012841,ENSSSCG00025029758,ENSSSCG00025077748,Novel02589,ENSSSCG00025059777	PCLAF,CYP1B1,FAM111A,FOLR1,BBC3,STUB1,AIF1,FBXO2,
GO:0044283	small molecule biosynthetic process	biological_process	0.17959	1	5	230	242	18662	ENSSSCG00025017559,ENSSSCG00025027760,Novel02247,ENSSSCG00025046494,ENSSSCG00025006763	,,G6PC3,,
GO:0045026	plasma membrane fusion	biological_process	0.18003	1	1	230	16	18662	ENSSSCG00025013570	FOLR1,
GO:0008584	male gonad development	biological_process	0.18003	1	1	230	16	18662	ENSSSCG00025011703	REN,
GO:0005940	septin ring	cellular_component	0.18003	1	1	230	16	18662	ENSSSCG00025072504	SEPTIN6,
GO:0097346	INO80-type complex	cellular_component	0.18003	1	1	230	16	18662	ENSSSCG00025027470	ACTR8,
GO:0042572	retinol metabolic process	biological_process	0.18003	1	1	230	16	18662	ENSSSCG00025051650	CYP1B1,
GO:0009539	photosystem II reaction center	cellular_component	0.18003	1	1	230	16	18662	Novel01369
GO:0072678	T cell migration	biological_process	0.18003	1	1	230	16	18662	ENSSSCG00025077748	AIF1,
GO:0032153	cell division site	cellular_component	0.18003	1	1	230	16	18662	ENSSSCG00025072504	SEPTIN6,
GO:0031593	polyubiquitin modification-dependent protein binding	molecular_function	0.18003	1	1	230	16	18662	ENSSSCG00025002228	UBQLN4,
GO:0046164	alcohol catabolic process	biological_process	0.18003	1	1	230	16	18662	ENSSSCG00025012867	SCARB1,
GO:0001841	neural tube formation	biological_process	0.18003	1	1	230	16	18662	ENSSSCG00025013570	FOLR1,
GO:0006541	glutamine metabolic process	biological_process	0.18003	1	1	230	16	18662	ENSSSCG00025017559	,
GO:0007200	phospholipase C-activating G protein-coupled receptor signaling pathway	biological_process	0.18003	1	1	230	16	18662	ENSSSCG00025019670	GPR18,
GO:0031397	negative regulation of protein ubiquitination	biological_process	0.18003	1	1	230	16	18662	ENSSSCG00025047414	ARRB1,
GO:0030247	polysaccharide binding	molecular_function	0.18003	1	1	230	16	18662	ENSSSCG00025007892	PPP1R3B,
GO:0014031	mesenchymal cell development	biological_process	0.18003	1	1	230	16	18662	ENSSSCG00025013570	FOLR1,
GO:0014032	neural crest cell development	biological_process	0.18003	1	1	230	16	18662	ENSSSCG00025013570	FOLR1,
GO:0048864	stem cell development	biological_process	0.18003	1	1	230	16	18662	ENSSSCG00025013570	FOLR1,
GO:0036473	cell death in response to oxidative stress	biological_process	0.18003	1	1	230	16	18662	ENSSSCG00025051650	CYP1B1,
GO:0005942	phosphatidylinositol 3-kinase complex	cellular_component	0.18003	1	1	230	16	18662	ENSSSCG00025003049	PIK3CB,
GO:0000184	nuclear-transcribed mRNA catabolic process, nonsense-mediated decay	biological_process	0.18003	1	1	230	16	18662	ENSSSCG00025072065	PABPC1,
GO:1901989	positive regulation of cell cycle phase transition	biological_process	0.18003	1	1	230	16	18662	ENSSSCG00025077748	AIF1,
GO:0051707	response to other organism	biological_process	0.1812	1	6	230	308	18662	ENSSSCG00025012867,ENSSSCG00025008424,ENSSSCG00025077748,Novel02589,ENSSSCG00025023915,ENSSSCG00025015940	SCARB1,CXCL16,AIF1,CD86,,
GO:1902532	negative regulation of intracellular signal transduction	biological_process	0.18154	1	3	230	119	18662	ENSSSCG00025003049,ENSSSCG00025066329,ENSSSCG00025017033	PIK3CB,SH3BP4,CASP8,
GO:0060090	molecular adaptor activity	molecular_function	0.18154	1	3	230	119	18662	ENSSSCG00025021554,ENSSSCG00025072504,ENSSSCG00025076400	,SEPTIN6,AP2A1,
GO:0007608	sensory perception of smell	biological_process	0.18211	1	2	230	63	18662	ENSSSCG00025062896,ENSSSCG00025005606	,OR10J5,
GO:0060070	canonical Wnt signaling pathway	biological_process	0.18211	1	2	230	63	18662	ENSSSCG00025013570,ENSSSCG00025002953	FOLR1,RPS12,
GO:0003777	microtubule motor activity	molecular_function	0.18211	1	2	230	63	18662	ENSSSCG00025076858,ENSSSCG00025016717	,,
GO:1901361	organic cyclic compound catabolic process	biological_process	0.18252	1	4	230	180	18662	ENSSSCG00025012867,ENSSSCG00025072065,ENSSSCG00025027760,ENSSSCG00025030743	SCARB1,PABPC1,,DAO,
GO:0043207	response to external biotic stimulus	biological_process	0.18304	1	6	230	309	18662	ENSSSCG00025015940,ENSSSCG00025008424,ENSSSCG00025012867,Novel02589,ENSSSCG00025023915,ENSSSCG00025077748	,CXCL16,SCARB1,CD86,AIF1,
GO:0098552	side of membrane	cellular_component	0.18462	1	3	230	120	18662	ENSSSCG00025013570,ENSSSCG00025077078,ENSSSCG00025023915	FOLR1,ly6g6f,CD86,
GO:0071417	cellular response to organonitrogen compound	biological_process	0.18462	1	3	230	120	18662	ENSSSCG00025048395,ENSSSCG00025024747,ENSSSCG00025013570	IGFBP5,AQP9,FOLR1,
GO:0030545	receptor regulator activity	molecular_function	0.18488	1	6	230	310	18662	ENSSSCG00025058290,ENSSSCG00025038775,ENSSSCG00025041935,ENSSSCG00025017022,ENSSSCG00025008424,ENSSSCG00025077078	,IL17D,NPFF,CXCL2,CXCL16,ly6g6f,
GO:0004252	serine-type endopeptidase activity	molecular_function	0.18498	1	4	230	181	18662	ENSSSCG00025056689,ENSSSCG00025010486,ENSSSCG00025024208,ENSSSCG00025025070	,try,KLK8,KLK14,
GO:0050907	detection of chemical stimulus involved in sensory perception	biological_process	0.18655	1	2	230	64	18662	ENSSSCG00025062896,ENSSSCG00025005606	,OR10J5,
GO:0007389	pattern specification process	biological_process	0.18655	1	2	230	64	18662	ENSSSCG00025022991,ENSSSCG00025013570	MFNG,FOLR1,
GO:0043169	cation binding	molecular_function	0.1868	1	29	230	1980	18662	ENSSSCG00025033481,ENSSSCG00025037118,ENSSSCG00025064041,ENSSSCG00025009245,ENSSSCG00025039742,ENSSSCG00025071190,ENSSSCG00025004817,ENSSSCG00025058040,ENSSSCG00025026833,ENSSSCG00025077748,ENSSSCG00025013709,ENSSSCG00025014811,ENSSSCG00025063626,ENSSSCG00025017911,ENSSSCG00025026417,ENSSSCG00025054614,ENSSSCG00025051650,ENSSSCG00025056547,Novel04535,ENSSSCG00025047706,ENSSSCG00025021734,ENSSSCG0…	ZPR1,EMR4,,ARG2,RPS6KA1,RPS29,,,,AIF1,ASPN,,ZCCHC24,TSSK6,,LPCAT2,CYP1B1,GATA6,,DNLZ,,DLL4,MYL6,ANXA1,,RCN2,,
GO:0030695	GTPase regulator activity	molecular_function	0.18772	1	3	230	121	18662	ENSSSCG00025002954,ENSSSCG00025048687,ENSSSCG00025047414	ARHGAP6,ARHGDIB,ARRB1,
GO:0048731	system development	biological_process	0.18971	1	14	230	872	18662	ENSSSCG00025051650,ENSSSCG00025017033,ENSSSCG00025063175,ENSSSCG00025011703,ENSSSCG00025003049,ENSSSCG00025048395,ENSSSCG00025013709,ENSSSCG00025038155,ENSSSCG00025019670,ENSSSCG00025005606,ENSSSCG00025017424,Novel00898,ENSSSCG00025013570,ENSSSCG00025071629	CYP1B1,CASP8,,REN,PIK3CB,IGFBP5,ASPN,AHSP,GPR18,OR10J5,ANGPTL4,FOLR1,,
GO:0055082	cellular chemical homeostasis	biological_process	0.18994	1	4	230	183	18662	ENSSSCG00025019670,ENSSSCG00025012841,Novel03358,ENSSSCG00025066595	GPR18,BBC3,,
GO:0009166	nucleotide catabolic process	biological_process	0.19014	1	1	230	17	18662	ENSSSCG00025027760	,
GO:2001244	positive regulation of intrinsic apoptotic signaling pathway	biological_process	0.19014	1	1	230	17	18662	ENSSSCG00025012841	BBC3,
GO:0046546	development of primary male sexual characteristics	biological_process	0.19014	1	1	230	17	18662	ENSSSCG00025011703	REN,
GO:0001836	release of cytochrome c from mitochondria	biological_process	0.19014	1	1	230	17	18662	ENSSSCG00025012841	BBC3,
GO:0070062	extracellular exosome	cellular_component	0.19014	1	1	230	17	18662	ENSSSCG00025023915	CD86,
GO:0042558	pteridine-containing compound metabolic process	biological_process	0.19014	1	1	230	17	18662	ENSSSCG00025013570	FOLR1,
GO:0032007	negative regulation of TOR signaling	biological_process	0.19014	1	1	230	17	18662	ENSSSCG00025066329	SH3BP4,
GO:0030666	endocytic vesicle membrane	cellular_component	0.19014	1	1	230	17	18662	ENSSSCG00025076400	AP2A1,
GO:0003014	renal system process	biological_process	0.19014	1	1	230	17	18662	ENSSSCG00025011703	REN,
GO:0030307	positive regulation of cell growth	biological_process	0.19014	1	1	230	17	18662	ENSSSCG00025008424	CXCL16,
GO:0010906	regulation of glucose metabolic process	biological_process	0.19014	1	1	230	17	18662	ENSSSCG00025007892	PPP1R3B,
GO:0033559	unsaturated fatty acid metabolic process	biological_process	0.19014	1	1	230	17	18662	ENSSSCG00025051650	CYP1B1,
GO:1902041	regulation of extrinsic apoptotic signaling pathway via death domain receptors	biological_process	0.19014	1	1	230	17	18662	ENSSSCG00025017335	CFLAR,
GO:1901983	regulation of protein acetylation	biological_process	0.19014	1	1	230	17	18662	ENSSSCG00025047414	ARRB1,
GO:0010595	positive regulation of endothelial cell migration	biological_process	0.19014	1	1	230	17	18662	ENSSSCG00025003049	PIK3CB,
GO:0043489	RNA stabilization	biological_process	0.19014	1	1	230	17	18662	ENSSSCG00025072065	PABPC1,
GO:0008299	isoprenoid biosynthetic process	biological_process	0.19014	1	1	230	17	18662	ENSSSCG00025036182	MVK,
GO:0098659	inorganic cation import across plasma membrane	biological_process	0.19014	1	1	230	17	18662	ENSSSCG00025003813	KCNJ6,
GO:0099587	inorganic ion import across plasma membrane	biological_process	0.19014	1	1	230	17	18662	ENSSSCG00025003813	KCNJ6,
GO:0005903	brush border	cellular_component	0.19014	1	1	230	17	18662	ENSSSCG00025045432	MYL6,
GO:1902373	negative regulation of mRNA catabolic process	biological_process	0.19014	1	1	230	17	18662	ENSSSCG00025072065	PABPC1,
GO:0000030	mannosyltransferase activity	molecular_function	0.19014	1	1	230	17	18662	ENSSSCG00025014601	POMT1,
GO:0031418	L-ascorbic acid binding	molecular_function	0.19014	1	1	230	17	18662	ENSSSCG00025047706	,
GO:0032587	ruffle membrane	cellular_component	0.19014	1	1	230	17	18662	ENSSSCG00025077748	AIF1,
GO:0052652	cyclic purine nucleotide metabolic process	biological_process	0.19014	1	1	230	17	18662	ENSSSCG00025041323	ADCY7,
GO:0030038	contractile actin filament bundle assembly	biological_process	0.19014	1	1	230	17	18662	ENSSSCG00025047414	ARRB1,
GO:0043149	stress fiber assembly	biological_process	0.19014	1	1	230	17	18662	ENSSSCG00025047414	ARRB1,
GO:0001654	eye development	biological_process	0.191	1	2	230	65	18662	ENSSSCG00025051650,ENSSSCG00025063175	CYP1B1,,
GO:0048880	sensory system development	biological_process	0.191	1	2	230	65	18662	ENSSSCG00025051650,ENSSSCG00025063175	CYP1B1,,
GO:0150063	visual system development	biological_process	0.191	1	2	230	65	18662	ENSSSCG00025063175,ENSSSCG00025051650	,CYP1B1,
GO:0016049	cell growth	biological_process	0.191	1	2	230	65	18662	ENSSSCG00025008424,ENSSSCG00025048395	CXCL16,IGFBP5,
GO:0004896	cytokine receptor activity	molecular_function	0.191	1	2	230	65	18662	ENSSSCG00025025682,ENSSSCG00025051813	CSF3R,CCR3,
GO:0003824	catalytic activity	molecular_function	0.19222	1	66	230	4850	18662	ENSSSCG00025054614,Novel03635,ENSSSCG00025022171,Novel01804,ENSSSCG00025009688,Novel03051,ENSSSCG00025024208,ENSSSCG00025014601,ENSSSCG00025040458,ENSSSCG00025054501,ENSSSCG00025017559,ENSSSCG00025048687,ENSSSCG00025003049,ENSSSCG00025030743,ENSSSCG00025067916,Novel05746,Novel00631,ENSSSCG00025025070,ENSSSCG00025047706,ENSSSCG00025043310,Novel00132,Novel02898,ENSSSCG00025061411,ENSSSCG00025006763…	LPCAT2,RAB13,,KLK8,POMT1,IFI30,,,ARHGDIB,PIK3CB,DAO,,KLK14,,,,,CASP8,GPX6,,ACP5,FKBP2,SEPTIN6,ADARB1,PTPRC,PHKG2,TSSK6,PSMB10,try,,RPS6KA1,ARG2,,GPX4,WSCD1,CYP1B1,,MVK,CTSL,RAB33A,STUB1,G6PC3,REN,,,CFLAR,,FBXO2,,,MFNG,CHKA,,GALNT12,ADCY7,
GO:1990204	oxidoreductase complex	cellular_component	0.19547	1	2	230	66	18662	ENSSSCG00025052073,ENSSSCG00025074773	NDUFA2,NDUFA11,
GO:0051098	regulation of binding	biological_process	0.19547	1	2	230	66	18662	ENSSSCG00025029758,ENSSSCG00025004580	STUB1,NES,
GO:0016787	hydrolase activity	molecular_function	0.19884	1	30	230	2072	18662	Novel01804,ENSSSCG00025022171,ENSSSCG00025009688,Novel03635,Novel04535,ENSSSCG00025072504,ENSSSCG00025029706,ENSSSCG00025062426,ENSSSCG00025072850,Novel02898,ENSSSCG00025024208,ENSSSCG00025046494,ENSSSCG00025054501,ENSSSCG00025068500,ENSSSCG00025030655,ENSSSCG00025071865,ENSSSCG00025014464,ENSSSCG00025010486,ENSSSCG00025009245,ENSSSCG00025017335,ENSSSCG00025017033,ENSSSCG00025056689,ENSSSCG000250…	RAB13,,SEPTIN6,PTPRC,ADARB1,,KLK8,G6PC3,,PSMB10,,RAB33A,CTSL,try,ARG2,CFLAR,CASP8,,REN,ARHGDIB,CHKA,ACP5,KLK14,,,,
GO:0031334	positive regulation of protein-containing complex assembly	biological_process	0.19995	1	2	230	67	18662	ENSSSCG00025029758,ENSSSCG00025012841	STUB1,BBC3,
GO:0001503	ossification	biological_process	0.19995	1	2	230	67	18662	ENSSSCG00025048395,ENSSSCG00025013709	IGFBP5,ASPN,
GO:0050801	ion homeostasis	biological_process	0.19997	1	4	230	187	18662	ENSSSCG00025012841,Novel03358,ENSSSCG00025066595,ENSSSCG00025019670	BBC3,,GPR18,
GO:0005839	proteasome core complex	cellular_component	0.20013	1	1	230	18	18662	ENSSSCG00025068500	PSMB10,
GO:0030291	protein serine/threonine kinase inhibitor activity	molecular_function	0.20013	1	1	230	18	18662	ENSSSCG00025056147	INKA2,
GO:0043900	regulation of multi-organism process	biological_process	0.20013	1	1	230	18	18662	ENSSSCG00025048687	ARHGDIB,
GO:1903561	extracellular vesicle	cellular_component	0.20013	1	1	230	18	18662	ENSSSCG00025023915	CD86,
GO:0032156	septin cytoskeleton	cellular_component	0.20013	1	1	230	18	18662	ENSSSCG00025072504	SEPTIN6,
GO:0061077	chaperone-mediated protein folding	biological_process	0.20013	1	1	230	18	18662	ENSSSCG00025076644	FKBP2,
GO:0101031	chaperone complex	cellular_component	0.20013	1	1	230	18	18662	ENSSSCG00025029758	STUB1,
GO:0016646	oxidoreductase activity, acting on the CH-NH group of donors, NAD or NADP as acceptor	molecular_function	0.20013	1	1	230	18	18662	Novel02247
GO:0007631	feeding behavior	biological_process	0.20013	1	1	230	18	18662	ENSSSCG00025011703	REN,
GO:0050852	T cell receptor signaling pathway	biological_process	0.20013	1	1	230	18	18662	ENSSSCG00025029706	PTPRC,
GO:0060840	artery development	biological_process	0.20013	1	1	230	18	18662	ENSSSCG00025013570	FOLR1,
GO:1903901	negative regulation of viral life cycle	biological_process	0.20013	1	1	230	18	18662	ENSSSCG00025014986	FAM111A,
GO:0046632	alpha-beta T cell differentiation	biological_process	0.20013	1	1	230	18	18662	ENSSSCG00025019670	GPR18,
GO:0001823	mesonephros development	biological_process	0.20013	1	1	230	18	18662	ENSSSCG00025011703	REN,
GO:0021543	pallium development	biological_process	0.20013	1	1	230	18	18662	ENSSSCG00025063175	,
GO:0030131	clathrin adaptor complex	cellular_component	0.20013	1	1	230	18	18662	ENSSSCG00025076400	AP2A1,
GO:0006809	nitric oxide biosynthetic process	biological_process	0.20013	1	1	230	18	18662	ENSSSCG00025051650	CYP1B1,
GO:0046209	nitric oxide metabolic process	biological_process	0.20013	1	1	230	18	18662	ENSSSCG00025051650	CYP1B1,
GO:2001057	reactive nitrogen species metabolic process	biological_process	0.20013	1	1	230	18	18662	ENSSSCG00025051650	CYP1B1,
GO:0001838	embryonic epithelial tube formation	biological_process	0.20013	1	1	230	18	18662	ENSSSCG00025013570	FOLR1,
GO:0006767	water-soluble vitamin metabolic process	biological_process	0.20013	1	1	230	18	18662	ENSSSCG00025013570	FOLR1,
GO:0046466	membrane lipid catabolic process	biological_process	0.20013	1	1	230	18	18662	ENSSSCG00025051650	CYP1B1,
GO:0018958	phenol-containing compound metabolic process	biological_process	0.20013	1	1	230	18	18662	ENSSSCG00025030743	DAO,
GO:0034451	centriolar satellite	cellular_component	0.20013	1	1	230	18	18662	ENSSSCG00025023915	CD86,
GO:0032963	collagen metabolic process	biological_process	0.20013	1	1	230	18	18662	ENSSSCG00025014464	CTSL,
GO:0009975	cyclase activity	molecular_function	0.20013	1	1	230	18	18662	ENSSSCG00025041323	ADCY7,
GO:0006486	protein glycosylation	biological_process	0.20024	1	3	230	125	18662	ENSSSCG00025073819,ENSSSCG00025014601,Novel00351	GALNT12,POMT1,
GO:0043413	macromolecule glycosylation	biological_process	0.20024	1	3	230	125	18662	ENSSSCG00025014601,Novel00351,ENSSSCG00025073819	POMT1,GALNT12,
GO:0051704	multi-organism process	biological_process	0.20074	1	5	230	252	18662	ENSSSCG00025014464,ENSSSCG00025017911,ENSSSCG00025048687,ENSSSCG00025013570,ENSSSCG00025048395	CTSL,TSSK6,ARHGDIB,FOLR1,IGFBP5,
GO:0007167	enzyme linked receptor protein signaling pathway	biological_process	0.2029	1	5	230	253	18662	ENSSSCG00025029758,ENSSSCG00025048395,ENSSSCG00025013570,ENSSSCG00025013709,ENSSSCG00025003049	STUB1,IGFBP5,FOLR1,ASPN,PIK3CB,
GO:0016758	transferase activity, transferring hexosyl groups	molecular_function	0.20341	1	3	230	126	18662	ENSSSCG00025022991,ENSSSCG00025014601,ENSSSCG00025073819	MFNG,POMT1,GALNT12,
GO:0008219	cell death	biological_process	0.2038	1	8	230	457	18662	ENSSSCG00025017335,ENSSSCG00025051650,ENSSSCG00025017033,Novel01631,ENSSSCG00025003049,ENSSSCG00025007341,ENSSSCG00025017424,ENSSSCG00025012841	CFLAR,CYP1B1,CASP8,PIK3CB,,ANGPTL4,BBC3,
GO:0019216	regulation of lipid metabolic process	biological_process	0.20445	1	2	230	68	18662	ENSSSCG00025029758,ENSSSCG00025012867	STUB1,SCARB1,
GO:0042277	peptide binding	molecular_function	0.20445	1	2	230	68	18662	ENSSSCG00025012867,ENSSSCG00025059777	SCARB1,FBXO2,
GO:0065008	regulation of biological quality	biological_process	0.20547	1	15	230	959	18662	ENSSSCG00025038155,ENSSSCG00025019670,ENSSSCG00025066595,Novel03201,ENSSSCG00025012841,Novel03358,ENSSSCG00025029758,ENSSSCG00025005606,ENSSSCG00025003049,ENSSSCG00025051650,ENSSSCG00025011703,ENSSSCG00025063175,ENSSSCG00025072065,ENSSSCG00025012867,ENSSSCG00025048395	AHSP,GPR18,,BBC3,STUB1,OR10J5,PIK3CB,CYP1B1,REN,,PABPC1,SCARB1,IGFBP5,
GO:0009607	response to biotic stimulus	biological_process	0.20751	1	6	230	322	18662	ENSSSCG00025008424,ENSSSCG00025012867,ENSSSCG00025077748,ENSSSCG00025023915,Novel02589,ENSSSCG00025015940	CXCL16,SCARB1,AIF1,CD86,,
GO:0032102	negative regulation of response to external stimulus	biological_process	0.20895	1	2	230	69	18662	ENSSSCG00025019670,ENSSSCG00025077748	GPR18,AIF1,
GO:0042692	muscle cell differentiation	biological_process	0.20895	1	2	230	69	18662	ENSSSCG00025048395,ENSSSCG00025005606	IGFBP5,OR10J5,
GO:0005751	mitochondrial respiratory chain complex IV	cellular_component	0.21	1	1	230	19	18662	ENSSSCG00025018366	COX7A2,
GO:0005922	connexin complex	cellular_component	0.21	1	1	230	19	18662	ENSSSCG00025021885	GJA4,
GO:0044764	multi-organism cellular process	biological_process	0.21	1	1	230	19	18662	ENSSSCG00025014464	CTSL,
GO:0032418	lysosome localization	biological_process	0.21	1	1	230	19	18662	Novel02794
GO:0008630	intrinsic apoptotic signaling pathway in response to DNA damage	biological_process	0.21	1	1	230	19	18662	ENSSSCG00025012841	BBC3,
GO:0043230	extracellular organelle	cellular_component	0.21	1	1	230	19	18662	ENSSSCG00025023915	CD86,
GO:2000401	regulation of lymphocyte migration	biological_process	0.21	1	1	230	19	18662	ENSSSCG00025077748	AIF1,
GO:0010822	positive regulation of mitochondrion organization	biological_process	0.21	1	1	230	19	18662	ENSSSCG00025012841	BBC3,
GO:0071346	cellular response to interferon-gamma	biological_process	0.21	1	1	230	19	18662	ENSSSCG00025077748	AIF1,
GO:0032368	regulation of lipid transport	biological_process	0.21	1	1	230	19	18662	ENSSSCG00025011703	REN,
GO:0001936	regulation of endothelial cell proliferation	biological_process	0.21	1	1	230	19	18662	ENSSSCG00025071629	,
GO:1901616	organic hydroxy compound catabolic process	biological_process	0.21	1	1	230	19	18662	ENSSSCG00025012867	SCARB1,
GO:0030218	erythrocyte differentiation	biological_process	0.21	1	1	230	19	18662	ENSSSCG00025038155	AHSP,
GO:1903321	negative regulation of protein modification by small protein conjugation or removal	biological_process	0.21	1	1	230	19	18662	ENSSSCG00025047414	ARRB1,
GO:0016638	oxidoreductase activity, acting on the CH-NH2 group of donors	molecular_function	0.21	1	1	230	19	18662	ENSSSCG00025030743	DAO,
GO:0045807	positive regulation of endocytosis	biological_process	0.21	1	1	230	19	18662	ENSSSCG00025047414	ARRB1,
GO:0001676	long-chain fatty acid metabolic process	biological_process	0.21	1	1	230	19	18662	ENSSSCG00025051650	CYP1B1,
GO:0048593	camera-type eye morphogenesis	biological_process	0.21	1	1	230	19	18662	ENSSSCG00025063175	,
GO:0072583	clathrin-dependent endocytosis	biological_process	0.21	1	1	230	19	18662	ENSSSCG00025076400	AP2A1,
GO:0048259	regulation of receptor-mediated endocytosis	biological_process	0.21	1	1	230	19	18662	ENSSSCG00025047414	ARRB1,
GO:1901861	regulation of muscle tissue development	biological_process	0.21	1	1	230	19	18662	ENSSSCG00025048395	IGFBP5,
GO:0070085	glycosylation	biological_process	0.21296	1	3	230	129	18662	ENSSSCG00025073819,ENSSSCG00025014601,Novel00351	GALNT12,POMT1,
GO:0006650	glycerophospholipid metabolic process	biological_process	0.21296	1	3	230	129	18662	ENSSSCG00025012867,ENSSSCG00025003049,ENSSSCG00025077607	SCARB1,PIK3CB,CHKA,
GO:0051247	positive regulation of protein metabolic process	biological_process	0.21332	1	6	230	325	18662	ENSSSCG00025072065,ENSSSCG00025017033,ENSSSCG00025047414,ENSSSCG00025017335,ENSSSCG00025029758,ENSSSCG00025012841	PABPC1,CASP8,ARRB1,CFLAR,STUB1,BBC3,
GO:0030036	actin cytoskeleton organization	biological_process	0.21602	1	5	230	259	18662	ENSSSCG00025002954,ENSSSCG00025048687,ENSSSCG00025077748,ENSSSCG00025066106,ENSSSCG00025047414	ARHGAP6,ARHGDIB,AIF1,CORO1A,ARRB1,
GO:0050906	detection of stimulus involved in sensory perception	biological_process	0.218	1	2	230	71	18662	ENSSSCG00025062896,ENSSSCG00025005606	,OR10J5,
GO:0051246	regulation of protein metabolic process	biological_process	0.21879	1	10	230	608	18662	ENSSSCG00025059777,ENSSSCG00025052756,ENSSSCG00025029758,ENSSSCG00025012841,ENSSSCG00025017033,ENSSSCG00025072065,ENSSSCG00025011703,ENSSSCG00025048395,ENSSSCG00025047414,ENSSSCG00025017335	FBXO2,,STUB1,BBC3,CASP8,PABPC1,REN,IGFBP5,ARRB1,CFLAR,
GO:0008199	ferric iron binding	molecular_function	0.21975	1	1	230	20	18662	Novel03051
GO:0005921	gap junction	cellular_component	0.21975	1	1	230	20	18662	ENSSSCG00025021885	GJA4,
GO:0009523	photosystem II	cellular_component	0.21975	1	1	230	20	18662	Novel01369
GO:0032602	chemokine production	biological_process	0.21975	1	1	230	20	18662	ENSSSCG00025077748	AIF1,
GO:0032642	regulation of chemokine production	biological_process	0.21975	1	1	230	20	18662	ENSSSCG00025077748	AIF1,
GO:0090316	positive regulation of intracellular protein transport	biological_process	0.21975	1	1	230	20	18662	ENSSSCG00025012841	BBC3,
GO:1905954	positive regulation of lipid localization	biological_process	0.21975	1	1	230	20	18662	ENSSSCG00025012867	SCARB1,
GO:0009069	serine family amino acid metabolic process	biological_process	0.21975	1	1	230	20	18662	ENSSSCG00025030743	DAO,
GO:0010675	regulation of cellular carbohydrate metabolic process	biological_process	0.21975	1	1	230	20	18662	ENSSSCG00025007892	PPP1R3B,
GO:0031683	G-protein beta/gamma-subunit complex binding	molecular_function	0.21975	1	1	230	20	18662	Novel03635
GO:0050680	negative regulation of epithelial cell proliferation	biological_process	0.21975	1	1	230	20	18662	ENSSSCG00025071629	,
GO:0019218	regulation of steroid metabolic process	biological_process	0.21975	1	1	230	20	18662	ENSSSCG00025029758	STUB1,
GO:1903725	regulation of phospholipid metabolic process	biological_process	0.21975	1	1	230	20	18662	ENSSSCG00025012867	SCARB1,
GO:0010977	negative regulation of neuron projection development	biological_process	0.21975	1	1	230	20	18662	ENSSSCG00025063175	,
GO:0034614	cellular response to reactive oxygen species	biological_process	0.21975	1	1	230	20	18662	ENSSSCG00025051650	CYP1B1,
GO:0031398	positive regulation of protein ubiquitination	biological_process	0.21975	1	1	230	20	18662	ENSSSCG00025029758	STUB1,
GO:1901618	organic hydroxy compound transmembrane transporter activity	molecular_function	0.21975	1	1	230	20	18662	ENSSSCG00025024747	AQP9,
GO:0001637	G protein-coupled chemoattractant receptor activity	molecular_function	0.21975	1	1	230	20	18662	ENSSSCG00025051813	CCR3,
GO:0004950	chemokine receptor activity	molecular_function	0.21975	1	1	230	20	18662	ENSSSCG00025051813	CCR3,
GO:0014033	neural crest cell differentiation	biological_process	0.21975	1	1	230	20	18662	ENSSSCG00025013570	FOLR1,
GO:0031623	receptor internalization	biological_process	0.21975	1	1	230	20	18662	ENSSSCG00025047414	ARRB1,
GO:0051147	regulation of muscle cell differentiation	biological_process	0.21975	1	1	230	20	18662	ENSSSCG00025005606	OR10J5,
GO:0009395	phospholipid catabolic process	biological_process	0.21975	1	1	230	20	18662	ENSSSCG00025012867	SCARB1,
GO:0014065	phosphatidylinositol 3-kinase signaling	biological_process	0.21975	1	1	230	20	18662	ENSSSCG00025003049	PIK3CB,
GO:0016849	phosphorus-oxygen lyase activity	molecular_function	0.21975	1	1	230	20	18662	ENSSSCG00025041323	ADCY7,
GO:0015934	large ribosomal subunit	cellular_component	0.22253	1	2	230	72	18662	ENSSSCG00025013273,ENSSSCG00025002993	RPLP2,,
GO:0003924	GTPase activity	molecular_function	0.22268	1	5	230	262	18662	ENSSSCG00025048687,ENSSSCG00025071865,ENSSSCG00025072504,Novel03635,ENSSSCG00025022171	ARHGDIB,RAB33A,SEPTIN6,RAB13,
GO:0008236	serine-type peptidase activity	molecular_function	0.22308	1	4	230	196	18662	ENSSSCG00025025070,ENSSSCG00025024208,ENSSSCG00025010486,ENSSSCG00025056689	KLK14,KLK8,try,,
GO:0000785	chromatin	cellular_component	0.22308	1	4	230	196	18662	ENSSSCG00025027470,ENSSSCG00025047414,ENSSSCG00025014986,ENSSSCG00025046261	ACTR8,ARRB1,FAM111A,,
GO:0016825	hydrolase activity, acting on acid phosphorus-nitrogen bonds	molecular_function	0.2257	1	4	230	197	18662	ENSSSCG00025025070,ENSSSCG00025024208,ENSSSCG00025010486,ENSSSCG00025056689	KLK14,KLK8,try,,
GO:0017171	serine hydrolase activity	molecular_function	0.2257	1	4	230	197	18662	ENSSSCG00025025070,ENSSSCG00025024208,ENSSSCG00025010486,ENSSSCG00025056689	KLK14,KLK8,try,,
GO:0019318	hexose metabolic process	biological_process	0.22707	1	2	230	73	18662	ENSSSCG00025007892,ENSSSCG00025046494	PPP1R3B,G6PC3,
GO:0005770	late endosome	cellular_component	0.22707	1	2	230	73	18662	ENSSSCG00025070484,ENSSSCG00025014464	SLA-DMB,CTSL,
GO:0005249	voltage-gated potassium channel activity	molecular_function	0.22707	1	2	230	73	18662	ENSSSCG00025003813,ENSSSCG00025052477	KCNJ6,,
GO:0016042	lipid catabolic process	biological_process	0.22909	1	3	230	134	18662	ENSSSCG00025051650,ENSSSCG00025012867,ENSSSCG00025038121	CYP1B1,SCARB1,ABCD2,
GO:0016705	oxidoreductase activity, acting on paired donors, with incorporation or reduction of molecular oxygen	molecular_function	0.22909	1	3	230	134	18662	ENSSSCG00025051650,ENSSSCG00025047706,Novel00631	CYP1B1,,
GO:0040007	growth	biological_process	0.22909	1	3	230	134	18662	ENSSSCG00025008424,ENSSSCG00025012841,ENSSSCG00025048395	CXCL16,BBC3,IGFBP5,
GO:0010257	NADH dehydrogenase complex assembly	biological_process	0.22937	1	1	230	21	18662	ENSSSCG00025074773	NDUFA11,
GO:0032981	mitochondrial respiratory chain complex I assembly	biological_process	0.22937	1	1	230	21	18662	ENSSSCG00025074773	NDUFA11,
GO:0046718	viral entry into host cell	biological_process	0.22937	1	1	230	21	18662	ENSSSCG00025014464	CTSL,
GO:0072331	signal transduction by p53 class mediator	biological_process	0.22937	1	1	230	21	18662	ENSSSCG00025012841	BBC3,
GO:0009521	photosystem	cellular_component	0.22937	1	1	230	21	18662	Novel01369
GO:0033209	tumor necrosis factor-mediated signaling pathway	biological_process	0.22937	1	1	230	21	18662	ENSSSCG00025014223	,
GO:0008277	regulation of G protein-coupled receptor signaling pathway	biological_process	0.22937	1	1	230	21	18662	ENSSSCG00025047414	ARRB1,
GO:0042476	odontogenesis	biological_process	0.22937	1	1	230	21	18662	ENSSSCG00025013709	ASPN,
GO:0045667	regulation of osteoblast differentiation	biological_process	0.22937	1	1	230	21	18662	ENSSSCG00025048395	IGFBP5,
GO:0030193	regulation of blood coagulation	biological_process	0.22937	1	1	230	21	18662	Novel03201
GO:0072175	epithelial tube formation	biological_process	0.22937	1	1	230	21	18662	ENSSSCG00025013570	FOLR1,
GO:0072341	modified amino acid binding	molecular_function	0.22937	1	1	230	21	18662	ENSSSCG00025013570	FOLR1,
GO:0034101	erythrocyte homeostasis	biological_process	0.22937	1	1	230	21	18662	ENSSSCG00025038155	AHSP,
GO:0001952	regulation of cell-matrix adhesion	biological_process	0.22937	1	1	230	21	18662	ENSSSCG00025003049	PIK3CB,
GO:0072089	stem cell proliferation	biological_process	0.22937	1	1	230	21	18662	ENSSSCG00025004580	NES,
GO:1902369	negative regulation of RNA catabolic process	biological_process	0.22937	1	1	230	21	18662	ENSSSCG00025072065	PABPC1,
GO:0019239	deaminase activity	molecular_function	0.22937	1	1	230	21	18662	ENSSSCG00025062426	ADARB1,
GO:0045103	intermediate filament-based process	biological_process	0.22937	1	1	230	21	18662	ENSSSCG00025004580	NES,
GO:0045104	intermediate filament cytoskeleton organization	biological_process	0.22937	1	1	230	21	18662	ENSSSCG00025004580	NES,
GO:0031058	positive regulation of histone modification	biological_process	0.22937	1	1	230	21	18662	ENSSSCG00025047414	ARRB1,
GO:0010494	cytoplasmic stress granule	cellular_component	0.22937	1	1	230	21	18662	ENSSSCG00025072065	PABPC1,
GO:0005778	peroxisomal membrane	cellular_component	0.22937	1	1	230	21	18662	ENSSSCG00025030743	DAO,
GO:0031903	microbody membrane	cellular_component	0.22937	1	1	230	21	18662	ENSSSCG00025030743	DAO,
GO:0005272	sodium channel activity	molecular_function	0.22937	1	1	230	21	18662	ENSSSCG00025015611	,
GO:0071702	organic substance transport	biological_process	0.2299	1	14	230	907	18662	ENSSSCG00025076400,ENSSSCG00025074163,ENSSSCG00025073342,ENSSSCG00025002141,ENSSSCG00025012841,ENSSSCG00025069228,ENSSSCG00025013570,ENSSSCG00025046494,ENSSSCG00025063175,ENSSSCG00025011703,ENSSSCG00025012867,Novel04593,Novel00860,ENSSSCG00025024747	AP2A1,,TIMM10,YIF1B,BBC3,,FOLR1,G6PC3,,REN,SCARB1,AQP9,
GO:0007600	sensory perception	biological_process	0.23094	1	4	230	199	18662	ENSSSCG00025005606,ENSSSCG00025062896,ENSSSCG00025022751,ENSSSCG00025017682	OR10J5,,,,
GO:0051090	regulation of DNA-binding transcription factor activity	biological_process	0.23162	1	2	230	74	18662	ENSSSCG00025051650,ENSSSCG00025047414	CYP1B1,ARRB1,
GO:0008194	UDP-glycosyltransferase activity	molecular_function	0.23162	1	2	230	74	18662	ENSSSCG00025022991,ENSSSCG00025073819	MFNG,GALNT12,
GO:0009725	response to hormone	biological_process	0.23234	1	3	230	135	18662	ENSSSCG00025048395,ENSSSCG00025014464,ENSSSCG00025011703	IGFBP5,CTSL,REN,
GO:0030414	peptidase inhibitor activity	molecular_function	0.23561	1	3	230	136	18662	ENSSSCG00025058040,ENSSSCG00025075244,Novel02619	,,
GO:0009611	response to wounding	biological_process	0.23561	1	3	230	136	18662	ENSSSCG00025063175,ENSSSCG00025013570,Novel03201	,FOLR1,
GO:0016055	Wnt signaling pathway	biological_process	0.23561	1	3	230	136	18662	ENSSSCG00025063175,ENSSSCG00025002953,ENSSSCG00025013570	,RPS12,FOLR1,
GO:0044262	cellular carbohydrate metabolic process	biological_process	0.23617	1	2	230	75	18662	ENSSSCG00025051781,ENSSSCG00025007892	PHKG2,PPP1R3B,
GO:0046914	transition metal ion binding	molecular_function	0.2367	1	13	230	839	18662	Novel03051,ENSSSCG00025026833,ENSSSCG00025021411,ENSSSCG00025021734,ENSSSCG00025051650,ENSSSCG00025071190,ENSSSCG00025056547,ENSSSCG00025047706,ENSSSCG00025026417,ENSSSCG00025014811,ENSSSCG00025064041,ENSSSCG00025063626,ENSSSCG00025033481	,,DNLZ,CYP1B1,RPS29,GATA6,,,,,ZCCHC24,ZPR1,
GO:0042803	protein homodimerization activity	molecular_function	0.23888	1	3	230	137	18662	ENSSSCG00025073342,ENSSSCG00025029758,ENSSSCG00025077607	TIMM10,STUB1,CHKA,
GO:0060589	nucleoside-triphosphatase regulator activity	molecular_function	0.23888	1	3	230	137	18662	ENSSSCG00025047414,ENSSSCG00025048687,ENSSSCG00025002954	ARRB1,ARHGDIB,ARHGAP6,
GO:0046658	anchored component of plasma membrane	cellular_component	0.23888	1	1	230	22	18662	ENSSSCG00025013570	FOLR1,
GO:0009163	nucleoside biosynthetic process	biological_process	0.23888	1	1	230	22	18662	Novel02247
GO:0042455	ribonucleoside biosynthetic process	biological_process	0.23888	1	1	230	22	18662	Novel02247
GO:1901292	nucleoside phosphate catabolic process	biological_process	0.23888	1	1	230	22	18662	ENSSSCG00025027760	,
GO:0033646	host intracellular part	cellular_component	0.23888	1	1	230	22	18662	Novel02694
GO:0043656	host intracellular region	cellular_component	0.23888	1	1	230	22	18662	Novel02694
GO:0032640	tumor necrosis factor production	biological_process	0.23888	1	1	230	22	18662	ENSSSCG00025019670	GPR18,
GO:0032680	regulation of tumor necrosis factor production	biological_process	0.23888	1	1	230	22	18662	ENSSSCG00025019670	GPR18,
GO:0001523	retinoid metabolic process	biological_process	0.23888	1	1	230	22	18662	ENSSSCG00025051650	CYP1B1,
GO:0016101	diterpenoid metabolic process	biological_process	0.23888	1	1	230	22	18662	ENSSSCG00025051650	CYP1B1,
GO:0044409	entry into host	biological_process	0.23888	1	1	230	22	18662	ENSSSCG00025014464	CTSL,
GO:0006690	icosanoid metabolic process	biological_process	0.23888	1	1	230	22	18662	ENSSSCG00025051650	CYP1B1,
GO:1905477	positive regulation of protein localization to membrane	biological_process	0.23888	1	1	230	22	18662	ENSSSCG00025012841	BBC3,
GO:0007040	lysosome organization	biological_process	0.23888	1	1	230	22	18662	ENSSSCG00025066106	CORO1A,
GO:0080171	lytic vacuole organization	biological_process	0.23888	1	1	230	22	18662	ENSSSCG00025066106	CORO1A,
GO:0035148	tube formation	biological_process	0.23888	1	1	230	22	18662	ENSSSCG00025013570	FOLR1,
GO:0031099	regeneration	biological_process	0.23888	1	1	230	22	18662	ENSSSCG00025013570	FOLR1,
GO:0030276	clathrin binding	molecular_function	0.23888	1	1	230	22	18662	ENSSSCG00025076400	AP2A1,
GO:0048525	negative regulation of viral process	biological_process	0.23888	1	1	230	22	18662	ENSSSCG00025014986	FAM111A,
GO:0050868	negative regulation of T cell activation	biological_process	0.23888	1	1	230	22	18662	ENSSSCG00025023915	CD86,
GO:0043523	regulation of neuron apoptotic process	biological_process	0.23888	1	1	230	22	18662	ENSSSCG00025012841	BBC3,
GO:0000086	G2/M transition of mitotic cell cycle	biological_process	0.23888	1	1	230	22	18662	ENSSSCG00025004580	NES,
GO:0003151	outflow tract morphogenesis	biological_process	0.23888	1	1	230	22	18662	ENSSSCG00025013570	FOLR1,
GO:2001237	negative regulation of extrinsic apoptotic signaling pathway	biological_process	0.23888	1	1	230	22	18662	ENSSSCG00025017335	CFLAR,
GO:0002040	sprouting angiogenesis	biological_process	0.23888	1	1	230	22	18662	ENSSSCG00025003049	PIK3CB,
GO:2000045	regulation of G1/S transition of mitotic cell cycle	biological_process	0.23888	1	1	230	22	18662	ENSSSCG00025077748	AIF1,
GO:0046332	SMAD binding	molecular_function	0.23888	1	1	230	22	18662	ENSSSCG00025029758	STUB1,
GO:0030215	semaphorin receptor binding	molecular_function	0.23888	1	1	230	22	18662	ENSSSCG00025031596	,
GO:0008270	zinc ion binding	molecular_function	0.23911	1	10	230	622	18662	ENSSSCG00025071190,ENSSSCG00025056547,ENSSSCG00025026417,ENSSSCG00025063626,ENSSSCG00025064041,ENSSSCG00025014811,ENSSSCG00025033481,ENSSSCG00025021411,ENSSSCG00025026833,ENSSSCG00025021734	RPS29,GATA6,,ZCCHC24,,,ZPR1,,,DNLZ,
GO:0030029	actin filament-based process	biological_process	0.24073	1	5	230	270	18662	ENSSSCG00025066106,ENSSSCG00025048687,ENSSSCG00025077748,ENSSSCG00025002954,ENSSSCG00025047414	CORO1A,ARHGDIB,AIF1,ARHGAP6,ARRB1,
GO:0030099	myeloid cell differentiation	biological_process	0.24073	1	2	230	76	18662	ENSSSCG00025017033,ENSSSCG00025038155	CASP8,AHSP,
GO:0031252	cell leading edge	cellular_component	0.24073	1	2	230	76	18662	ENSSSCG00025077748,ENSSSCG00025072065	AIF1,PABPC1,
GO:0044255	cellular lipid metabolic process	biological_process	0.24127	1	7	230	409	18662	ENSSSCG00025051650,ENSSSCG00025012867,ENSSSCG00025038121,ENSSSCG00025003049,ENSSSCG00025077607,ENSSSCG00025006763,ENSSSCG00025036182	CYP1B1,SCARB1,ABCD2,PIK3CB,CHKA,,MVK,
GO:0009894	regulation of catabolic process	biological_process	0.24153	1	4	230	203	18662	ENSSSCG00025029758,ENSSSCG00025012867,ENSSSCG00025072065,ENSSSCG00025007892	STUB1,SCARB1,PABPC1,PPP1R3B,
GO:0198738	cell-cell signaling by wnt	biological_process	0.24216	1	3	230	138	18662	ENSSSCG00025013570,ENSSSCG00025002953,ENSSSCG00025063175	FOLR1,RPS12,,
GO:0009101	glycoprotein biosynthetic process	biological_process	0.24216	1	3	230	138	18662	ENSSSCG00025073819,Novel00351,ENSSSCG00025014601	GALNT12,POMT1,
GO:0090150	establishment of protein localization to membrane	biological_process	0.24529	1	2	230	77	18662	ENSSSCG00025012841,ENSSSCG00025073342	BBC3,TIMM10,
GO:0034645	cellular macromolecule biosynthetic process	biological_process	0.24654	1	34	230	2441	18662	ENSSSCG00025047414,ENSSSCG00025073385,ENSSSCG00025071190,ENSSSCG00025002993,ENSSSCG00025073819,ENSSSCG00025013273,ENSSSCG00025052756,ENSSSCG00025004146,Novel00351,ENSSSCG00025060075,ENSSSCG00025051650,ENSSSCG00025014986,ENSSSCG00025017320,Novel02898,ENSSSCG00025011263,ENSSSCG00025036041,ENSSSCG00025066099,ENSSSCG00025053776,ENSSSCG00025007892,ENSSSCG00025072065,ENSSSCG00025063375,Novel00898,ENSSS…	ARRB1,,RPS29,,GALNT12,RPLP2,,SOX14,SOX9,CYP1B1,FAM111A,,,,RPL38,,PPP1R3B,PABPC1,,IGFBP5,BATF2,RPL37A,PHKG2,RPL34,GATA6,RPS18,RPS12,RPS16,POMT1,JUNB,
GO:0045277	respiratory chain complex IV	cellular_component	0.24827	1	1	230	23	18662	ENSSSCG00025018366	COX7A2,
GO:0008200	ion channel inhibitor activity	molecular_function	0.24827	1	1	230	23	18662	Novel03305
GO:0016248	channel inhibitor activity	molecular_function	0.24827	1	1	230	23	18662	Novel03305
GO:1901659	glycosyl compound biosynthetic process	biological_process	0.24827	1	1	230	23	18662	Novel02247
GO:0034357	photosynthetic membrane	cellular_component	0.24827	1	1	230	23	18662	Novel01369
GO:0008375	acetylglucosaminyltransferase activity	molecular_function	0.24827	1	1	230	23	18662	ENSSSCG00025022991	MFNG,
GO:0032434	regulation of proteasomal ubiquitin-dependent protein catabolic process	biological_process	0.24827	1	1	230	23	18662	ENSSSCG00025029758	STUB1,
GO:0006641	triglyceride metabolic process	biological_process	0.24827	1	1	230	23	18662	ENSSSCG00025012867	SCARB1,
GO:0030665	clathrin-coated vesicle membrane	cellular_component	0.24827	1	1	230	23	18662	ENSSSCG00025076400	AP2A1,
GO:1900046	regulation of hemostasis	biological_process	0.24827	1	1	230	23	18662	Novel03201
GO:0090263	positive regulation of canonical Wnt signaling pathway	biological_process	0.24827	1	1	230	23	18662	ENSSSCG00025002953	RPS12,
GO:0050818	regulation of coagulation	biological_process	0.24827	1	1	230	23	18662	Novel03201
GO:0030968	endoplasmic reticulum unfolded protein response	biological_process	0.24827	1	1	230	23	18662	ENSSSCG00025029758	STUB1,
GO:0036294	cellular response to decreased oxygen levels	biological_process	0.24827	1	1	230	23	18662	ENSSSCG00025012841	BBC3,
GO:0071456	cellular response to hypoxia	biological_process	0.24827	1	1	230	23	18662	ENSSSCG00025012841	BBC3,
GO:0006835	dicarboxylic acid transport	biological_process	0.24827	1	1	230	23	18662	ENSSSCG00025013570	FOLR1,
GO:0098862	cluster of actin-based cell projections	cellular_component	0.24827	1	1	230	23	18662	ENSSSCG00025045432	MYL6,
GO:0006493	protein O-linked glycosylation	biological_process	0.24827	1	1	230	23	18662	ENSSSCG00025014601	POMT1,
GO:0035051	cardiocyte differentiation	biological_process	0.24827	1	1	230	23	18662	ENSSSCG00025013570	FOLR1,
GO:0005126	cytokine receptor binding	molecular_function	0.24873	1	3	230	140	18662	ENSSSCG00025004580,ENSSSCG00025017022,ENSSSCG00025008424	NES,CXCL2,CXCL16,
GO:0019725	cellular homeostasis	biological_process	0.24954	1	4	230	206	18662	ENSSSCG00025012841,Novel03358,ENSSSCG00025066595,ENSSSCG00025019670	BBC3,,GPR18,
GO:0031406	carboxylic acid binding	molecular_function	0.24986	1	2	230	78	18662	ENSSSCG00025013570,ENSSSCG00025047706	FOLR1,,
GO:0000151	ubiquitin ligase complex	cellular_component	0.24986	1	2	230	78	18662	ENSSSCG00025059777,ENSSSCG00025029758	FBXO2,STUB1,
GO:0005506	iron ion binding	molecular_function	0.25203	1	3	230	141	18662	Novel03051,ENSSSCG00025047706,ENSSSCG00025051650	,CYP1B1,
GO:0051235	maintenance of location	biological_process	0.25443	1	2	230	79	18662	ENSSSCG00025012867,ENSSSCG00025012841	SCARB1,BBC3,
GO:0005773	vacuole	cellular_component	0.25534	1	3	230	142	18662	ENSSSCG00025012867,ENSSSCG00025070484,ENSSSCG00025014464	SCARB1,SLA-DMB,CTSL,
GO:0009059	macromolecule biosynthetic process	biological_process	0.25676	1	34	230	2454	18662	ENSSSCG00025047414,ENSSSCG00025073385,ENSSSCG00025071190,ENSSSCG00025013273,ENSSSCG00025002993,ENSSSCG00025073819,ENSSSCG00025004146,ENSSSCG00025052756,Novel00351,ENSSSCG00025060075,ENSSSCG00025014986,ENSSSCG00025051650,ENSSSCG00025017320,Novel02898,ENSSSCG00025011263,ENSSSCG00025036041,ENSSSCG00025066099,ENSSSCG00025053776,ENSSSCG00025007892,ENSSSCG00025072065,ENSSSCG00025063375,Novel00898,ENSSS…	ARRB1,,RPS29,RPLP2,,GALNT12,SOX14,,SOX9,FAM111A,CYP1B1,,,,RPL38,,PPP1R3B,PABPC1,,BATF2,IGFBP5,PHKG2,RPL37A,GATA6,RPL34,RPS16,RPS18,RPS12,POMT1,JUNB,
GO:0051209	release of sequestered calcium ion into cytosol	biological_process	0.25755	1	1	230	24	18662	ENSSSCG00025012841	BBC3,
GO:0051282	regulation of sequestering of calcium ion	biological_process	0.25755	1	1	230	24	18662	ENSSSCG00025012841	BBC3,
GO:0051283	negative regulation of sequestering of calcium ion	biological_process	0.25755	1	1	230	24	18662	ENSSSCG00025012841	BBC3,
GO:0071706	tumor necrosis factor superfamily cytokine production	biological_process	0.25755	1	1	230	24	18662	ENSSSCG00025019670	GPR18,
GO:1903555	regulation of tumor necrosis factor superfamily cytokine production	biological_process	0.25755	1	1	230	24	18662	ENSSSCG00025019670	GPR18,
GO:0008637	apoptotic mitochondrial changes	biological_process	0.25755	1	1	230	24	18662	ENSSSCG00025012841	BBC3,
GO:0030018	Z disc	cellular_component	0.25755	1	1	230	24	18662	ENSSSCG00025029758	STUB1,
GO:0010469	regulation of signaling receptor activity	biological_process	0.25755	1	1	230	24	18662	ENSSSCG00025077078	ly6g6f,
GO:0010212	response to ionizing radiation	biological_process	0.25755	1	1	230	24	18662	ENSSSCG00025012841	BBC3,
GO:0016645	oxidoreductase activity, acting on the CH-NH group of donors	molecular_function	0.25755	1	1	230	24	18662	Novel02247
GO:1901800	positive regulation of proteasomal protein catabolic process	biological_process	0.25755	1	1	230	24	18662	ENSSSCG00025029758	STUB1,
GO:1903052	positive regulation of proteolysis involved in cellular protein catabolic process	biological_process	0.25755	1	1	230	24	18662	ENSSSCG00025029758	STUB1,
GO:0002761	regulation of myeloid leukocyte differentiation	biological_process	0.25755	1	1	230	24	18662	ENSSSCG00025017033	CASP8,
GO:1903038	negative regulation of leukocyte cell-cell adhesion	biological_process	0.25755	1	1	230	24	18662	ENSSSCG00025023915	CD86,
GO:0006109	regulation of carbohydrate metabolic process	biological_process	0.25755	1	1	230	24	18662	ENSSSCG00025007892	PPP1R3B,
GO:0021915	neural tube development	biological_process	0.25755	1	1	230	24	18662	ENSSSCG00025013570	FOLR1,
GO:0070167	regulation of biomineral tissue development	biological_process	0.25755	1	1	230	24	18662	ENSSSCG00025013709	ASPN,
GO:0110149	regulation of biomineralization	biological_process	0.25755	1	1	230	24	18662	ENSSSCG00025013709	ASPN,
GO:0031345	negative regulation of cell projection organization	biological_process	0.25755	1	1	230	24	18662	ENSSSCG00025063175	,
GO:0010634	positive regulation of epithelial cell migration	biological_process	0.25755	1	1	230	24	18662	ENSSSCG00025003049	PIK3CB,
GO:0016331	morphogenesis of embryonic epithelium	biological_process	0.25755	1	1	230	24	18662	ENSSSCG00025013570	FOLR1,
GO:0006805	xenobiotic metabolic process	biological_process	0.25755	1	1	230	24	18662	ENSSSCG00025051650	CYP1B1,
GO:0030119	AP-type membrane coat adaptor complex	cellular_component	0.25755	1	1	230	24	18662	ENSSSCG00025076400	AP2A1,
GO:0008287	protein serine/threonine phosphatase complex	cellular_component	0.25755	1	1	230	24	18662	ENSSSCG00025007892	PPP1R3B,
GO:1903293	phosphatase complex	cellular_component	0.25755	1	1	230	24	18662	ENSSSCG00025007892	PPP1R3B,
GO:0009190	cyclic nucleotide biosynthetic process	biological_process	0.25755	1	1	230	24	18662	ENSSSCG00025041323	ADCY7,
GO:0008408	3-5 exonuclease activity	molecular_function	0.25755	1	1	230	24	18662	ENSSSCG00025030655	,
GO:0016706	2-oxoglutarate-dependent dioxygenase activity	molecular_function	0.25755	1	1	230	24	18662	Novel00631
GO:1905269	positive regulation of chromatin organization	biological_process	0.25755	1	1	230	24	18662	ENSSSCG00025047414	ARRB1,
GO:0061134	peptidase regulator activity	molecular_function	0.25865	1	3	230	143	18662	Novel02619,ENSSSCG00025075244,ENSSSCG00025058040	,,
GO:0016032	viral process	biological_process	0.25865	1	3	230	143	18662	ENSSSCG00025014464,ENSSSCG00025014986,ENSSSCG00025072065	CTSL,FAM111A,PABPC1,
GO:0008654	phospholipid biosynthetic process	biological_process	0.259	1	2	230	80	18662	ENSSSCG00025077607,ENSSSCG00025003049	CHKA,PIK3CB,
GO:0043177	organic acid binding	molecular_function	0.259	1	2	230	80	18662	ENSSSCG00025013570,ENSSSCG00025047706	FOLR1,,
GO:0044772	mitotic cell cycle phase transition	biological_process	0.259	1	2	230	80	18662	ENSSSCG00025004580,ENSSSCG00025077748	NES,AIF1,
GO:0071396	cellular response to lipid	biological_process	0.26357	1	2	230	81	18662	ENSSSCG00025023915,ENSSSCG00025012867	CD86,SCARB1,
GO:0002009	morphogenesis of an epithelium	biological_process	0.26357	1	2	230	81	18662	ENSSSCG00025048395,ENSSSCG00025013570	IGFBP5,FOLR1,
GO:0004860	protein kinase inhibitor activity	molecular_function	0.26671	1	1	230	25	18662	ENSSSCG00025056147	INKA2,
GO:0097553	calcium ion transmembrane import into cytosol	biological_process	0.26671	1	1	230	25	18662	ENSSSCG00025012841	BBC3,
GO:0000413	protein peptidyl-prolyl isomerization	biological_process	0.26671	1	1	230	25	18662	ENSSSCG00025076644	FKBP2,
GO:0051208	sequestering of calcium ion	biological_process	0.26671	1	1	230	25	18662	ENSSSCG00025012841	BBC3,
GO:0046661	male sex differentiation	biological_process	0.26671	1	1	230	25	18662	ENSSSCG00025011703	REN,
GO:0006721	terpenoid metabolic process	biological_process	0.26671	1	1	230	25	18662	ENSSSCG00025051650	CYP1B1,
GO:0045834	positive regulation of lipid metabolic process	biological_process	0.26671	1	1	230	25	18662	ENSSSCG00025012867	SCARB1,
GO:0045639	positive regulation of myeloid cell differentiation	biological_process	0.26671	1	1	230	25	18662	ENSSSCG00025017033	CASP8,
GO:0002020	protease binding	molecular_function	0.26671	1	1	230	25	18662	ENSSSCG00025017335	CFLAR,
GO:1903409	reactive oxygen species biosynthetic process	biological_process	0.26671	1	1	230	25	18662	ENSSSCG00025051650	CYP1B1,
GO:1903322	positive regulation of protein modification by small protein conjugation or removal	biological_process	0.26671	1	1	230	25	18662	ENSSSCG00025029758	STUB1,
GO:0048592	eye morphogenesis	biological_process	0.26671	1	1	230	25	18662	ENSSSCG00025063175	,
GO:0034620	cellular response to unfolded protein	biological_process	0.26671	1	1	230	25	18662	ENSSSCG00025029758	STUB1,
GO:1902806	regulation of cell cycle G1/S phase transition	biological_process	0.26671	1	1	230	25	18662	ENSSSCG00025077748	AIF1,
GO:0071949	FAD binding	molecular_function	0.26671	1	1	230	25	18662	ENSSSCG00025030743	DAO,
GO:0000139	Golgi membrane	cellular_component	0.26862	1	3	230	146	18662	ENSSSCG00025002141,ENSSSCG00025073819,ENSSSCG00025022991	YIF1B,GALNT12,MFNG,
GO:0019752	carboxylic acid metabolic process	biological_process	0.26932	1	7	230	424	18662	ENSSSCG00025006763,ENSSSCG00025013570,ENSSSCG00025009245,ENSSSCG00025030743,ENSSSCG00025038121,ENSSSCG00025017559,ENSSSCG00025051650	,FOLR1,ARG2,DAO,ABCD2,,CYP1B1,
GO:0005996	monosaccharide metabolic process	biological_process	0.27271	1	2	230	83	18662	ENSSSCG00025046494,ENSSSCG00025007892	G6PC3,PPP1R3B,
GO:0005758	mitochondrial intermembrane space	cellular_component	0.27576	1	1	230	26	18662	ENSSSCG00025073342	TIMM10,
GO:0060402	calcium ion transport into cytosol	biological_process	0.27576	1	1	230	26	18662	ENSSSCG00025012841	BBC3,
GO:0031674	I band	cellular_component	0.27576	1	1	230	26	18662	ENSSSCG00025029758	STUB1,
GO:0000288	nuclear-transcribed mRNA catabolic process, deadenylation-dependent decay	biological_process	0.27576	1	1	230	26	18662	ENSSSCG00025072065	PABPC1,
GO:0021537	telencephalon development	biological_process	0.27576	1	1	230	26	18662	ENSSSCG00025063175	,
GO:0051402	neuron apoptotic process	biological_process	0.27576	1	1	230	26	18662	ENSSSCG00025012841	BBC3,
GO:0005544	calcium-dependent phospholipid binding	molecular_function	0.27576	1	1	230	26	18662	ENSSSCG00025035250	ANXA1,
GO:0030282	bone mineralization	biological_process	0.27576	1	1	230	26	18662	ENSSSCG00025013709	ASPN,
GO:0000381	regulation of alternative mRNA splicing, via spliceosome	biological_process	0.27576	1	1	230	26	18662	ENSSSCG00025063028	,
GO:0045931	positive regulation of mitotic cell cycle	biological_process	0.27576	1	1	230	26	18662	ENSSSCG00025077748	AIF1,
GO:0071453	cellular response to oxygen levels	biological_process	0.27576	1	1	230	26	18662	ENSSSCG00025012841	BBC3,
GO:0001650	fibrillar center	cellular_component	0.27576	1	1	230	26	18662	ENSSSCG00025014986	FAM111A,
GO:0009187	cyclic nucleotide metabolic process	biological_process	0.27576	1	1	230	26	18662	ENSSSCG00025041323	ADCY7,
GO:0005901	caveola	cellular_component	0.27576	1	1	230	26	18662	ENSSSCG00025012867	SCARB1,
GO:0016814	hydrolase activity, acting on carbon-nitrogen (but not peptide) bonds, in cyclic amidines	molecular_function	0.27576	1	1	230	26	18662	ENSSSCG00025062426	ADARB1,
GO:0022612	gland morphogenesis	biological_process	0.27576	1	1	230	26	18662	ENSSSCG00025048395	IGFBP5,
GO:0007156	homophilic cell adhesion via plasma membrane adhesion molecules	biological_process	0.27728	1	2	230	84	18662	ENSSSCG00025037008,ENSSSCG00025004817	,,
GO:0009893	positive regulation of metabolic process	biological_process	0.28148	1	11	230	724	18662	ENSSSCG00025003049,ENSSSCG00025051650,ENSSSCG00025017033,ENSSSCG00025012867,ENSSSCG00025056547,ENSSSCG00025072065,ENSSSCG00025047414,ENSSSCG00025017335,ENSSSCG00025077748,ENSSSCG00025029758,ENSSSCG00025012841	PIK3CB,CYP1B1,CASP8,SCARB1,GATA6,PABPC1,ARRB1,CFLAR,AIF1,STUB1,BBC3,
GO:0044282	small molecule catabolic process	biological_process	0.28198	1	3	230	150	18662	ENSSSCG00025038121,ENSSSCG00025012867,ENSSSCG00025030743	ABCD2,SCARB1,DAO,
GO:0051240	positive regulation of multicellular organismal process	biological_process	0.28266	1	5	230	288	18662	ENSSSCG00025003049,ENSSSCG00025077748,ENSSSCG00025063175,ENSSSCG00025017033,ENSSSCG00025051650	PIK3CB,AIF1,,CASP8,CYP1B1,
GO:0010628	positive regulation of gene expression	biological_process	0.28463	1	7	230	432	18662	ENSSSCG00025047414,ENSSSCG00025003049,ENSSSCG00025077748,ENSSSCG00025072065,ENSSSCG00025056547,ENSSSCG00025017033,ENSSSCG00025051650	ARRB1,PIK3CB,AIF1,PABPC1,GATA6,CASP8,CYP1B1,
GO:0046425	regulation of receptor signaling pathway via JAK-STAT	biological_process	0.28469	1	1	230	27	18662	ENSSSCG00025051650	CYP1B1,
GO:1904892	regulation of receptor signaling pathway via STAT	biological_process	0.28469	1	1	230	27	18662	ENSSSCG00025051650	CYP1B1,
GO:0019210	kinase inhibitor activity	molecular_function	0.28469	1	1	230	27	18662	ENSSSCG00025056147	INKA2,
GO:0009579	thylakoid	cellular_component	0.28469	1	1	230	27	18662	Novel01369
GO:0046631	alpha-beta T cell activation	biological_process	0.28469	1	1	230	27	18662	ENSSSCG00025019670	GPR18,
GO:1903364	positive regulation of cellular protein catabolic process	biological_process	0.28469	1	1	230	27	18662	ENSSSCG00025029758	STUB1,
GO:0034308	primary alcohol metabolic process	biological_process	0.28469	1	1	230	27	18662	ENSSSCG00025051650	CYP1B1,
GO:2000058	regulation of ubiquitin-dependent protein catabolic process	biological_process	0.28469	1	1	230	27	18662	ENSSSCG00025029758	STUB1,
GO:0045927	positive regulation of growth	biological_process	0.28469	1	1	230	27	18662	ENSSSCG00025008424	CXCL16,
GO:0043467	regulation of generation of precursor metabolites and energy	biological_process	0.28469	1	1	230	27	18662	ENSSSCG00025007892	PPP1R3B,
GO:0006081	cellular aldehyde metabolic process	biological_process	0.28469	1	1	230	27	18662	ENSSSCG00025051650	CYP1B1,
GO:0006766	vitamin metabolic process	biological_process	0.28469	1	1	230	27	18662	ENSSSCG00025013570	FOLR1,
GO:0010594	regulation of endothelial cell migration	biological_process	0.28469	1	1	230	27	18662	ENSSSCG00025003049	PIK3CB,
GO:0001726	ruffle	cellular_component	0.28469	1	1	230	27	18662	ENSSSCG00025077748	AIF1,
GO:0016567	protein ubiquitination	biological_process	0.28484	1	4	230	219	18662	ENSSSCG00025059777,ENSSSCG00025014811,ENSSSCG00025029758,ENSSSCG00025047414	FBXO2,,STUB1,ARRB1,
GO:0006869	lipid transport	biological_process	0.28533	1	3	230	151	18662	ENSSSCG00025011703,ENSSSCG00025063175,ENSSSCG00025012867	REN,,SCARB1,
GO:0034703	cation channel complex	cellular_component	0.28642	1	2	230	86	18662	ENSSSCG00025052477,Novel03358	,
GO:0061630	ubiquitin protein ligase activity	molecular_function	0.28642	1	2	230	86	18662	ENSSSCG00025029758,ENSSSCG00025059777	STUB1,FBXO2,
GO:0046486	glycerolipid metabolic process	biological_process	0.28868	1	3	230	152	18662	ENSSSCG00025077607,ENSSSCG00025012867,ENSSSCG00025003049	CHKA,SCARB1,PIK3CB,
GO:2001233	regulation of apoptotic signaling pathway	biological_process	0.29098	1	2	230	87	18662	ENSSSCG00025017335,ENSSSCG00025012841	CFLAR,BBC3,
GO:0032103	positive regulation of response to external stimulus	biological_process	0.29098	1	2	230	87	18662	ENSSSCG00025051813,ENSSSCG00025077748	CCR3,AIF1,
GO:0002683	negative regulation of immune system process	biological_process	0.29098	1	2	230	87	18662	ENSSSCG00025023915,ENSSSCG00025019670	CD86,GPR18,
GO:1905114	cell surface receptor signaling pathway involved in cell-cell signaling	biological_process	0.29204	1	3	230	153	18662	ENSSSCG00025063175,ENSSSCG00025013570,ENSSSCG00025002953	,FOLR1,RPS12,
GO:0051537	2 iron, 2 sulfur cluster binding	molecular_function	0.29352	1	1	230	28	18662	ENSSSCG00025066595	,
GO:0033643	host cell part	cellular_component	0.29352	1	1	230	28	18662	Novel02694
GO:0070374	positive regulation of ERK1 and ERK2 cascade	biological_process	0.29352	1	1	230	28	18662	ENSSSCG00025047414	ARRB1,
GO:0018208	peptidyl-proline modification	biological_process	0.29352	1	1	230	28	18662	ENSSSCG00025076644	FKBP2,
GO:0006638	neutral lipid metabolic process	biological_process	0.29352	1	1	230	28	18662	ENSSSCG00025012867	SCARB1,
GO:0006639	acylglycerol metabolic process	biological_process	0.29352	1	1	230	28	18662	ENSSSCG00025012867	SCARB1,
GO:0050851	antigen receptor-mediated signaling pathway	biological_process	0.29352	1	1	230	28	18662	ENSSSCG00025029706	PTPRC,
GO:1902554	serine/threonine protein kinase complex	cellular_component	0.29352	1	1	230	28	18662	ENSSSCG00025051781	PHKG2,
GO:0060041	retina development in camera-type eye	biological_process	0.29352	1	1	230	28	18662	ENSSSCG00025051650	CYP1B1,
GO:0042887	amide transmembrane transporter activity	molecular_function	0.29352	1	1	230	28	18662	ENSSSCG00025024747	AQP9,
GO:0030118	clathrin coat	cellular_component	0.29352	1	1	230	28	18662	ENSSSCG00025076400	AP2A1,
GO:0048839	inner ear development	biological_process	0.29352	1	1	230	28	18662	ENSSSCG00025063175	,
GO:0005884	actin filament	cellular_component	0.29352	1	1	230	28	18662	ENSSSCG00025077748	AIF1,
GO:0048524	positive regulation of viral process	biological_process	0.29352	1	1	230	28	18662	ENSSSCG00025072065	PABPC1,
GO:1903312	negative regulation of mRNA metabolic process	biological_process	0.29352	1	1	230	28	18662	ENSSSCG00025072065	PABPC1,
GO:0030879	mammary gland development	biological_process	0.29352	1	1	230	28	18662	ENSSSCG00025048395	IGFBP5,
GO:0030134	COPII-coated ER to Golgi transport vesicle	cellular_component	0.29352	1	1	230	28	18662	ENSSSCG00025002141	YIF1B,
GO:0043436	oxoacid metabolic process	biological_process	0.29431	1	7	230	437	18662	ENSSSCG00025030743,ENSSSCG00025017559,ENSSSCG00025038121,ENSSSCG00025051650,ENSSSCG00025006763,ENSSSCG00025013570,ENSSSCG00025009245	DAO,,ABCD2,CYP1B1,,FOLR1,ARG2,
GO:0007606	sensory perception of chemical stimulus	biological_process	0.29554	1	2	230	88	18662	ENSSSCG00025062896,ENSSSCG00025005606	,OR10J5,
GO:0061659	ubiquitin-like protein ligase activity	molecular_function	0.29554	1	2	230	88	18662	ENSSSCG00025029758,ENSSSCG00025059777	STUB1,FBXO2,
GO:0051128	regulation of cellular component organization	biological_process	0.30122	1	8	230	514	18662	ENSSSCG00025048687,ENSSSCG00025063175,ENSSSCG00025047414,ENSSSCG00025048395,ENSSSCG00025004580,ENSSSCG00025008424,ENSSSCG00025012841,ENSSSCG00025029758	ARHGDIB,,ARRB1,IGFBP5,NES,CXCL16,BBC3,STUB1,
GO:0042802	identical protein binding	molecular_function	0.30176	1	6	230	368	18662	ENSSSCG00025077078,ENSSSCG00025073342,ENSSSCG00025030743,ENSSSCG00025017033,ENSSSCG00025029758,ENSSSCG00025077607	ly6g6f,TIMM10,DAO,CASP8,STUB1,CHKA,
GO:0022625	cytosolic large ribosomal subunit	cellular_component	0.30224	1	1	230	29	18662	ENSSSCG00025013273	RPLP2,
GO:0031970	organelle envelope lumen	cellular_component	0.30224	1	1	230	29	18662	ENSSSCG00025073342	TIMM10,
GO:0018995	host cellular component	cellular_component	0.30224	1	1	230	29	18662	Novel02694
GO:0043657	host cell	cellular_component	0.30224	1	1	230	29	18662	Novel02694
GO:0006626	protein targeting to mitochondrion	biological_process	0.30224	1	1	230	29	18662	ENSSSCG00025073342	TIMM10,
GO:0006094	gluconeogenesis	biological_process	0.30224	1	1	230	29	18662	ENSSSCG00025046494	G6PC3,
GO:0019319	hexose biosynthetic process	biological_process	0.30224	1	1	230	29	18662	ENSSSCG00025046494	G6PC3,
GO:0022408	negative regulation of cell-cell adhesion	biological_process	0.30224	1	1	230	29	18662	ENSSSCG00025023915	CD86,
GO:0019903	protein phosphatase binding	molecular_function	0.30224	1	1	230	29	18662	ENSSSCG00025007892	PPP1R3B,
GO:0046854	phosphatidylinositol phosphorylation	biological_process	0.30224	1	1	230	29	18662	ENSSSCG00025003049	PIK3CB,
GO:0031256	leading edge membrane	cellular_component	0.30224	1	1	230	29	18662	ENSSSCG00025077748	AIF1,
GO:0048018	receptor ligand activity	molecular_function	0.30414	1	5	230	297	18662	ENSSSCG00025008424,ENSSSCG00025017022,ENSSSCG00025058290,ENSSSCG00025038775,ENSSSCG00025041935	CXCL16,CXCL2,,IL17D,NPFF,
GO:0044703	multi-organism reproductive process	biological_process	0.30416	1	4	230	226	18662	ENSSSCG00025048687,ENSSSCG00025017911,ENSSSCG00025013570,ENSSSCG00025048395	ARHGDIB,TSSK6,FOLR1,IGFBP5,
GO:0051260	protein homooligomerization	biological_process	0.30465	1	2	230	90	18662	ENSSSCG00025012841,ENSSSCG00025052477	BBC3,,
GO:0044770	cell cycle phase transition	biological_process	0.30465	1	2	230	90	18662	ENSSSCG00025004580,ENSSSCG00025077748	NES,AIF1,
GO:0031090	organelle membrane	cellular_component	0.30591	1	14	230	967	18662	ENSSSCG00025074773,ENSSSCG00025030743,Novel03358,ENSSSCG00025018366,ENSSSCG00025002141,ENSSSCG00025046494,ENSSSCG00025073819,ENSSSCG00025070484,ENSSSCG00025076400,ENSSSCG00025022991,Novel01020,ENSSSCG00025052073,ENSSSCG00025073342,ENSSSCG00025019670	NDUFA11,DAO,COX7A2,YIF1B,G6PC3,GALNT12,SLA-DMB,AP2A1,MFNG,NDUFA2,TIMM10,GPR18,
GO:0006082	organic acid metabolic process	biological_process	0.30602	1	7	230	443	18662	ENSSSCG00025030743,ENSSSCG00025038121,ENSSSCG00025017559,ENSSSCG00025051650,ENSSSCG00025013570,ENSSSCG00025006763,ENSSSCG00025009245	DAO,ABCD2,,CYP1B1,FOLR1,,ARG2,
GO:0050794	regulation of cellular process	biological_process	0.30809	1	71	230	5446	18662	ENSSSCG00025030462,ENSSSCG00025071442,ENSSSCG00025069484,ENSSSCG00025014223,ENSSSCG00025039742,ENSSSCG00025072065,ENSSSCG00025016475,ENSSSCG00025066329,ENSSSCG00025065475,ENSSSCG00025019670,ENSSSCG00025011072,ENSSSCG00025048395,ENSSSCG00025070648,ENSSSCG00025075604,ENSSSCG00025029540,ENSSSCG00025029706,ENSSSCG00025017911,ENSSSCG00025041323,ENSSSCG00025059777,ENSSSCG00025023915,ENSSSCG00025037118,…	,,,,RPS6KA1,PABPC1,HTR1F,SH3BP4,JUNB,GPR18,GPR34,IGFBP5,BATF2,PCLAF,,PTPRC,TSSK6,ADCY7,FBXO2,CD86,EMR4,ARRB1,CFLAR,REN,STUB1,DLL4,,,RAB33A,,CYP1B1,SCARB1,,ly6g6f,,,FOLR1,,GPBAR1,CSF3R,PPP1R3B,,PIK3CB,ARHGDIB,OR10J5,RPS12,NES,FCER1G,GATA6,ARHGAP6,BBC3,,ASPN,KCNJ6,SOX14,SLA-DMB,,AIF1,CASP8,,ANGPTL4,CCR3,,CXCL16,,,,SOX9,
GO:0010638	positive regulation of organelle organization	biological_process	0.30886	1	3	230	158	18662	ENSSSCG00025012841,ENSSSCG00025047414,ENSSSCG00025004580	BBC3,ARRB1,NES,
GO:0030546	signaling receptor activator activity	molecular_function	0.30895	1	5	230	299	18662	ENSSSCG00025008424,ENSSSCG00025017022,ENSSSCG00025038775,ENSSSCG00025058290,ENSSSCG00025041935	CXCL16,CXCL2,IL17D,,NPFF,
GO:0007423	sensory organ development	biological_process	0.30919	1	2	230	91	18662	ENSSSCG00025063175,ENSSSCG00025051650	,CYP1B1,
GO:0070588	calcium ion transmembrane transport	biological_process	0.30919	1	2	230	91	18662	ENSSSCG00025012841,Novel03358	BBC3,
GO:0031225	anchored component of membrane	cellular_component	0.31086	1	1	230	30	18662	ENSSSCG00025013570	FOLR1,
GO:0008217	regulation of blood pressure	biological_process	0.31086	1	1	230	30	18662	ENSSSCG00025011703	REN,
GO:0000302	response to reactive oxygen species	biological_process	0.31086	1	1	230	30	18662	ENSSSCG00025051650	CYP1B1,
GO:0046890	regulation of lipid biosynthetic process	biological_process	0.31086	1	1	230	30	18662	ENSSSCG00025012867	SCARB1,
GO:0006635	fatty acid beta-oxidation	biological_process	0.31086	1	1	230	30	18662	ENSSSCG00025038121	ABCD2,
GO:0051250	negative regulation of lymphocyte activation	biological_process	0.31086	1	1	230	30	18662	ENSSSCG00025023915	CD86,
GO:0005793	endoplasmic reticulum-Golgi intermediate compartment	cellular_component	0.31086	1	1	230	30	18662	ENSSSCG00025002141	YIF1B,
GO:0010810	regulation of cell-substrate adhesion	biological_process	0.31086	1	1	230	30	18662	ENSSSCG00025003049	PIK3CB,
GO:0045727	positive regulation of translation	biological_process	0.31086	1	1	230	30	18662	ENSSSCG00025072065	PABPC1,
GO:2000027	regulation of animal organ morphogenesis	biological_process	0.31086	1	1	230	30	18662	ENSSSCG00025013709	ASPN,
GO:0031532	actin cytoskeleton reorganization	biological_process	0.31086	1	1	230	30	18662	ENSSSCG00025048687	ARHGDIB,
GO:0000077	DNA damage checkpoint	biological_process	0.31086	1	1	230	30	18662	Novel02875
GO:0008022	protein C-terminus binding	molecular_function	0.31086	1	1	230	30	18662	ENSSSCG00025072065	PABPC1,
GO:0044839	cell cycle G2/M phase transition	biological_process	0.31086	1	1	230	30	18662	ENSSSCG00025004580	NES,
GO:0003727	single-stranded RNA binding	molecular_function	0.31086	1	1	230	30	18662	ENSSSCG00025072065	PABPC1,
GO:0000082	G1/S transition of mitotic cell cycle	biological_process	0.31086	1	1	230	30	18662	ENSSSCG00025077748	AIF1,
GO:0046834	lipid phosphorylation	biological_process	0.31086	1	1	230	30	18662	ENSSSCG00025003049	PIK3CB,
GO:0010604	positive regulation of macromolecule metabolic process	biological_process	0.31173	1	10	230	669	18662	ENSSSCG00025047414,ENSSSCG00025017335,ENSSSCG00025003049,ENSSSCG00025072065,ENSSSCG00025056547,ENSSSCG00025017033,ENSSSCG00025051650,ENSSSCG00025029758,ENSSSCG00025012841,ENSSSCG00025077748	ARRB1,CFLAR,PIK3CB,PABPC1,GATA6,CASP8,CYP1B1,STUB1,BBC3,AIF1,
GO:0030097	hemopoiesis	biological_process	0.31223	1	3	230	159	18662	ENSSSCG00025038155,ENSSSCG00025019670,ENSSSCG00025017033	AHSP,GPR18,CASP8,
GO:0046364	monosaccharide biosynthetic process	biological_process	0.31936	1	1	230	31	18662	ENSSSCG00025046494	G6PC3,
GO:0010821	regulation of mitochondrion organization	biological_process	0.31936	1	1	230	31	18662	ENSSSCG00025012841	BBC3,
GO:2000377	regulation of reactive oxygen species metabolic process	biological_process	0.31936	1	1	230	31	18662	ENSSSCG00025051650	CYP1B1,
GO:0061041	regulation of wound healing	biological_process	0.31936	1	1	230	31	18662	Novel03201
GO:0019915	lipid storage	biological_process	0.31936	1	1	230	31	18662	ENSSSCG00025012867	SCARB1,
GO:0001649	osteoblast differentiation	biological_process	0.31936	1	1	230	31	18662	ENSSSCG00025048395	IGFBP5,
GO:1901214	regulation of neuron death	biological_process	0.31936	1	1	230	31	18662	ENSSSCG00025012841	BBC3,
GO:0003730	mRNA 3-UTR binding	molecular_function	0.31936	1	1	230	31	18662	ENSSSCG00025072065	PABPC1,
GO:0006986	response to unfolded protein	biological_process	0.31936	1	1	230	31	18662	ENSSSCG00025029758	STUB1,
GO:0042886	amide transport	biological_process	0.32165	1	9	230	600	18662	ENSSSCG00025076400,ENSSSCG00025074163,ENSSSCG00025073342,ENSSSCG00025012841,ENSSSCG00025002141,ENSSSCG00025069228,ENSSSCG00025013570,Novel04593,ENSSSCG00025024747	AP2A1,,TIMM10,BBC3,YIF1B,,FOLR1,AQP9,
GO:0022843	voltage-gated cation channel activity	molecular_function	0.32279	1	2	230	94	18662	ENSSSCG00025052477,ENSSSCG00025003813	,KCNJ6,
GO:0006954	inflammatory response	biological_process	0.32571	1	3	230	163	18662	ENSSSCG00025058290,ENSSSCG00025038775,ENSSSCG00025051813	,IL17D,CCR3,
GO:0019842	vitamin binding	molecular_function	0.32731	1	2	230	95	18662	ENSSSCG00025047706,ENSSSCG00025013570	,FOLR1,
GO:0030258	lipid modification	biological_process	0.32731	1	2	230	95	18662	ENSSSCG00025038121,ENSSSCG00025003049	ABCD2,PIK3CB,
GO:0008406	gonad development	biological_process	0.32776	1	1	230	32	18662	ENSSSCG00025011703	REN,
GO:0002429	immune response-activating cell surface receptor signaling pathway	biological_process	0.32776	1	1	230	32	18662	ENSSSCG00025029706	PTPRC,
GO:0002757	immune response-activating signal transduction	biological_process	0.32776	1	1	230	32	18662	ENSSSCG00025029706	PTPRC,
GO:0031072	heat shock protein binding	molecular_function	0.32776	1	1	230	32	18662	ENSSSCG00025029758	STUB1,
GO:0034704	calcium channel complex	cellular_component	0.32776	1	1	230	32	18662	Novel03358
GO:0007189	adenylate cyclase-activating G protein-coupled receptor signaling pathway	biological_process	0.32776	1	1	230	32	18662	ENSSSCG00025037118	EMR4,
GO:0019395	fatty acid oxidation	biological_process	0.32776	1	1	230	32	18662	ENSSSCG00025038121	ABCD2,
GO:0032388	positive regulation of intracellular transport	biological_process	0.32776	1	1	230	32	18662	ENSSSCG00025012841	BBC3,
GO:0007568	aging	biological_process	0.32776	1	1	230	32	18662	ENSSSCG00025012841	BBC3,
GO:0031570	DNA integrity checkpoint	biological_process	0.32776	1	1	230	32	18662	Novel02875
GO:0071466	cellular response to xenobiotic stimulus	biological_process	0.32776	1	1	230	32	18662	ENSSSCG00025051650	CYP1B1,
GO:0046700	heterocycle catabolic process	biological_process	0.32908	1	3	230	164	18662	ENSSSCG00025072065,ENSSSCG00025030743,ENSSSCG00025027760	PABPC1,DAO,,
GO:0032446	protein modification by small protein conjugation	biological_process	0.32919	1	4	230	235	18662	ENSSSCG00025059777,ENSSSCG00025029758,ENSSSCG00025014811,ENSSSCG00025047414	FBXO2,STUB1,,ARRB1,
GO:0044057	regulation of system process	biological_process	0.33182	1	2	230	96	18662	ENSSSCG00025011703,ENSSSCG00025048395	REN,IGFBP5,
GO:1903311	regulation of mRNA metabolic process	biological_process	0.33182	1	2	230	96	18662	ENSSSCG00025072065,ENSSSCG00025063028	PABPC1,,
GO:0030001	metal ion transport	biological_process	0.3342	1	6	230	383	18662	ENSSSCG00025052477,ENSSSCG00025003813,ENSSSCG00025074163,ENSSSCG00025015611,ENSSSCG00025012841,Novel03358	,KCNJ6,,,BBC3,
GO:0005783	endoplasmic reticulum	cellular_component	0.3342	1	6	230	383	18662	ENSSSCG00025076644,ENSSSCG00025046494,ENSSSCG00025006763,ENSSSCG00025029758,ENSSSCG00025002141,ENSSSCG00025012841	FKBP2,G6PC3,,STUB1,YIF1B,BBC3,
GO:0051336	regulation of hydrolase activity	biological_process	0.33477	1	4	230	237	18662	ENSSSCG00025012841,ENSSSCG00025017335,ENSSSCG00025017033,ENSSSCG00025002954	BBC3,CFLAR,CASP8,ARHGAP6,
GO:0051130	positive regulation of cellular component organization	biological_process	0.33477	1	4	230	237	18662	ENSSSCG00025047414,ENSSSCG00025012841,ENSSSCG00025029758,ENSSSCG00025004580	ARRB1,BBC3,STUB1,NES,
GO:0070069	cytochrome complex	cellular_component	0.33606	1	1	230	33	18662	ENSSSCG00025018366	COX7A2,
GO:0009119	ribonucleoside metabolic process	biological_process	0.33606	1	1	230	33	18662	Novel02247
GO:0045137	development of primary sexual characteristics	biological_process	0.33606	1	1	230	33	18662	ENSSSCG00025011703	REN,
GO:0048469	cell maturation	biological_process	0.33606	1	1	230	33	18662	ENSSSCG00025011703	REN,
GO:0071478	cellular response to radiation	biological_process	0.33606	1	1	230	33	18662	ENSSSCG00025012841	BBC3,
GO:1901568	fatty acid derivative metabolic process	biological_process	0.33606	1	1	230	33	18662	ENSSSCG00025051650	CYP1B1,
GO:0043648	dicarboxylic acid metabolic process	biological_process	0.33606	1	1	230	33	18662	ENSSSCG00025013570	FOLR1,
GO:0021953	central nervous system neuron differentiation	biological_process	0.33606	1	1	230	33	18662	ENSSSCG00025063175	,
GO:0034440	lipid oxidation	biological_process	0.33606	1	1	230	33	18662	ENSSSCG00025038121	ABCD2,
GO:0030177	positive regulation of Wnt signaling pathway	biological_process	0.33606	1	1	230	33	18662	ENSSSCG00025002953	RPS12,
GO:0030178	negative regulation of Wnt signaling pathway	biological_process	0.33606	1	1	230	33	18662	ENSSSCG00025063175	,
GO:2001236	regulation of extrinsic apoptotic signaling pathway	biological_process	0.33606	1	1	230	33	18662	ENSSSCG00025017335	CFLAR,
GO:0034250	positive regulation of cellular amide metabolic process	biological_process	0.33606	1	1	230	33	18662	ENSSSCG00025072065	PABPC1,
GO:0000380	alternative mRNA splicing, via spliceosome	biological_process	0.33606	1	1	230	33	18662	ENSSSCG00025063028	,
GO:0045665	negative regulation of neuron differentiation	biological_process	0.33606	1	1	230	33	18662	ENSSSCG00025063175	,
GO:0016879	ligase activity, forming carbon-nitrogen bonds	molecular_function	0.33606	1	1	230	33	18662	ENSSSCG00025017559	,
GO:0048029	monosaccharide binding	molecular_function	0.33606	1	1	230	33	18662	ENSSSCG00025047706	,
GO:0044843	cell cycle G1/S phase transition	biological_process	0.33606	1	1	230	33	18662	ENSSSCG00025077748	AIF1,
GO:0048015	phosphatidylinositol-mediated signaling	biological_process	0.33606	1	1	230	33	18662	ENSSSCG00025003049	PIK3CB,
GO:1901135	carbohydrate derivative metabolic process	biological_process	0.33767	1	7	230	459	18662	ENSSSCG00025014601,Novel02247,Novel00351,ENSSSCG00025041323,ENSSSCG00025073819,ENSSSCG00025059777,ENSSSCG00025027760	POMT1,ADCY7,GALNT12,FBXO2,,
GO:0008284	positive regulation of cell population proliferation	biological_process	0.33919	1	3	230	167	18662	ENSSSCG00025048395,ENSSSCG00025077748,ENSSSCG00025023915	IGFBP5,AIF1,CD86,
GO:0006414	translational elongation	biological_process	0.34426	1	1	230	34	18662	ENSSSCG00025013273	RPLP2,
GO:0015144	carbohydrate transmembrane transporter activity	molecular_function	0.34426	1	1	230	34	18662	ENSSSCG00025024747	AQP9,
GO:0061640	cytoskeleton-dependent cytokinesis	biological_process	0.34426	1	1	230	34	18662	ENSSSCG00025072504	SEPTIN6,
GO:0033157	regulation of intracellular protein transport	biological_process	0.34426	1	1	230	34	18662	ENSSSCG00025012841	BBC3,
GO:0002768	immune response-regulating cell surface receptor signaling pathway	biological_process	0.34426	1	1	230	34	18662	ENSSSCG00025029706	PTPRC,
GO:0031214	biomineral tissue development	biological_process	0.34426	1	1	230	34	18662	ENSSSCG00025013709	ASPN,
GO:0140030	modification-dependent protein binding	molecular_function	0.34426	1	1	230	34	18662	ENSSSCG00025002228	UBQLN4,
GO:1902911	protein kinase complex	cellular_component	0.34426	1	1	230	34	18662	ENSSSCG00025051781	PHKG2,
GO:0043588	skin development	biological_process	0.34426	1	1	230	34	18662	ENSSSCG00025048395	IGFBP5,
GO:0043583	ear development	biological_process	0.34426	1	1	230	34	18662	ENSSSCG00025063175	,
GO:0098960	postsynaptic neurotransmitter receptor activity	molecular_function	0.34426	1	1	230	34	18662	ENSSSCG00025002433	,
GO:0048017	inositol lipid-mediated signaling	biological_process	0.34426	1	1	230	34	18662	ENSSSCG00025003049	PIK3CB,
GO:0022412	cellular process involved in reproduction in multicellular organism	biological_process	0.3453	1	2	230	99	18662	ENSSSCG00025017911,ENSSSCG00025013570	TSSK6,FOLR1,
GO:0048729	tissue morphogenesis	biological_process	0.3453	1	2	230	99	18662	ENSSSCG00025048395,ENSSSCG00025013570	IGFBP5,FOLR1,
GO:0007005	mitochondrion organization	biological_process	0.34593	1	3	230	169	18662	ENSSSCG00025074773,ENSSSCG00025012841,ENSSSCG00025073342	NDUFA11,BBC3,TIMM10,
GO:0048534	hematopoietic or lymphoid organ development	biological_process	0.34593	1	3	230	169	18662	ENSSSCG00025019670,ENSSSCG00025038155,ENSSSCG00025017033	GPR18,AHSP,CASP8,
GO:0003779	actin binding	molecular_function	0.34595	1	4	230	241	18662	ENSSSCG00025077748,ENSSSCG00025051647,ENSSSCG00025039646,ENSSSCG00025066106	AIF1,TPM2,ACTR3B,CORO1A,
GO:0006810	transport	biological_process	0.34785	1	29	230	2168	18662	ENSSSCG00025076400,ENSSSCG00025016352,ENSSSCG00025008424,ENSSSCG00025002433,ENSSSCG00025014464,ENSSSCG00025052477,ENSSSCG00025069228,ENSSSCG00025002141,Novel03358,ENSSSCG00025046494,ENSSSCG00025012867,ENSSSCG00025024747,ENSSSCG00025066106,ENSSSCG00025003813,ENSSSCG00025074163,ENSSSCG00025038121,ENSSSCG00025073342,ENSSSCG00025077748,ENSSSCG00025012841,ENSSSCG00025013570,ENSSSCG00025011703,ENSSSCG0…	AP2A1,,CXCL16,,CTSL,,,YIF1B,G6PC3,SCARB1,AQP9,CORO1A,KCNJ6,,ABCD2,TIMM10,AIF1,BBC3,FOLR1,REN,,SLC44A4,,SLC17A3,,ARRB1,
GO:0016810	hydrolase activity, acting on carbon-nitrogen (but not peptide) bonds	molecular_function	0.34977	1	2	230	100	18662	ENSSSCG00025009245,ENSSSCG00025062426	ARG2,ADARB1,
GO:0005267	potassium channel activity	molecular_function	0.34977	1	2	230	100	18662	ENSSSCG00025052477,ENSSSCG00025003813	,KCNJ6,
GO:0031267	small GTPase binding	molecular_function	0.34977	1	2	230	100	18662	ENSSSCG00025066329,ENSSSCG00025048687	SH3BP4,ARHGDIB,
GO:1901137	carbohydrate derivative biosynthetic process	biological_process	0.3502	1	5	230	316	18662	ENSSSCG00025073819,ENSSSCG00025041323,Novel00351,Novel02247,ENSSSCG00025014601	GALNT12,ADCY7,POMT1,
GO:0031967	organelle envelope	cellular_component	0.35168	1	6	230	391	18662	ENSSSCG00025030743,ENSSSCG00025052073,ENSSSCG00025073342,ENSSSCG00025074773,Novel03358,ENSSSCG00025018366	DAO,NDUFA2,TIMM10,NDUFA11,COX7A2,
GO:0006997	nucleus organization	biological_process	0.35236	1	1	230	35	18662	ENSSSCG00025017911	TSSK6,
GO:0050821	protein stabilization	biological_process	0.35236	1	1	230	35	18662	ENSSSCG00025038155	AHSP,
GO:0034754	cellular hormone metabolic process	biological_process	0.35236	1	1	230	35	18662	ENSSSCG00025051650	CYP1B1,
GO:0001822	kidney development	biological_process	0.35236	1	1	230	35	18662	ENSSSCG00025011703	REN,
GO:1903034	regulation of response to wounding	biological_process	0.35236	1	1	230	35	18662	Novel03201
GO:1902107	positive regulation of leukocyte differentiation	biological_process	0.35236	1	1	230	35	18662	ENSSSCG00025017033	CASP8,
GO:0044853	plasma membrane raft	cellular_component	0.35236	1	1	230	35	18662	ENSSSCG00025012867	SCARB1,
GO:0000003	reproduction	biological_process	0.35508	1	5	230	318	18662	ENSSSCG00025011703,ENSSSCG00025048687,ENSSSCG00025017911,ENSSSCG00025048395,ENSSSCG00025013570	REN,ARHGDIB,TSSK6,IGFBP5,FOLR1,
GO:0022414	reproductive process	biological_process	0.35508	1	5	230	318	18662	ENSSSCG00025048687,ENSSSCG00025017911,ENSSSCG00025011703,ENSSSCG00025013570,ENSSSCG00025048395	ARHGDIB,TSSK6,REN,FOLR1,IGFBP5,
GO:0043069	negative regulation of programmed cell death	biological_process	0.35938	1	3	230	173	18662	ENSSSCG00025017335,ENSSSCG00025017424,ENSSSCG00025017033	CFLAR,ANGPTL4,CASP8,
GO:0042775	mitochondrial ATP synthesis coupled electron transport	biological_process	0.36035	1	1	230	36	18662	ENSSSCG00025018366	COX7A2,
GO:0007259	receptor signaling pathway via JAK-STAT	biological_process	0.36035	1	1	230	36	18662	ENSSSCG00025051650	CYP1B1,
GO:0097696	receptor signaling pathway via STAT	biological_process	0.36035	1	1	230	36	18662	ENSSSCG00025051650	CYP1B1,
GO:2000241	regulation of reproductive process	biological_process	0.36035	1	1	230	36	18662	ENSSSCG00025048687	ARHGDIB,
GO:0002764	immune response-regulating signaling pathway	biological_process	0.36035	1	1	230	36	18662	ENSSSCG00025029706	PTPRC,
GO:0110148	biomineralization	biological_process	0.36035	1	1	230	36	18662	ENSSSCG00025013709	ASPN,
GO:0072001	renal system development	biological_process	0.36035	1	1	230	36	18662	ENSSSCG00025011703	REN,
GO:0070997	neuron death	biological_process	0.36035	1	1	230	36	18662	ENSSSCG00025012841	BBC3,
GO:0002695	negative regulation of leukocyte activation	biological_process	0.36035	1	1	230	36	18662	ENSSSCG00025023915	CD86,
GO:0030120	vesicle coat	cellular_component	0.36035	1	1	230	36	18662	ENSSSCG00025076400	AP2A1,
GO:1901879	regulation of protein depolymerization	biological_process	0.36035	1	1	230	36	18662	ENSSSCG00025004580	NES,
GO:0031975	envelope	cellular_component	0.36045	1	6	230	395	18662	ENSSSCG00025073342,ENSSSCG00025030743,ENSSSCG00025052073,ENSSSCG00025074773,Novel03358,ENSSSCG00025018366	TIMM10,DAO,NDUFA2,NDUFA11,COX7A2,
GO:0034702	ion channel complex	cellular_component	0.36313	1	2	230	103	18662	Novel03358,ENSSSCG00025052477	,
GO:0003774	motor activity	molecular_function	0.36313	1	2	230	103	18662	ENSSSCG00025016717,ENSSSCG00025076858	,,
GO:0002520	immune system development	biological_process	0.36609	1	3	230	175	18662	ENSSSCG00025019670,ENSSSCG00025038155,ENSSSCG00025017033	GPR18,AHSP,CASP8,
GO:0033036	macromolecule localization	biological_process	0.36638	1	13	230	934	18662	ENSSSCG00025072504,ENSSSCG00025011703,ENSSSCG00025063175,ENSSSCG00025012867,Novel00860,Novel04593,Novel02589,ENSSSCG00025073342,ENSSSCG00025076400,ENSSSCG00025074163,ENSSSCG00025069228,ENSSSCG00025012841,ENSSSCG00025002141	SEPTIN6,REN,,SCARB1,TIMM10,AP2A1,,,BBC3,YIF1B,
GO:0098742	cell-cell adhesion via plasma-membrane adhesion molecules	biological_process	0.36756	1	2	230	104	18662	ENSSSCG00025037008,ENSSSCG00025004817	,,
GO:0003755	peptidyl-prolyl cis-trans isomerase activity	molecular_function	0.36825	1	1	230	37	18662	ENSSSCG00025076644	FKBP2,
GO:0032006	regulation of TOR signaling	biological_process	0.36825	1	1	230	37	18662	ENSSSCG00025066329	SH3BP4,
GO:0031902	late endosome membrane	cellular_component	0.36825	1	1	230	37	18662	ENSSSCG00025070484	SLA-DMB,
GO:0031056	regulation of histone modification	biological_process	0.36825	1	1	230	37	18662	ENSSSCG00025047414	ARRB1,
GO:0030323	respiratory tube development	biological_process	0.36825	1	1	230	37	18662	ENSSSCG00025048395	IGFBP5,
GO:0030324	lung development	biological_process	0.36825	1	1	230	37	18662	ENSSSCG00025048395	IGFBP5,
GO:0048762	mesenchymal cell differentiation	biological_process	0.36825	1	1	230	37	18662	ENSSSCG00025013570	FOLR1,
GO:0016020	membrane	cellular_component	0.36901	1	69	230	5378	18662	ENSSSCG00025052477,ENSSSCG00025004765,ENSSSCG00025076400,ENSSSCG00025014601,ENSSSCG00025002141,ENSSSCG00025005606,ENSSSCG00025030743,ENSSSCG00025003049,ENSSSCG00025048687,ENSSSCG00025025682,ENSSSCG00025021177,ENSSSCG00025077676,ENSSSCG00025073342,ENSSSCG00025008660,ENSSSCG00025022751,Novel06040,ENSSSCG00025013570,ENSSSCG00025007341,ENSSSCG00025062896,ENSSSCG00025037008,ENSSSCG00025002433,ENSSSCG0…	,FCER1G,AP2A1,POMT1,YIF1B,OR10J5,DAO,PIK3CB,ARHGDIB,CSF3R,GPBAR1,,TIMM10,TM4SF5,,FOLR1,,,,,,,CCR3,,CASP8,NDUFA11,GJA4,AIF1,KCNJ6,SLA-DMB,,,SH3BP4,GPR34,ANXA1,GPR18,,HTR1F,,,,ly6g6f,CYP1B1,SCARB1,,AQP9,RAB33A,CTSL,,,G6PC3,COX7A2,DLL4,ARRB1,CFLAR,EMR4,,CD86,NDUFA2,MFNG,ABCD2,ADCY7,GALNT12,
GO:0098542	defense response to other organism	biological_process	0.37111	1	4	230	250	18662	ENSSSCG00025015940,ENSSSCG00025008424,ENSSSCG00025077748,Novel02589	,CXCL16,AIF1,
GO:0010876	lipid localization	biological_process	0.37279	1	3	230	177	18662	ENSSSCG00025063175,ENSSSCG00025011703,ENSSSCG00025012867	,REN,SCARB1,
GO:0042773	ATP synthesis coupled electron transport	biological_process	0.37605	1	1	230	38	18662	ENSSSCG00025018366	COX7A2,
GO:0006826	iron ion transport	biological_process	0.37605	1	1	230	38	18662	ENSSSCG00025074163	,
GO:0071356	cellular response to tumor necrosis factor	biological_process	0.37605	1	1	230	38	18662	ENSSSCG00025014223	,
GO:2001235	positive regulation of apoptotic signaling pathway	biological_process	0.37605	1	1	230	38	18662	ENSSSCG00025012841	BBC3,
GO:0043112	receptor metabolic process	biological_process	0.37605	1	1	230	38	18662	ENSSSCG00025047414	ARRB1,
GO:0003007	heart morphogenesis	biological_process	0.37605	1	1	230	38	18662	ENSSSCG00025013570	FOLR1,
GO:0045766	positive regulation of angiogenesis	biological_process	0.37605	1	1	230	38	18662	ENSSSCG00025051650	CYP1B1,
GO:0002521	leukocyte differentiation	biological_process	0.37639	1	2	230	106	18662	ENSSSCG00025017033,ENSSSCG00025019670	CASP8,GPR18,
GO:0061564	axon development	biological_process	0.37639	1	2	230	106	18662	ENSSSCG00025013570,ENSSSCG00025063175	FOLR1,,
GO:0016192	vesicle-mediated transport	biological_process	0.38061	1	8	230	557	18662	ENSSSCG00025076400,ENSSSCG00025008424,ENSSSCG00025066106,ENSSSCG00025077748,ENSSSCG00025014464,ENSSSCG00025002141,ENSSSCG00025012867,ENSSSCG00025047414	AP2A1,CXCL16,CORO1A,AIF1,CTSL,YIF1B,SCARB1,ARRB1,
GO:0051234	establishment of localization	biological_process	0.38067	1	29	230	2202	18662	ENSSSCG00025012841,ENSSSCG00025013570,ENSSSCG00025074163,ENSSSCG00025038121,ENSSSCG00025003813,ENSSSCG00025066106,ENSSSCG00025073342,ENSSSCG00025077748,Novel04593,ENSSSCG00025077676,Novel00860,ENSSSCG00025074458,ENSSSCG00025047414,ENSSSCG00025015611,ENSSSCG00025021381,ENSSSCG00025011703,ENSSSCG00025063175,ENSSSCG00025002141,Novel03358,ENSSSCG00025069228,ENSSSCG00025046494,ENSSSCG00025002433,ENSSS…	BBC3,FOLR1,,ABCD2,KCNJ6,CORO1A,TIMM10,AIF1,,SLC44A4,ARRB1,,SLC17A3,REN,,YIF1B,,G6PC3,,AP2A1,CXCL16,,,CTSL,AQP9,SCARB1,
GO:0019221	cytokine-mediated signaling pathway	biological_process	0.38078	1	2	230	107	18662	ENSSSCG00025014223,ENSSSCG00025025682	,CSF3R,
GO:0005096	GTPase activator activity	molecular_function	0.38078	1	2	230	107	18662	ENSSSCG00025047414,ENSSSCG00025002954	ARRB1,ARHGAP6,
GO:0012505	endomembrane system	cellular_component	0.38217	1	15	230	1101	18662	ENSSSCG00025070484,ENSSSCG00025076400,Novel01020,ENSSSCG00025022991,ENSSSCG00025066329,ENSSSCG00025014464,ENSSSCG00025029758,ENSSSCG00025012841,ENSSSCG00025002141,ENSSSCG00025046494,ENSSSCG00025006763,ENSSSCG00025002953,ENSSSCG00025073819,ENSSSCG00025076644,ENSSSCG00025034157	SLA-DMB,AP2A1,MFNG,SH3BP4,CTSL,STUB1,BBC3,YIF1B,G6PC3,,RPS12,GALNT12,FKBP2,,
GO:0071345	cellular response to cytokine stimulus	biological_process	0.38282	1	3	230	180	18662	ENSSSCG00025014223,ENSSSCG00025025682,ENSSSCG00025077748	,CSF3R,AIF1,
GO:0052126	movement in host environment	biological_process	0.38376	1	1	230	39	18662	ENSSSCG00025014464	CTSL,
GO:0016859	cis-trans isomerase activity	molecular_function	0.38376	1	1	230	39	18662	ENSSSCG00025076644	FKBP2,
GO:0071695	anatomical structure maturation	biological_process	0.38376	1	1	230	39	18662	ENSSSCG00025011703	REN,
GO:0009062	fatty acid catabolic process	biological_process	0.38376	1	1	230	39	18662	ENSSSCG00025038121	ABCD2,
GO:0046883	regulation of hormone secretion	biological_process	0.38376	1	1	230	39	18662	ENSSSCG00025011703	REN,
GO:0019933	cAMP-mediated signaling	biological_process	0.38376	1	1	230	39	18662	ENSSSCG00025037118	EMR4,
GO:0019888	protein phosphatase regulator activity	molecular_function	0.38376	1	1	230	39	18662	ENSSSCG00025007892	PPP1R3B,
GO:0050866	negative regulation of cell activation	biological_process	0.38376	1	1	230	39	18662	ENSSSCG00025023915	CD86,
GO:0001666	response to hypoxia	biological_process	0.38376	1	1	230	39	18662	ENSSSCG00025012841	BBC3,
GO:0010632	regulation of epithelial cell migration	biological_process	0.38376	1	1	230	39	18662	ENSSSCG00025003049	PIK3CB,
GO:0060541	respiratory system development	biological_process	0.38376	1	1	230	39	18662	ENSSSCG00025048395	IGFBP5,
GO:0008076	voltage-gated potassium channel complex	cellular_component	0.38376	1	1	230	39	18662	ENSSSCG00025052477	,
GO:0034705	potassium channel complex	cellular_component	0.38376	1	1	230	39	18662	ENSSSCG00025052477	,
GO:0016763	transferase activity, transferring pentosyl groups	molecular_function	0.38376	1	1	230	39	18662	ENSSSCG00025027760	,
GO:0016054	organic acid catabolic process	biological_process	0.38516	1	2	230	108	18662	ENSSSCG00025030743,ENSSSCG00025038121	DAO,ABCD2,
GO:0046395	carboxylic acid catabolic process	biological_process	0.38516	1	2	230	108	18662	ENSSSCG00025038121,ENSSSCG00025030743	ABCD2,DAO,
GO:0140096	catalytic activity, acting on a protein	molecular_function	0.38717	1	22	230	1655	18662	ENSSSCG00025017335,ENSSSCG00025047467,ENSSSCG00025011703,ENSSSCG00025039742,ENSSSCG00025056689,ENSSSCG00025017033,ENSSSCG00025073819,ENSSSCG00025025070,ENSSSCG00025067916,ENSSSCG00025059777,ENSSSCG00025072850,ENSSSCG00025017911,ENSSSCG00025051781,ENSSSCG00025029706,ENSSSCG00025076644,Novel00228,ENSSSCG00025054501,ENSSSCG00025029758,ENSSSCG00025024208,ENSSSCG00025014464,ENSSSCG00025010486,ENSSSCG0…	CFLAR,,REN,RPS6KA1,,CASP8,GALNT12,KLK14,,FBXO2,,TSSK6,PHKG2,PTPRC,FKBP2,,STUB1,KLK8,CTSL,try,PSMB10,
GO:0015711	organic anion transport	biological_process	0.38948	1	3	230	182	18662	ENSSSCG00025012867,ENSSSCG00025013570,ENSSSCG00025046494	SCARB1,FOLR1,G6PC3,
GO:0033993	response to lipid	biological_process	0.38953	1	2	230	109	18662	ENSSSCG00025023915,ENSSSCG00025012867	CD86,SCARB1,
GO:0004222	metalloendopeptidase activity	molecular_function	0.38953	1	2	230	109	18662	ENSSSCG00025072850,ENSSSCG00025067916	,,
GO:0016788	hydrolase activity, acting on ester bonds	molecular_function	0.38998	1	8	230	562	18662	ENSSSCG00025046494,ENSSSCG00025019530,Novel02898,ENSSSCG00025077607,ENSSSCG00025030655,ENSSSCG00025009688,ENSSSCG00025029706,Novel03635	G6PC3,ACP5,CHKA,,,PTPRC,
GO:0007286	spermatid development	biological_process	0.39137	1	1	230	40	18662	ENSSSCG00025017911	TSSK6,
GO:0009636	response to toxic substance	biological_process	0.39137	1	1	230	40	18662	ENSSSCG00025051650	CYP1B1,
GO:0071013	catalytic step 2 spliceosome	cellular_component	0.39137	1	1	230	40	18662	ENSSSCG00025072065	PABPC1,
GO:0006661	phosphatidylinositol biosynthetic process	biological_process	0.39137	1	1	230	40	18662	ENSSSCG00025003049	PIK3CB,
GO:0036293	response to decreased oxygen levels	biological_process	0.39137	1	1	230	40	18662	ENSSSCG00025012841	BBC3,
GO:0045995	regulation of embryonic development	biological_process	0.39137	1	1	230	40	18662	ENSSSCG00025019015	,
GO:1902275	regulation of chromatin organization	biological_process	0.39137	1	1	230	40	18662	ENSSSCG00025047414	ARRB1,
GO:1904018	positive regulation of vasculature development	biological_process	0.39137	1	1	230	40	18662	ENSSSCG00025051650	CYP1B1,
GO:0043488	regulation of mRNA stability	biological_process	0.39137	1	1	230	40	18662	ENSSSCG00025072065	PABPC1,
GO:0019902	phosphatase binding	molecular_function	0.39137	1	1	230	40	18662	ENSSSCG00025007892	PPP1R3B,
GO:0000287	magnesium ion binding	molecular_function	0.39388	1	2	230	110	18662	ENSSSCG00025039742,ENSSSCG00025017911	RPS6KA1,TSSK6,
GO:0051726	regulation of cell cycle	biological_process	0.39621	1	4	230	259	18662	ENSSSCG00025065475,ENSSSCG00025077748,Novel02875,ENSSSCG00025075604	JUNB,AIF1,PCLAF,
GO:0032870	cellular response to hormone stimulus	biological_process	0.39822	1	2	230	111	18662	ENSSSCG00025014464,ENSSSCG00025011703	CTSL,REN,
GO:0031012	extracellular matrix	cellular_component	0.39822	1	2	230	111	18662	ENSSSCG00025013709,ENSSSCG00025017682	ASPN,,
GO:0015399	primary active transmembrane transporter activity	molecular_function	0.39822	1	2	230	111	18662	ENSSSCG00025016352,ENSSSCG00025038121	,ABCD2,
GO:0042626	ATPase-coupled transmembrane transporter activity	molecular_function	0.39822	1	2	230	111	18662	ENSSSCG00025016352,ENSSSCG00025038121	,ABCD2,
GO:1902495	transmembrane transporter complex	cellular_component	0.39822	1	2	230	111	18662	ENSSSCG00025052477,Novel03358	,
GO:0006879	cellular iron ion homeostasis	biological_process	0.39888	1	1	230	41	18662	ENSSSCG00025066595	,
GO:0048515	spermatid differentiation	biological_process	0.39888	1	1	230	41	18662	ENSSSCG00025017911	TSSK6,
GO:0009060	aerobic respiration	biological_process	0.39888	1	1	230	41	18662	ENSSSCG00025018366	COX7A2,
GO:0099106	ion channel regulator activity	molecular_function	0.39888	1	1	230	41	18662	Novel03305
GO:0030496	midbody	cellular_component	0.39888	1	1	230	41	18662	ENSSSCG00025003049	PIK3CB,
GO:0061136	regulation of proteasomal protein catabolic process	biological_process	0.39888	1	1	230	41	18662	ENSSSCG00025029758	STUB1,
GO:0002573	myeloid leukocyte differentiation	biological_process	0.39888	1	1	230	41	18662	ENSSSCG00025017033	CASP8,
GO:0001510	RNA methylation	biological_process	0.39888	1	1	230	41	18662	ENSSSCG00025062968	WDR4,
GO:0048024	regulation of mRNA splicing, via spliceosome	biological_process	0.39888	1	1	230	41	18662	ENSSSCG00025063028	,
GO:0001655	urogenital system development	biological_process	0.39888	1	1	230	41	18662	ENSSSCG00025011703	REN,
GO:1905475	regulation of protein localization to membrane	biological_process	0.39888	1	1	230	41	18662	ENSSSCG00025012841	BBC3,
GO:0030100	regulation of endocytosis	biological_process	0.39888	1	1	230	41	18662	ENSSSCG00025047414	ARRB1,
GO:0031032	actomyosin structure organization	biological_process	0.39888	1	1	230	41	18662	ENSSSCG00025047414	ARRB1,
GO:0071705	nitrogen compound transport	biological_process	0.40206	1	10	230	724	18662	ENSSSCG00025013570,ENSSSCG00025069228,ENSSSCG00025002141,ENSSSCG00025012841,ENSSSCG00025073342,ENSSSCG00025074163,ENSSSCG00025076400,Novel00860,ENSSSCG00025024747,Novel04593	FOLR1,,YIF1B,BBC3,TIMM10,,AP2A1,AQP9,
GO:0006091	generation of precursor metabolites and energy	biological_process	0.40275	1	3	230	186	18662	ENSSSCG00025007892,ENSSSCG00025051781,ENSSSCG00025018366	PPP1R3B,PHKG2,COX7A2,
GO:0050877	nervous system process	biological_process	0.40455	1	4	230	262	18662	ENSSSCG00025022751,ENSSSCG00025017682,ENSSSCG00025062896,ENSSSCG00025005606	,,,OR10J5,
GO:0033108	mitochondrial respiratory chain complex assembly	biological_process	0.40631	1	1	230	42	18662	ENSSSCG00025074773	NDUFA11,
GO:0016765	transferase activity, transferring alkyl or aryl (other than methyl) groups	molecular_function	0.40631	1	1	230	42	18662	Novel00132
GO:0007548	sex differentiation	biological_process	0.40631	1	1	230	42	18662	ENSSSCG00025011703	REN,
GO:0008544	epidermis development	biological_process	0.40631	1	1	230	42	18662	ENSSSCG00025048395	IGFBP5,
GO:0009755	hormone-mediated signaling pathway	biological_process	0.40631	1	1	230	42	18662	ENSSSCG00025011703	REN,
GO:0031929	TOR signaling	biological_process	0.40631	1	1	230	42	18662	ENSSSCG00025066329	SH3BP4,
GO:0051222	positive regulation of protein transport	biological_process	0.40631	1	1	230	42	18662	ENSSSCG00025012841	BBC3,
GO:0050768	negative regulation of neurogenesis	biological_process	0.40631	1	1	230	42	18662	ENSSSCG00025063175	,
GO:0030278	regulation of ossification	biological_process	0.40631	1	1	230	42	18662	ENSSSCG00025048395	IGFBP5,
GO:0048863	stem cell differentiation	biological_process	0.40631	1	1	230	42	18662	ENSSSCG00025013570	FOLR1,
GO:0060485	mesenchyme development	biological_process	0.40631	1	1	230	42	18662	ENSSSCG00025013570	FOLR1,
GO:0005044	scavenger receptor activity	molecular_function	0.40631	1	1	230	42	18662	ENSSSCG00025008424	CXCL16,
GO:0031301	integral component of organelle membrane	cellular_component	0.40685	1	2	230	113	18662	ENSSSCG00025002141,ENSSSCG00025022991	YIF1B,MFNG,
GO:0045596	negative regulation of cell differentiation	biological_process	0.40685	1	2	230	113	18662	ENSSSCG00025063175,ENSSSCG00025048395	,IGFBP5,
GO:0030659	cytoplasmic vesicle membrane	cellular_component	0.40685	1	2	230	113	18662	ENSSSCG00025019670,ENSSSCG00025076400	GPR18,AP2A1,
GO:0006457	protein folding	biological_process	0.41115	1	2	230	114	18662	ENSSSCG00025038155,ENSSSCG00025076644	AHSP,FKBP2,
GO:0000502	proteasome complex	cellular_component	0.41364	1	1	230	43	18662	ENSSSCG00025068500	PSMB10,
GO:0004190	aspartic-type endopeptidase activity	molecular_function	0.41364	1	1	230	43	18662	ENSSSCG00025011703	REN,
GO:0070001	aspartic-type peptidase activity	molecular_function	0.41364	1	1	230	43	18662	ENSSSCG00025011703	REN,
GO:2001242	regulation of intrinsic apoptotic signaling pathway	biological_process	0.41364	1	1	230	43	18662	ENSSSCG00025012841	BBC3,
GO:1901606	alpha-amino acid catabolic process	biological_process	0.41364	1	1	230	43	18662	ENSSSCG00025030743	DAO,
GO:0045732	positive regulation of protein catabolic process	biological_process	0.41364	1	1	230	43	18662	ENSSSCG00025029758	STUB1,
GO:0016651	oxidoreductase activity, acting on NAD(P)H	molecular_function	0.41364	1	1	230	43	18662	Novel02247
GO:0051961	negative regulation of nervous system development	biological_process	0.41364	1	1	230	43	18662	ENSSSCG00025063175	,
GO:0030217	T cell differentiation	biological_process	0.41364	1	1	230	43	18662	ENSSSCG00025019670	GPR18,
GO:0043244	regulation of protein-containing complex disassembly	biological_process	0.41364	1	1	230	43	18662	ENSSSCG00025004580	NES,
GO:0090068	positive regulation of cell cycle process	biological_process	0.41364	1	1	230	43	18662	ENSSSCG00025077748	AIF1,
GO:0016573	histone acetylation	biological_process	0.41364	1	1	230	43	18662	ENSSSCG00025047414	ARRB1,
GO:0043487	regulation of RNA stability	biological_process	0.41364	1	1	230	43	18662	ENSSSCG00025072065	PABPC1,
GO:0006816	calcium ion transport	biological_process	0.41543	1	2	230	115	18662	ENSSSCG00025012841,Novel03358	BBC3,
GO:0005244	voltage-gated ion channel activity	molecular_function	0.41543	1	2	230	115	18662	ENSSSCG00025003813,ENSSSCG00025052477	KCNJ6,,
GO:0032787	monocarboxylic acid metabolic process	biological_process	0.41595	1	3	230	190	18662	ENSSSCG00025038121,ENSSSCG00025051650,ENSSSCG00025006763	ABCD2,CYP1B1,,
GO:0060548	negative regulation of cell death	biological_process	0.41923	1	3	230	191	18662	ENSSSCG00025017033,ENSSSCG00025017424,ENSSSCG00025017335	CASP8,ANGPTL4,CFLAR,
GO:0061695	transferase complex, transferring phosphorus-containing groups	cellular_component	0.41969	1	2	230	116	18662	ENSSSCG00025003049,ENSSSCG00025051781	PIK3CB,PHKG2,
GO:1905369	endopeptidase complex	cellular_component	0.42088	1	1	230	44	18662	ENSSSCG00025068500	PSMB10,
GO:1990542	mitochondrial transmembrane transport	biological_process	0.42088	1	1	230	44	18662	Novel03358
GO:0048562	embryonic organ morphogenesis	biological_process	0.42088	1	1	230	44	18662	ENSSSCG00025013570	FOLR1,
GO:0006633	fatty acid biosynthetic process	biological_process	0.42088	1	1	230	44	18662	ENSSSCG00025006763	,
GO:0019935	cyclic-nucleotide-mediated signaling	biological_process	0.42088	1	1	230	44	18662	ENSSSCG00025037118	EMR4,
GO:0070482	response to oxygen levels	biological_process	0.42088	1	1	230	44	18662	ENSSSCG00025012841	BBC3,
GO:0004527	exonuclease activity	molecular_function	0.42088	1	1	230	44	18662	ENSSSCG00025030655	,
GO:0006261	DNA-dependent DNA replication	biological_process	0.42088	1	1	230	44	18662	ENSSSCG00025014986	FAM111A,
GO:0030027	lamellipodium	cellular_component	0.42088	1	1	230	44	18662	ENSSSCG00025077748	AIF1,
GO:0051261	protein depolymerization	biological_process	0.42088	1	1	230	44	18662	ENSSSCG00025004580	NES,
GO:0006475	internal protein amino acid acetylation	biological_process	0.42088	1	1	230	44	18662	ENSSSCG00025047414	ARRB1,
GO:0018393	internal peptidyl-lysine acetylation	biological_process	0.42088	1	1	230	44	18662	ENSSSCG00025047414	ARRB1,
GO:0043254	regulation of protein-containing complex assembly	biological_process	0.42394	1	2	230	117	18662	ENSSSCG00025012841,ENSSSCG00025029758	BBC3,STUB1,
GO:0005794	Golgi apparatus	cellular_component	0.4258	1	5	230	347	18662	ENSSSCG00025022991,ENSSSCG00025014464,ENSSSCG00025002141,ENSSSCG00025073819,ENSSSCG00025002953	MFNG,CTSL,YIF1B,GALNT12,RPS12,
GO:1903050	regulation of proteolysis involved in cellular protein catabolic process	biological_process	0.42804	1	1	230	45	18662	ENSSSCG00025029758	STUB1,
GO:0045637	regulation of myeloid cell differentiation	biological_process	0.42804	1	1	230	45	18662	ENSSSCG00025017033	CASP8,
GO:0090596	sensory organ morphogenesis	biological_process	0.42804	1	1	230	45	18662	ENSSSCG00025063175	,
GO:0000209	protein polyubiquitination	biological_process	0.42804	1	1	230	45	18662	ENSSSCG00025029758	STUB1,
GO:0009617	response to bacterium	biological_process	0.42817	1	2	230	118	18662	ENSSSCG00025012867,ENSSSCG00025023915	SCARB1,CD86,
GO:0042060	wound healing	biological_process	0.42817	1	2	230	118	18662	Novel03201,ENSSSCG00025063175	,
GO:0031300	intrinsic component of organelle membrane	cellular_component	0.42817	1	2	230	118	18662	ENSSSCG00025022991,ENSSSCG00025002141	MFNG,YIF1B,
GO:0044089	positive regulation of cellular component biogenesis	biological_process	0.42817	1	2	230	118	18662	ENSSSCG00025012841,ENSSSCG00025029758	BBC3,STUB1,
GO:0022832	voltage-gated channel activity	molecular_function	0.42817	1	2	230	118	18662	ENSSSCG00025003813,ENSSSCG00025052477	KCNJ6,,
GO:0006644	phospholipid metabolic process	biological_process	0.42905	1	3	230	194	18662	ENSSSCG00025077607,ENSSSCG00025003049,ENSSSCG00025012867	CHKA,PIK3CB,SCARB1,
GO:0005739	mitochondrion	cellular_component	0.42937	1	8	230	583	18662	ENSSSCG00025051650,ENSSSCG00025030743,ENSSSCG00025074773,ENSSSCG00025073342,ENSSSCG00025052073,Novel03358,ENSSSCG00025018366,ENSSSCG00025012841	CYP1B1,DAO,NDUFA11,TIMM10,NDUFA2,COX7A2,BBC3,
GO:0006520	cellular amino acid metabolic process	biological_process	0.4323	1	3	230	195	18662	ENSSSCG00025009245,ENSSSCG00025017559,ENSSSCG00025030743	ARG2,,DAO,
GO:0015079	potassium ion transmembrane transporter activity	molecular_function	0.43239	1	2	230	119	18662	ENSSSCG00025052477,ENSSSCG00025003813	,KCNJ6,
GO:0070372	regulation of ERK1 and ERK2 cascade	biological_process	0.4351	1	1	230	46	18662	ENSSSCG00025047414	ARRB1,
GO:1903708	positive regulation of hemopoiesis	biological_process	0.4351	1	1	230	46	18662	ENSSSCG00025017033	CASP8,
GO:1904951	positive regulation of establishment of protein localization	biological_process	0.4351	1	1	230	46	18662	ENSSSCG00025012841	BBC3,
GO:0018394	peptidyl-lysine acetylation	biological_process	0.4351	1	1	230	46	18662	ENSSSCG00025047414	ARRB1,
GO:0009410	response to xenobiotic stimulus	biological_process	0.4351	1	1	230	46	18662	ENSSSCG00025051650	CYP1B1,
GO:2001252	positive regulation of chromosome organization	biological_process	0.4351	1	1	230	46	18662	ENSSSCG00025047414	ARRB1,
GO:0012506	vesicle membrane	cellular_component	0.43659	1	2	230	120	18662	ENSSSCG00025019670,ENSSSCG00025076400	GPR18,AP2A1,
GO:0008047	enzyme activator activity	molecular_function	0.4388	1	3	230	197	18662	ENSSSCG00025002954,ENSSSCG00025047414,ENSSSCG00025017335	ARHGAP6,ARRB1,CFLAR,
GO:0021700	developmental maturation	biological_process	0.44208	1	1	230	47	18662	ENSSSCG00025011703	REN,
GO:0005765	lysosomal membrane	cellular_component	0.44208	1	1	230	47	18662	ENSSSCG00025070484	SLA-DMB,
GO:0098852	lytic vacuole membrane	cellular_component	0.44208	1	1	230	47	18662	ENSSSCG00025070484	SLA-DMB,
GO:1903362	regulation of cellular protein catabolic process	biological_process	0.44208	1	1	230	47	18662	ENSSSCG00025029758	STUB1,
GO:0090257	regulation of muscle system process	biological_process	0.44208	1	1	230	47	18662	ENSSSCG00025048395	IGFBP5,
GO:0031669	cellular response to nutrient levels	biological_process	0.44208	1	1	230	47	18662	ENSSSCG00025013570	FOLR1,
GO:0019208	phosphatase regulator activity	molecular_function	0.44208	1	1	230	47	18662	ENSSSCG00025007892	PPP1R3B,
GO:0030139	endocytic vesicle	cellular_component	0.44208	1	1	230	47	18662	ENSSSCG00025076400	AP2A1,
GO:0061013	regulation of mRNA catabolic process	biological_process	0.44208	1	1	230	47	18662	ENSSSCG00025072065	PABPC1,
GO:0033500	carbohydrate homeostasis	biological_process	0.44208	1	1	230	47	18662	ENSSSCG00025048395	IGFBP5,
GO:0042593	glucose homeostasis	biological_process	0.44208	1	1	230	47	18662	ENSSSCG00025048395	IGFBP5,
GO:0055085	transmembrane transport	biological_process	0.44558	1	12	230	909	18662	Novel03358,ENSSSCG00025012841,ENSSSCG00025013570,ENSSSCG00025003813,ENSSSCG00025038121,ENSSSCG00025016352,ENSSSCG00025052477,ENSSSCG00025074458,ENSSSCG00025077676,ENSSSCG00025024747,ENSSSCG00025021381,ENSSSCG00025012867	BBC3,FOLR1,KCNJ6,ABCD2,,,SLC44A4,,AQP9,SLC17A3,SCARB1,
GO:0050789	regulation of biological process	biological_process	0.44765	1	74	230	5894	18662	ENSSSCG00025016475,ENSSSCG00025066329,ENSSSCG00025065475,ENSSSCG00025011072,ENSSSCG00025019670,ENSSSCG00025070648,ENSSSCG00025048395,ENSSSCG00025029540,ENSSSCG00025075604,ENSSSCG00025029706,ENSSSCG00025017911,ENSSSCG00025030462,Novel03201,ENSSSCG00025071442,ENSSSCG00025069484,ENSSSCG00025014223,ENSSSCG00025039742,ENSSSCG00025072065,ENSSSCG00025029758,ENSSSCG00025015768,ENSSSCG00025071629,ENSSSCG0…	HTR1F,SH3BP4,JUNB,GPR34,GPR18,BATF2,IGFBP5,,PCLAF,PTPRC,TSSK6,,,,,RPS6KA1,PABPC1,STUB1,DLL4,,,RAB33A,,CYP1B1,SCARB1,,ly6g6f,ADCY7,FBXO2,CD86,CFLAR,ARRB1,EMR4,REN,OR10J5,RPS12,NES,FCER1G,,GATA6,ARHGAP6,,,FOLR1,,GPBAR1,PPP1R3B,,CSF3R,ARHGDIB,PIK3CB,ANGPTL4,CCR3,CXCL16,,,,FAM111A,,SOX9,BBC3,,SOX14,KCNJ6,ASPN,SLA-DMB,,AIF1,CASP8,,
GO:0022904	respiratory electron transport chain	biological_process	0.44898	1	1	230	48	18662	ENSSSCG00025018366	COX7A2,
GO:0055072	iron ion homeostasis	biological_process	0.44898	1	1	230	48	18662	ENSSSCG00025066595	,
GO:0030017	sarcomere	cellular_component	0.44898	1	1	230	48	18662	ENSSSCG00025029758	STUB1,
GO:2001234	negative regulation of apoptotic signaling pathway	biological_process	0.44898	1	1	230	48	18662	ENSSSCG00025017335	CFLAR,
GO:0030662	coated vesicle membrane	cellular_component	0.44898	1	1	230	48	18662	ENSSSCG00025076400	AP2A1,
GO:0015914	phospholipid transport	biological_process	0.44898	1	1	230	48	18662	ENSSSCG00025012867	SCARB1,
GO:0007160	cell-matrix adhesion	biological_process	0.44898	1	1	230	48	18662	ENSSSCG00025003049	PIK3CB,
GO:0120031	plasma membrane bounded cell projection assembly	biological_process	0.44908	1	2	230	123	18662	ENSSSCG00025077748,ENSSSCG00025072504	AIF1,SEPTIN6,
GO:0007267	cell-cell signaling	biological_process	0.44994	1	5	230	357	18662	ENSSSCG00025002953,ENSSSCG00025013570,ENSSSCG00025011703,ENSSSCG00025063175,ENSSSCG00025077078	RPS12,FOLR1,REN,,ly6g6f,
GO:0006260	DNA replication	biological_process	0.45321	1	2	230	124	18662	Novel02898,ENSSSCG00025014986	FAM111A,
GO:0019904	protein domain specific binding	molecular_function	0.45321	1	2	230	124	18662	ENSSSCG00025017033,ENSSSCG00025029758	CASP8,STUB1,
GO:0065007	biological regulation	biological_process	0.45448	1	78	230	6227	18662	ENSSSCG00025071442,ENSSSCG00025030462,Novel03201,ENSSSCG00025039742,ENSSSCG00025014223,ENSSSCG00025072065,ENSSSCG00025069484,ENSSSCG00025066329,ENSSSCG00025065475,ENSSSCG00025019670,ENSSSCG00025035250,ENSSSCG00025011072,ENSSSCG00025016475,ENSSSCG00025017911,ENSSSCG00025029706,ENSSSCG00025048395,ENSSSCG00025070648,ENSSSCG00025075604,ENSSSCG00025029540,ENSSSCG00025059777,ENSSSCG00025023915,ENSSSCG0…	,,RPS6KA1,,PABPC1,,SH3BP4,JUNB,GPR18,ANXA1,GPR34,HTR1F,TSSK6,PTPRC,IGFBP5,BATF2,PCLAF,,FBXO2,CD86,ADCY7,REN,ARRB1,CFLAR,EMR4,,RAB33A,STUB1,DLL4,,CYP1B1,SCARB1,,ly6g6f,,,AHSP,,,,FOLR1,PPP1R3B,CSF3R,,PIK3CB,ARHGDIB,GPBAR1,NES,FCER1G,OR10J5,RPS12,GATA6,ARHGAP6,,KCNJ6,SLA-DMB,SOX14,ASPN,,AIF1,BBC3,,CASP8,,CXCL16,,ANGPTL4,CCR3,FAM111A,,SOX9,,,
GO:0046916	cellular transition metal ion homeostasis	biological_process	0.45578	1	1	230	49	18662	ENSSSCG00025066595	,
GO:0051651	maintenance of location in cell	biological_process	0.45578	1	1	230	49	18662	ENSSSCG00025012841	BBC3,
GO:1901136	carbohydrate derivative catabolic process	biological_process	0.45578	1	1	230	49	18662	ENSSSCG00025059777	FBXO2,
GO:0008643	carbohydrate transport	biological_process	0.45578	1	1	230	49	18662	ENSSSCG00025024747	AQP9,
GO:0043408	regulation of MAPK cascade	biological_process	0.45733	1	2	230	125	18662	ENSSSCG00025047414,ENSSSCG00025011703	ARRB1,REN,
GO:0007338	single fertilization	biological_process	0.46251	1	1	230	50	18662	ENSSSCG00025013570	FOLR1,
GO:0016247	channel regulator activity	molecular_function	0.46251	1	1	230	50	18662	Novel03305
GO:0072329	monocarboxylic acid catabolic process	biological_process	0.46251	1	1	230	50	18662	ENSSSCG00025038121	ABCD2,
GO:0070371	ERK1 and ERK2 cascade	biological_process	0.46251	1	1	230	50	18662	ENSSSCG00025047414	ARRB1,
GO:1903829	positive regulation of cellular protein localization	biological_process	0.46251	1	1	230	50	18662	ENSSSCG00025012841	BBC3,
GO:0010721	negative regulation of cell development	biological_process	0.46251	1	1	230	50	18662	ENSSSCG00025063175	,
GO:0042158	lipoprotein biosynthetic process	biological_process	0.46251	1	1	230	50	18662	Novel00228
GO:0070603	SWI/SNF superfamily-type complex	cellular_component	0.46251	1	1	230	50	18662	ENSSSCG00025027470	ACTR8,
GO:0000956	nuclear-transcribed mRNA catabolic process	biological_process	0.46251	1	1	230	50	18662	ENSSSCG00025072065	PABPC1,
GO:0007033	vacuole organization	biological_process	0.46251	1	1	230	50	18662	ENSSSCG00025066106	CORO1A,
GO:0098588	bounding membrane of organelle	cellular_component	0.46338	1	6	230	442	18662	ENSSSCG00025070484,ENSSSCG00025076400,ENSSSCG00025030743,ENSSSCG00025022991,ENSSSCG00025002141,ENSSSCG00025073819	SLA-DMB,AP2A1,DAO,MFNG,YIF1B,GALNT12,
GO:0016740	transferase activity	molecular_function	0.46763	1	23	230	1807	18662	ENSSSCG00025056765,ENSSSCG00025047467,ENSSSCG00025039742,ENSSSCG00025003049,ENSSSCG00025077607,ENSSSCG00025073819,ENSSSCG00025059777,ENSSSCG00025027760,ENSSSCG00025033521,Novel00631,Novel05746,ENSSSCG00025022991,ENSSSCG00025036182,Novel00132,Novel00228,ENSSSCG00025043310,ENSSSCG00025054614,Novel03635,ENSSSCG00025017911,ENSSSCG00025051781,ENSSSCG00025029758,ENSSSCG00025014601,ENSSSCG00025006763	,,RPS6KA1,PIK3CB,CHKA,GALNT12,FBXO2,,WSCD1,MFNG,MVK,,LPCAT2,TSSK6,PHKG2,STUB1,POMT1,,
GO:1901607	alpha-amino acid biosynthetic process	biological_process	0.46915	1	1	230	51	18662	ENSSSCG00025017559	,
GO:0062012	regulation of small molecule metabolic process	biological_process	0.46915	1	1	230	51	18662	ENSSSCG00025007892	PPP1R3B,
GO:0030900	forebrain development	biological_process	0.46915	1	1	230	51	18662	ENSSSCG00025063175	,
GO:0031461	cullin-RING ubiquitin ligase complex	cellular_component	0.46915	1	1	230	51	18662	ENSSSCG00025059777	FBXO2,
GO:0042393	histone binding	molecular_function	0.46915	1	1	230	51	18662	ENSSSCG00025014464	CTSL,
GO:0005798	Golgi-associated vesicle	cellular_component	0.46915	1	1	230	51	18662	ENSSSCG00025002141	YIF1B,
GO:0005516	calmodulin binding	molecular_function	0.46915	1	1	230	51	18662	ENSSSCG00025051781	PHKG2,
GO:0045595	regulation of cell differentiation	biological_process	0.47023	1	4	230	286	18662	ENSSSCG00025048395,ENSSSCG00025005606,ENSSSCG00025017033,ENSSSCG00025063175	IGFBP5,OR10J5,CASP8,,
GO:0016874	ligase activity	molecular_function	0.4736	1	2	230	129	18662	Novel03635,ENSSSCG00025017559	,
GO:0030031	cell projection assembly	biological_process	0.4736	1	2	230	129	18662	ENSSSCG00025077748,ENSSSCG00025072504	AIF1,SEPTIN6,
GO:0009063	cellular amino acid catabolic process	biological_process	0.47571	1	1	230	52	18662	ENSSSCG00025030743	DAO,
GO:0051028	mRNA transport	biological_process	0.47571	1	1	230	52	18662	Novel00860
GO:0046879	hormone secretion	biological_process	0.47571	1	1	230	52	18662	ENSSSCG00025011703	REN,
GO:1904949	ATPase complex	cellular_component	0.47571	1	1	230	52	18662	ENSSSCG00025027470	ACTR8,
[truncated: 589 more rows]

## Sheet: H2O2_TrpvsH2O2.DEG_GO_enrichmen
			Table S3. The statistical information on GO analysis and the list of enriched genes
GO_accession	Description	Term_type	Over_represented_pValue	Corrected_pValue	DEG_item	DEG_list	Bg_item	Bg_list	Gene	Gene_names
GO:0035295	tube development	biological_process	1.4748e-08	0.00014316	14	180	183	18662	ENSSSCG00025038526,ENSSSCG00025050458,ENSSSCG00025017708,ENSSSCG00025016376,ENSSSCG00025030044,ENSSSCG00025017424,ENSSSCG00025003049,ENSSSCG00025075654,ENSSSCG00025034927,ENSSSCG00025006567,ENSSSCG00025048390,ENSSSCG00025058994,ENSSSCG00025068237,ENSSSCG00025055937	MMP12,TGFA,SYK,THBS1,FKBP10,ANGPTL4,PIK3CB,COL4A2,TMEM59L,ENPP2,DNAAF1,RSPO3,,ITGA5,
GO:0002684	positive regulation of immune system process	biological_process	1.8519e-08	0.00014316	14	180	193	18662	ENSSSCG00025077752,ENSSSCG00025038526,ENSSSCG00025054589,ENSSSCG00025077748,ENSSSCG00025066711,ENSSSCG00025017708,ENSSSCG00025016376,ENSSSCG00025048879,ENSSSCG00025023915,ENSSSCG00025020677,ENSSSCG00025003049,ENSSSCG00025055095,ENSSSCG00025068237,ENSSSCG00025017033	LTA,MMP12,LYN,AIF1,JAM2,SYK,THBS1,,CD86,CCL5,PIK3CB,NECTIN2,,CASP8,
GO:0035239	tube morphogenesis	biological_process	1.4557e-07	0.00057174	12	180	154	18662	ENSSSCG00025017708,ENSSSCG00025016376,ENSSSCG00025003049,ENSSSCG00025030044,ENSSSCG00025017424,ENSSSCG00025050458,ENSSSCG00025048390,ENSSSCG00025058994,ENSSSCG00025055937,ENSSSCG00025034927,ENSSSCG00025075654,ENSSSCG00025006567	SYK,THBS1,PIK3CB,FKBP10,ANGPTL4,TGFA,DNAAF1,RSPO3,ITGA5,TMEM59L,COL4A2,ENPP2,
GO:0005576	extracellular region	cellular_component	1.4792e-07	0.00057174	27	180	914	18662	ENSSSCG00025063315,ENSSSCG00025020677,ENSSSCG00025023915,ENSSSCG00025016376,ENSSSCG00025074282,ENSSSCG00025055601,ENSSSCG00025050458,Novel03305,ENSSSCG00025027287,ENSSSCG00025058994,ENSSSCG00025069862,ENSSSCG00025021097,ENSSSCG00025069670,ENSSSCG00025075654,ENSSSCG00025051819,ENSSSCG00025006567,ENSSSCG00025017424,ENSSSCG00025046257,ENSSSCG00025074776,ENSSSCG00025001679,Novel03768,ENSSSCG000250508…	TIMP1,CCL5,CD86,THBS1,COL9A2,CTSS,TGFA,FBN2,RSPO3,,,,COL4A2,CRISPLD2,ENPP2,ANGPTL4,SERPINE1,,CCN2,PLAT,MMP12,LTA,SDC1,,
GO:0016477	cell migration	biological_process	4.5403e-07	0.0013973	15	180	285	18662	ENSSSCG00025006567,ENSSSCG00025019015,ENSSSCG00025055937,ENSSSCG00025011513,ENSSSCG00025027338,ENSSSCG00025077748,ENSSSCG00025050832,ENSSSCG00025038526,ENSSSCG00025054589,ENSSSCG00025003049,ENSSSCG00025020677,ENSSSCG00025063315,ENSSSCG00025016376,ENSSSCG00025017708,ENSSSCG00025066711	ENPP2,,ITGA5,SDC1,,AIF1,PLAT,MMP12,LYN,PIK3CB,CCL5,TIMP1,THBS1,SYK,JAM2,
GO:0042060	wound healing	biological_process	5.4227e-07	0.0013973	10	180	118	18662	ENSSSCG00025012197,ENSSSCG00025055937,ENSSSCG00025011513,Novel03201,ENSSSCG00025054589,ENSSSCG00025038526,ENSSSCG00025063315,ENSSSCG00025030044,ENSSSCG00025017708,ENSSSCG00025016376	F2RL2,ITGA5,SDC1,LYN,MMP12,TIMP1,FKBP10,SYK,THBS1,
GO:0007166	cell surface receptor signaling pathway	biological_process	7.8902e-07	0.0015729	25	180	765	18662	ENSSSCG00025020781,ENSSSCG00025073066,ENSSSCG00025038526,ENSSSCG00025054589,ENSSSCG00025003049,ENSSSCG00025048879,ENSSSCG00025017708,ENSSSCG00025055095,ENSSSCG00025030820,ENSSSCG00025047414,ENSSSCG00025017033,ENSSSCG00025055937,ENSSSCG00025011513,ENSSSCG00025076398,ENSSSCG00025050458,ENSSSCG00025004646,ENSSSCG00025063315,ENSSSCG00025020677,ENSSSCG00025023915,ENSSSCG00025016376,ENSSSCG00025035222,…	,FRAT2,MMP12,LYN,PIK3CB,,SYK,NECTIN2,NTRK3,ARRB1,CASP8,ITGA5,SDC1,,TGFA,NDRG2,TIMP1,CCL5,CD86,THBS1,KLHL24,COL4A2,,RGMB,RSPO3,
GO:0007155	cell adhesion	biological_process	9.1333e-07	0.0015729	18	180	418	18662	ENSSSCG00025048879,ENSSSCG00025003049,ENSSSCG00025017708,ENSSSCG00025038526,ENSSSCG00025054589,ENSSSCG00025055937,Novel03201,ENSSSCG00025033435,ENSSSCG00025055095,ENSSSCG00025023915,ENSSSCG00025016376,ENSSSCG00025066711,ENSSSCG00025077748,ENSSSCG00025019015,ENSSSCG00025068237,ENSSSCG00025065171,ENSSSCG00025058999,ENSSSCG00025035514	,PIK3CB,SYK,MMP12,LYN,ITGA5,,NECTIN2,CD86,THBS1,JAM2,AIF1,,,RGMB,HAPLN1,CLDN11,
GO:0048514	blood vessel morphogenesis	biological_process	1.0726e-06	0.0015729	10	180	122	18662	ENSSSCG00025030044,ENSSSCG00025003049,ENSSSCG00025017424,ENSSSCG00025017708,ENSSSCG00025016376,ENSSSCG00025050458,ENSSSCG00025055937,ENSSSCG00025058994,ENSSSCG00025075654,ENSSSCG00025006567	FKBP10,PIK3CB,ANGPTL4,SYK,THBS1,TGFA,ITGA5,RSPO3,COL4A2,ENPP2,
GO:0022610	biological adhesion	biological_process	1.1453e-06	0.0015729	18	180	425	18662	ENSSSCG00025003049,ENSSSCG00025048879,ENSSSCG00025017708,ENSSSCG00025038526,ENSSSCG00025054589,ENSSSCG00025055937,Novel03201,ENSSSCG00025033435,ENSSSCG00025055095,ENSSSCG00025023915,ENSSSCG00025016376,ENSSSCG00025066711,ENSSSCG00025077748,ENSSSCG00025068237,ENSSSCG00025019015,ENSSSCG00025065171,ENSSSCG00025058999,ENSSSCG00025035514	PIK3CB,,SYK,MMP12,LYN,ITGA5,,NECTIN2,CD86,THBS1,JAM2,AIF1,,,RGMB,HAPLN1,CLDN11,
GO:0043410	positive regulation of MAPK cascade	biological_process	1.1617e-06	0.0015729	8	180	75	18662	ENSSSCG00025012883,ENSSSCG00025047414,ENSSSCG00025026315,ENSSSCG00025068237,ENSSSCG00025050458,ENSSSCG00025017708,ENSSSCG00025016376,ENSSSCG00025020677	GADD45B,ARRB1,MAP2K2,,TGFA,SYK,THBS1,CCL5,
GO:0072359	circulatory system development	biological_process	1.2208e-06	0.0015729	12	180	186	18662	ENSSSCG00025075654,ENSSSCG00025006567,ENSSSCG00025048390,ENSSSCG00025027549,ENSSSCG00025058994,ENSSSCG00025055937,ENSSSCG00025050458,ENSSSCG00025016376,ENSSSCG00025017708,ENSSSCG00025030044,ENSSSCG00025017424,ENSSSCG00025003049	COL4A2,ENPP2,DNAAF1,GJA1,RSPO3,ITGA5,TGFA,THBS1,SYK,FKBP10,ANGPTL4,PIK3CB,
GO:0030155	regulation of cell adhesion	biological_process	1.5391e-06	0.0016414	10	180	130	18662	ENSSSCG00025017708,ENSSSCG00025016376,ENSSSCG00025003049,ENSSSCG00025048879,ENSSSCG00025023915,ENSSSCG00025038526,ENSSSCG00025054589,ENSSSCG00025077748,ENSSSCG00025019015,ENSSSCG00025068237	SYK,THBS1,PIK3CB,,CD86,MMP12,LYN,AIF1,,,
GO:0005201	extracellular matrix structural constituent	molecular_function	1.614e-06	0.0016414	6	180	33	18662	ENSSSCG00025075654,ENSSSCG00025038905,ENSSSCG00025074776,ENSSSCG00025074282,ENSSSCG00025027287,ENSSSCG00025016376	COL4A2,AMBN,,COL9A2,FBN2,THBS1,
GO:1902533	positive regulation of intracellular signal transduction	biological_process	1.6918e-06	0.0016414	11	180	167	18662	ENSSSCG00025026315,ENSSSCG00025012883,ENSSSCG00025047414,ENSSSCG00025068237,ENSSSCG00025017033,ENSSSCG00025054589,ENSSSCG00025050458,ENSSSCG00025020677,ENSSSCG00025003049,ENSSSCG00025017708,ENSSSCG00025016376	MAP2K2,GADD45B,ARRB1,,CASP8,LYN,TGFA,CCL5,PIK3CB,SYK,THBS1,
GO:0009967	positive regulation of signal transduction	biological_process	1.6986e-06	0.0016414	14	180	276	18662	ENSSSCG00025058994,ENSSSCG00025017033,ENSSSCG00025068237,ENSSSCG00025026315,ENSSSCG00025012883,ENSSSCG00025055095,ENSSSCG00025047414,ENSSSCG00025017708,ENSSSCG00025016376,ENSSSCG00025003049,ENSSSCG00025020677,ENSSSCG00025038526,ENSSSCG00025054589,ENSSSCG00025050458	RSPO3,CASP8,,MAP2K2,GADD45B,NECTIN2,ARRB1,SYK,THBS1,PIK3CB,CCL5,MMP12,LYN,TGFA,
GO:0050731	positive regulation of peptidyl-tyrosine phosphorylation	biological_process	1.9095e-06	0.0017367	6	180	37	18662	ENSSSCG00025050458,ENSSSCG00025006567,ENSSSCG00025054589,ENSSSCG00025017708,ENSSSCG00025055937,ENSSSCG00025068237	TGFA,ENPP2,LYN,SYK,ITGA5,,
GO:0009611	response to wounding	biological_process	2.0275e-06	0.0017415	10	180	136	18662	ENSSSCG00025012197,ENSSSCG00025011513,Novel03201,ENSSSCG00025055937,ENSSSCG00025054589,ENSSSCG00025038526,ENSSSCG00025063315,ENSSSCG00025030044,ENSSSCG00025016376,ENSSSCG00025017708	F2RL2,SDC1,ITGA5,LYN,MMP12,TIMP1,FKBP10,THBS1,SYK,
GO:0048870	cell motility	biological_process	2.6676e-06	0.0019574	15	180	332	18662	ENSSSCG00025011513,ENSSSCG00025027338,ENSSSCG00025055937,ENSSSCG00025019015,ENSSSCG00025006567,ENSSSCG00025066711,ENSSSCG00025016376,ENSSSCG00025017708,ENSSSCG00025020677,ENSSSCG00025063315,ENSSSCG00025003049,ENSSSCG00025038526,ENSSSCG00025054589,ENSSSCG00025050832,ENSSSCG00025077748	SDC1,,ITGA5,,ENPP2,JAM2,THBS1,SYK,CCL5,TIMP1,PIK3CB,MMP12,LYN,PLAT,AIF1,
GO:0051674	localization of cell	biological_process	2.6676e-06	0.0019574	15	180	332	18662	ENSSSCG00025006567,ENSSSCG00025055937,ENSSSCG00025019015,ENSSSCG00025011513,ENSSSCG00025027338,ENSSSCG00025077748,ENSSSCG00025050832,ENSSSCG00025054589,ENSSSCG00025038526,ENSSSCG00025020677,ENSSSCG00025003049,ENSSSCG00025063315,ENSSSCG00025017708,ENSSSCG00025016376,ENSSSCG00025066711	ENPP2,ITGA5,,SDC1,,AIF1,PLAT,LYN,MMP12,CCL5,PIK3CB,TIMP1,SYK,THBS1,JAM2,
GO:0001934	positive regulation of protein phosphorylation	biological_process	2.6902e-06	0.0019574	11	180	181	18662	ENSSSCG00025020677,ENSSSCG00025017708,ENSSSCG00025016376,ENSSSCG00025050458,ENSSSCG00025054589,ENSSSCG00025055937,ENSSSCG00025068237,ENSSSCG00025047414,ENSSSCG00025012883,ENSSSCG00025026315,ENSSSCG00025006567	CCL5,SYK,THBS1,TGFA,LYN,ITGA5,,ARRB1,GADD45B,MAP2K2,ENPP2,
GO:0001568	blood vessel development	biological_process	2.7852e-06	0.0019574	10	180	135	18662	ENSSSCG00025003049,ENSSSCG00025030044,ENSSSCG00025017424,ENSSSCG00025016376,ENSSSCG00025017708,ENSSSCG00025050458,ENSSSCG00025055937,ENSSSCG00025058994,ENSSSCG00025075654,ENSSSCG00025006567	PIK3CB,FKBP10,ANGPTL4,THBS1,SYK,TGFA,ITGA5,RSPO3,COL4A2,ENPP2,
GO:0002696	positive regulation of leukocyte activation	biological_process	3.6032e-06	0.002362	7	180	61	18662	ENSSSCG00025023915,ENSSSCG00025048879,ENSSSCG00025068237,ENSSSCG00025016376,ENSSSCG00025017708,ENSSSCG00025055095,ENSSSCG00025077748	CD86,,,THBS1,SYK,NECTIN2,AIF1,
GO:0002682	regulation of immune system process	biological_process	3.6665e-06	0.002362	14	180	296	18662	ENSSSCG00025017033,ENSSSCG00025068237,ENSSSCG00025055095,ENSSSCG00025017708,ENSSSCG00025016376,ENSSSCG00025066711,ENSSSCG00025048879,ENSSSCG00025023915,ENSSSCG00025003049,ENSSSCG00025020677,ENSSSCG00025038526,ENSSSCG00025054589,ENSSSCG00025077752,ENSSSCG00025077748	CASP8,,NECTIN2,SYK,THBS1,JAM2,,CD86,PIK3CB,CCL5,MMP12,LYN,LTA,AIF1,
GO:0001944	vasculature development	biological_process	4.1443e-06	0.0024052	10	180	141	18662	ENSSSCG00025050458,ENSSSCG00025030044,ENSSSCG00025017424,ENSSSCG00025003049,ENSSSCG00025017708,ENSSSCG00025016376,ENSSSCG00025006567,ENSSSCG00025075654,ENSSSCG00025055937,ENSSSCG00025058994	TGFA,FKBP10,ANGPTL4,PIK3CB,SYK,THBS1,ENPP2,COL4A2,ITGA5,RSPO3,
GO:0072358	cardiovascular system development	biological_process	4.1443e-06	0.0024052	10	180	141	18662	ENSSSCG00025016376,ENSSSCG00025017708,ENSSSCG00025030044,ENSSSCG00025017424,ENSSSCG00025003049,ENSSSCG00025050458,ENSSSCG00025058994,ENSSSCG00025055937,ENSSSCG00025006567,ENSSSCG00025075654	THBS1,SYK,FKBP10,ANGPTL4,PIK3CB,TGFA,RSPO3,ITGA5,ENPP2,COL4A2,
GO:0042327	positive regulation of phosphorylation	biological_process	4.2003e-06	0.0024052	11	180	189	18662	ENSSSCG00025017708,ENSSSCG00025016376,ENSSSCG00025020677,ENSSSCG00025050458,ENSSSCG00025054589,ENSSSCG00025055937,ENSSSCG00025068237,ENSSSCG00025006567,ENSSSCG00025047414,ENSSSCG00025012883,ENSSSCG00025026315	SYK,THBS1,CCL5,TGFA,LYN,ITGA5,,ENPP2,ARRB1,GADD45B,MAP2K2,
GO:0050867	positive regulation of cell activation	biological_process	4.5781e-06	0.0025279	7	180	63	18662	ENSSSCG00025048879,ENSSSCG00025023915,ENSSSCG00025068237,ENSSSCG00025016376,ENSSSCG00025017708,ENSSSCG00025055095,ENSSSCG00025077748	,CD86,,THBS1,SYK,NECTIN2,AIF1,
GO:0010647	positive regulation of cell communication	biological_process	5.704e-06	0.003041	14	180	310	18662	ENSSSCG00025047414,ENSSSCG00025055095,ENSSSCG00025012883,ENSSSCG00025026315,ENSSSCG00025068237,ENSSSCG00025017033,ENSSSCG00025058994,ENSSSCG00025050458,ENSSSCG00025038526,ENSSSCG00025054589,ENSSSCG00025003049,ENSSSCG00025020677,ENSSSCG00025017708,ENSSSCG00025016376	ARRB1,NECTIN2,GADD45B,MAP2K2,,CASP8,RSPO3,TGFA,MMP12,LYN,PIK3CB,CCL5,SYK,THBS1,
GO:0023056	positive regulation of signaling	biological_process	5.939e-06	0.0030608	14	180	311	18662	ENSSSCG00025050458,ENSSSCG00025038526,ENSSSCG00025054589,ENSSSCG00025017708,ENSSSCG00025016376,ENSSSCG00025020677,ENSSSCG00025003049,ENSSSCG00025055095,ENSSSCG00025047414,ENSSSCG00025012883,ENSSSCG00025026315,ENSSSCG00025058994,ENSSSCG00025017033,ENSSSCG00025068237	TGFA,MMP12,LYN,SYK,THBS1,CCL5,PIK3CB,NECTIN2,ARRB1,GADD45B,MAP2K2,RSPO3,CASP8,,
GO:0043408	regulation of MAPK cascade	biological_process	7.5994e-06	0.0037902	9	180	125	18662	ENSSSCG00025017708,ENSSSCG00025016376,ENSSSCG00025020677,ENSSSCG00025050458,ENSSSCG00025054589,ENSSSCG00025068237,ENSSSCG00025047414,ENSSSCG00025012883,ENSSSCG00025026315	SYK,THBS1,CCL5,TGFA,LYN,,ARRB1,GADD45B,MAP2K2,
GO:0010562	positive regulation of phosphorus metabolic process	biological_process	1.0037e-05	0.0047024	11	180	206	18662	ENSSSCG00025016376,ENSSSCG00025017708,ENSSSCG00025020677,ENSSSCG00025050458,ENSSSCG00025054589,ENSSSCG00025055937,ENSSSCG00025068237,ENSSSCG00025006567,ENSSSCG00025012883,ENSSSCG00025047414,ENSSSCG00025026315	THBS1,SYK,CCL5,TGFA,LYN,ITGA5,,ENPP2,GADD45B,ARRB1,MAP2K2,
GO:0045937	positive regulation of phosphate metabolic process	biological_process	1.0037e-05	0.0047024	11	180	206	18662	ENSSSCG00025054589,ENSSSCG00025050458,ENSSSCG00025020677,ENSSSCG00025017708,ENSSSCG00025016376,ENSSSCG00025026315,ENSSSCG00025047414,ENSSSCG00025012883,ENSSSCG00025006567,ENSSSCG00025055937,ENSSSCG00025068237	LYN,TGFA,CCL5,SYK,THBS1,MAP2K2,ARRB1,GADD45B,ENPP2,ITGA5,,
GO:0001817	regulation of cytokine production	biological_process	1.0684e-05	0.004824	9	180	131	18662	ENSSSCG00025047414,ENSSSCG00025017033,ENSSSCG00025068237,ENSSSCG00025077752,ENSSSCG00025054589,ENSSSCG00025038526,ENSSSCG00025077748,ENSSSCG00025017708,ENSSSCG00025016376	ARRB1,CASP8,,LTA,LYN,MMP12,AIF1,SYK,THBS1,
GO:0048584	positive regulation of response to stimulus	biological_process	1.1006e-05	0.004824	16	180	419	18662	ENSSSCG00025077748,ENSSSCG00025050458,ENSSSCG00025020677,ENSSSCG00025016376,ENSSSCG00025026315,ENSSSCG00025068237,ENSSSCG00025058994,ENSSSCG00025054589,ENSSSCG00025038526,ENSSSCG00025077752,ENSSSCG00025003049,ENSSSCG00025017708,ENSSSCG00025055095,ENSSSCG00025012883,ENSSSCG00025047414,ENSSSCG00025017033	AIF1,TGFA,CCL5,THBS1,MAP2K2,,RSPO3,LYN,MMP12,LTA,PIK3CB,SYK,NECTIN2,GADD45B,ARRB1,CASP8,
GO:0001816	cytokine production	biological_process	1.1428e-05	0.004824	9	180	132	18662	ENSSSCG00025047414,ENSSSCG00025068237,ENSSSCG00025017033,ENSSSCG00025077748,ENSSSCG00025077752,ENSSSCG00025038526,ENSSSCG00025054589,ENSSSCG00025016376,ENSSSCG00025017708	ARRB1,,CASP8,AIF1,LTA,MMP12,LYN,THBS1,SYK,
GO:0008284	positive regulation of cell population proliferation	biological_process	1.1544e-05	0.004824	10	180	167	18662	ENSSSCG00025068237,ENSSSCG00025063315,ENSSSCG00025023915,ENSSSCG00025020677,ENSSSCG00025017708,ENSSSCG00025016376,ENSSSCG00025077748,ENSSSCG00025054589,ENSSSCG00025038526,ENSSSCG00025050458	,TIMP1,CD86,CCL5,SYK,THBS1,AIF1,LYN,MMP12,TGFA,
GO:0043406	positive regulation of MAP kinase activity	biological_process	1.2417e-05	0.0050519	4	180	14	18662	ENSSSCG00025017708,ENSSSCG00025016376,ENSSSCG00025068237,ENSSSCG00025050458	SYK,THBS1,,TGFA,
GO:0097110	scaffold protein binding	molecular_function	1.4423e-05	0.0057176	4	180	14	18662	ENSSSCG00025054589,ENSSSCG00025026315,ENSSSCG00025017708,ENSSSCG00025017033	LYN,MAP2K2,SYK,CASP8,
GO:0002694	regulation of leukocyte activation	biological_process	1.5848e-05	0.0061255	8	180	105	18662	ENSSSCG00025068237,ENSSSCG00025055095,ENSSSCG00025016376,ENSSSCG00025017708,ENSSSCG00025023915,ENSSSCG00025048879,ENSSSCG00025054589,ENSSSCG00025077748	,NECTIN2,THBS1,SYK,CD86,,LYN,AIF1,
GO:0050730	regulation of peptidyl-tyrosine phosphorylation	biological_process	1.6313e-05	0.0061516	6	180	52	18662	ENSSSCG00025050458,ENSSSCG00025006567,ENSSSCG00025054589,ENSSSCG00025055937,ENSSSCG00025068237,ENSSSCG00025017708	TGFA,ENPP2,LYN,ITGA5,,SYK,
GO:0043405	regulation of MAP kinase activity	biological_process	1.7596e-05	0.0064773	5	180	31	18662	ENSSSCG00025050458,ENSSSCG00025054589,ENSSSCG00025068237,ENSSSCG00025016376,ENSSSCG00025017708	TGFA,LYN,,THBS1,SYK,
GO:0070665	positive regulation of leukocyte proliferation	biological_process	2.0009e-05	0.0071945	5	180	32	18662	ENSSSCG00025017708,ENSSSCG00025023915,ENSSSCG00025068237,ENSSSCG00025054589,ENSSSCG00025077748	SYK,CD86,,LYN,AIF1,
GO:0005615	extracellular space	cellular_component	2.073e-05	0.0072003	14	180	373	18662	ENSSSCG00025075654,ENSSSCG00025006567,ENSSSCG00025016853,ENSSSCG00025038526,ENSSSCG00025077752,ENSSSCG00025050458,ENSSSCG00025055601,ENSSSCG00025016376,ENSSSCG00025074282,ENSSSCG00025063315,ENSSSCG00025017424,ENSSSCG00025020677,ENSSSCG00025023915,ENSSSCG00025046257	COL4A2,ENPP2,,MMP12,LTA,TGFA,CTSS,THBS1,COL9A2,TIMP1,ANGPTL4,CCL5,CD86,SERPINE1,
GO:0001525	angiogenesis	biological_process	2.0957e-05	0.0072003	8	180	104	18662	ENSSSCG00025055937,ENSSSCG00025058994,ENSSSCG00025006567,ENSSSCG00025075654,ENSSSCG00025003049,ENSSSCG00025017424,ENSSSCG00025016376,ENSSSCG00025050458	ITGA5,RSPO3,ENPP2,COL4A2,PIK3CB,ANGPTL4,THBS1,TGFA,
GO:0031638	zymogen activation	biological_process	2.201e-05	0.0073976	4	180	17	18662	ENSSSCG00025016376,ENSSSCG00025017033,ENSSSCG00025026918,ENSSSCG00025050832	THBS1,CASP8,PLAU,PLAT,
GO:0050865	regulation of cell activation	biological_process	2.2681e-05	0.0074611	8	180	110	18662	ENSSSCG00025023915,ENSSSCG00025048879,ENSSSCG00025016376,ENSSSCG00025017708,ENSSSCG00025077748,ENSSSCG00025054589,ENSSSCG00025068237,ENSSSCG00025055095	CD86,,THBS1,SYK,AIF1,LYN,,NECTIN2,
GO:0007159	leukocyte cell-cell adhesion	biological_process	2.466e-05	0.0079432	7	180	82	18662	ENSSSCG00025077748,ENSSSCG00025048879,ENSSSCG00025023915,ENSSSCG00025068237,ENSSSCG00025055937,ENSSSCG00025017708,ENSSSCG00025066711	AIF1,,CD86,,ITGA5,SYK,JAM2,
GO:0009986	cell surface	cellular_component	2.7477e-05	0.0086697	9	180	145	18662	ENSSSCG00025011513,ENSSSCG00025055937,ENSSSCG00025068237,ENSSSCG00025063664,ENSSSCG00025050458,ENSSSCG00025023915,ENSSSCG00025048879,ENSSSCG00025066711,ENSSSCG00025016376	SDC1,ITGA5,,FAM234A,TGFA,CD86,,JAM2,THBS1,
GO:0051270	regulation of cellular component movement	biological_process	3.0415e-05	0.0090147	10	180	184	18662	ENSSSCG00025006567,ENSSSCG00025019015,ENSSSCG00025048390,ENSSSCG00025077748,ENSSSCG00025054589,ENSSSCG00025063315,ENSSSCG00025020677,ENSSSCG00025003049,ENSSSCG00025066711,ENSSSCG00025016376	ENPP2,,DNAAF1,AIF1,LYN,TIMP1,CCL5,PIK3CB,JAM2,THBS1,
GO:0000165	MAPK cascade	biological_process	3.0635e-05	0.0090147	9	180	147	18662	ENSSSCG00025050458,ENSSSCG00025054589,ENSSSCG00025016376,ENSSSCG00025017708,ENSSSCG00025020677,ENSSSCG00025012883,ENSSSCG00025047414,ENSSSCG00025026315,ENSSSCG00025068237	TGFA,LYN,THBS1,SYK,CCL5,GADD45B,ARRB1,MAP2K2,,
GO:0023014	signal transduction by protein phosphorylation	biological_process	3.0635e-05	0.0090147	9	180	147	18662	ENSSSCG00025047414,ENSSSCG00025012883,ENSSSCG00025026315,ENSSSCG00025068237,ENSSSCG00025050458,ENSSSCG00025054589,ENSSSCG00025020677,ENSSSCG00025016376,ENSSSCG00025017708	ARRB1,GADD45B,MAP2K2,,TGFA,LYN,CCL5,THBS1,SYK,
GO:0031401	positive regulation of protein modification process	biological_process	3.105e-05	0.0090147	11	180	230	18662	ENSSSCG00025017708,ENSSSCG00025016376,ENSSSCG00025020677,ENSSSCG00025050458,ENSSSCG00025054589,ENSSSCG00025055937,ENSSSCG00025068237,ENSSSCG00025006567,ENSSSCG00025047414,ENSSSCG00025012883,ENSSSCG00025026315	SYK,THBS1,CCL5,TGFA,LYN,ITGA5,,ENPP2,ARRB1,GADD45B,MAP2K2,
GO:0002376	immune system process	biological_process	3.1485e-05	0.0090147	19	180	647	18662	ENSSSCG00025077752,ENSSSCG00025038526,ENSSSCG00025054589,ENSSSCG00025048879,ENSSSCG00025003049,ENSSSCG00025017708,ENSSSCG00025055095,ENSSSCG00025011729,ENSSSCG00025015940,ENSSSCG00025017033,ENSSSCG00025055601,ENSSSCG00025077748,ENSSSCG00025020677,ENSSSCG00025023915,ENSSSCG00025066711,ENSSSCG00025016376,ENSSSCG00025021097,ENSSSCG00025006567,ENSSSCG00025068237	LTA,MMP12,LYN,,PIK3CB,SYK,NECTIN2,,,CASP8,CTSS,AIF1,CCL5,CD86,JAM2,THBS1,,ENPP2,,
GO:0032103	positive regulation of response to external stimulus	biological_process	3.3679e-05	0.0093992	7	180	87	18662	ENSSSCG00025020677,ENSSSCG00025017708,ENSSSCG00025016376,ENSSSCG00025055095,ENSSSCG00025077748,ENSSSCG00025077752,ENSSSCG00025038526	CCL5,SYK,THBS1,NECTIN2,AIF1,LTA,MMP12,
GO:0040011	locomotion	biological_process	3.4044e-05	0.0093992	15	180	409	18662	ENSSSCG00025054589,ENSSSCG00025038526,ENSSSCG00025077748,ENSSSCG00025050832,ENSSSCG00025017708,ENSSSCG00025016376,ENSSSCG00025066711,ENSSSCG00025020677,ENSSSCG00025063315,ENSSSCG00025003049,ENSSSCG00025006567,ENSSSCG00025055937,ENSSSCG00025019015,ENSSSCG00025027338,ENSSSCG00025011513	LYN,MMP12,AIF1,PLAT,SYK,THBS1,JAM2,CCL5,TIMP1,PIK3CB,ENPP2,ITGA5,,,SDC1,
GO:0006928	movement of cell or subcellular component	biological_process	3.7046e-05	0.010049	17	180	507	18662	ENSSSCG00025006567,ENSSSCG00025019015,ENSSSCG00025014333,ENSSSCG00025077748,ENSSSCG00025063315,ENSSSCG00025020677,ENSSSCG00025066711,ENSSSCG00025016376,ENSSSCG00025027338,ENSSSCG00025011513,ENSSSCG00025055937,ENSSSCG00025048390,ENSSSCG00025050832,ENSSSCG00025054589,ENSSSCG00025038526,ENSSSCG00025003049,ENSSSCG00025017708	ENPP2,,KIF2B,AIF1,TIMP1,CCL5,JAM2,THBS1,,SDC1,ITGA5,DNAAF1,PLAT,LYN,MMP12,PIK3CB,SYK,
GO:0048856	anatomical structure development	biological_process	4.0552e-05	0.01081	28	180	1156	18662	ENSSSCG00025038526,ENSSSCG00025054589,ENSSSCG00025077752,ENSSSCG00025017424,ENSSSCG00025048879,ENSSSCG00025003049,ENSSSCG00025017708,ENSSSCG00025055095,ENSSSCG00025034927,ENSSSCG00025017033,ENSSSCG00025055937,ENSSSCG00025011513,ENSSSCG00025048390,ENSSSCG00025068169,ENSSSCG00025050458,ENSSSCG00025004646,ENSSSCG00025063315,ENSSSCG00025030044,ENSSSCG00025016376,ENSSSCG00025035514,ENSSSCG00025075654,…	MMP12,LYN,LTA,ANGPTL4,,PIK3CB,SYK,NECTIN2,TMEM59L,CASP8,ITGA5,SDC1,DNAAF1,,TGFA,NDRG2,TIMP1,FKBP10,THBS1,CLDN11,COL4A2,ENPP2,AMBN,,,CD53,GJA1,RSPO3,
GO:0098552	side of membrane	cellular_component	4.2002e-05	0.011007	8	180	120	18662	ENSSSCG00025054589,ENSSSCG00025016376,ENSSSCG00025048879,ENSSSCG00025023915,ENSSSCG00025026315,ENSSSCG00025011513,ENSSSCG00025068237,ENSSSCG00025055937	LYN,THBS1,,CD86,MAP2K2,SDC1,,ITGA5,
GO:0030335	positive regulation of cell migration	biological_process	4.3291e-05	0.011093	7	180	87	18662	ENSSSCG00025003049,ENSSSCG00025020677,ENSSSCG00025016376,ENSSSCG00025066711,ENSSSCG00025077748,ENSSSCG00025054589,ENSSSCG00025006567	PIK3CB,CCL5,THBS1,JAM2,AIF1,LYN,ENPP2,
GO:0051272	positive regulation of cellular component movement	biological_process	4.4483e-05	0.011093	7	180	88	18662	ENSSSCG00025077748,ENSSSCG00025006567,ENSSSCG00025054589,ENSSSCG00025003049,ENSSSCG00025020677,ENSSSCG00025066711,ENSSSCG00025016376	AIF1,ENPP2,LYN,PIK3CB,CCL5,JAM2,THBS1,
GO:2000147	positive regulation of cell motility	biological_process	4.4483e-05	0.011093	7	180	88	18662	ENSSSCG00025077748,ENSSSCG00025054589,ENSSSCG00025006567,ENSSSCG00025003049,ENSSSCG00025020677,ENSSSCG00025016376,ENSSSCG00025066711	AIF1,LYN,ENPP2,PIK3CB,CCL5,THBS1,JAM2,
GO:0040017	positive regulation of locomotion	biological_process	5.0238e-05	0.012329	7	180	90	18662	ENSSSCG00025054589,ENSSSCG00025006567,ENSSSCG00025077748,ENSSSCG00025016376,ENSSSCG00025066711,ENSSSCG00025003049,ENSSSCG00025020677	LYN,ENPP2,AIF1,THBS1,JAM2,PIK3CB,CCL5,
GO:0031639	plasminogen activation	biological_process	7.0802e-05	0.016945	3	180	9	18662	ENSSSCG00025050832,ENSSSCG00025026918,ENSSSCG00025016376	PLAT,PLAU,THBS1,
GO:0030193	regulation of blood coagulation	biological_process	7.124e-05	0.016945	4	180	21	18662	ENSSSCG00025054589,Novel03201,ENSSSCG00025016376,ENSSSCG00025017708	LYN,THBS1,SYK,
GO:0032879	regulation of localization	biological_process	7.5592e-05	0.017431	17	180	535	18662	ENSSSCG00025017708,ENSSSCG00025048879,ENSSSCG00025003049,ENSSSCG00025054589,ENSSSCG00025048390,ENSSSCG00025050796,ENSSSCG00025011513,ENSSSCG00025047414,ENSSSCG00025016376,ENSSSCG00025066711,ENSSSCG00025063315,ENSSSCG00025020677,ENSSSCG00025077748,ENSSSCG00025055601,ENSSSCG00025019015,ENSSSCG00025035222,ENSSSCG00025006567	SYK,,PIK3CB,LYN,DNAAF1,REM1,SDC1,ARRB1,THBS1,JAM2,TIMP1,CCL5,AIF1,CTSS,,KLHL24,ENPP2,
GO:0033003	regulation of mast cell activation	biological_process	7.5786e-05	0.017431	3	180	8	18662	ENSSSCG00025054589,ENSSSCG00025055095,ENSSSCG00025017708	LYN,NECTIN2,SYK,
GO:0051240	positive regulation of multicellular organismal process	biological_process	7.7291e-05	0.017431	12	180	288	18662	ENSSSCG00025017033,ENSSSCG00025068237,ENSSSCG00025055937,ENSSSCG00025006567,ENSSSCG00025017708,ENSSSCG00025016376,ENSSSCG00025003049,ENSSSCG00025048879,ENSSSCG00025054589,ENSSSCG00025038526,ENSSSCG00025077752,ENSSSCG00025077748	CASP8,,ITGA5,ENPP2,SYK,THBS1,PIK3CB,,LYN,MMP12,LTA,AIF1,
GO:0050670	regulation of lymphocyte proliferation	biological_process	7.7792e-05	0.017431	5	180	43	18662	ENSSSCG00025054589,ENSSSCG00025077748,ENSSSCG00025017708,ENSSSCG00025068237,ENSSSCG00025023915	LYN,AIF1,SYK,,CD86,
GO:0042010	interleukin-15 receptor activity	molecular_function	8.1902e-05	0.01809	2	180	2	18662	ENSSSCG00025048879,ENSSSCG00025020781	,,
GO:0030334	regulation of cell migration	biological_process	8.3565e-05	0.018197	9	180	165	18662	ENSSSCG00025006567,ENSSSCG00025019015,ENSSSCG00025054589,ENSSSCG00025077748,ENSSSCG00025066711,ENSSSCG00025016376,ENSSSCG00025003049,ENSSSCG00025020677,ENSSSCG00025063315	ENPP2,,LYN,AIF1,JAM2,THBS1,PIK3CB,CCL5,TIMP1,
GO:0030198	extracellular matrix organization	biological_process	8.5861e-05	0.018438	6	180	64	18662	ENSSSCG00025012290,ENSSSCG00025030044,ENSSSCG00025074282,ENSSSCG00025055601,ENSSSCG00025075654,ENSSSCG00025004759	,FKBP10,COL9A2,CTSS,COL4A2,ADAMTS4,
GO:0032944	regulation of mononuclear cell proliferation	biological_process	8.7857e-05	0.018608	5	180	44	18662	ENSSSCG00025054589,ENSSSCG00025077748,ENSSSCG00025017708,ENSSSCG00025068237,ENSSSCG00025023915	LYN,AIF1,SYK,,CD86,
GO:0071902	positive regulation of protein serine/threonine kinase activity	biological_process	9.2853e-05	0.019257	5	180	44	18662	ENSSSCG00025016376,ENSSSCG00025017708,ENSSSCG00025068237,ENSSSCG00025050458,ENSSSCG00025026315	THBS1,SYK,,TGFA,MAP2K2,
GO:0009897	external side of plasma membrane	cellular_component	9.3415e-05	0.019257	6	180	69	18662	ENSSSCG00025011513,ENSSSCG00025048879,ENSSSCG00025068237,ENSSSCG00025023915,ENSSSCG00025055937,ENSSSCG00025016376	SDC1,,,CD86,ITGA5,THBS1,
GO:0002040	sprouting angiogenesis	biological_process	9.4898e-05	0.019305	4	180	22	18662	ENSSSCG00025058994,ENSSSCG00025016376,ENSSSCG00025055937,ENSSSCG00025003049	RSPO3,THBS1,ITGA5,PIK3CB,
GO:0090025	regulation of monocyte chemotaxis	biological_process	9.7914e-05	0.01965	3	180	9	18662	ENSSSCG00025077748,ENSSSCG00025054589,ENSSSCG00025020677	AIF1,LYN,CCL5,
GO:0009653	anatomical structure morphogenesis	biological_process	9.9244e-05	0.01965	16	180	487	18662	ENSSSCG00025030044,ENSSSCG00025016376,ENSSSCG00025050458,ENSSSCG00025038905,ENSSSCG00025065051,ENSSSCG00025058994,ENSSSCG00025075654,ENSSSCG00025006567,ENSSSCG00025003049,ENSSSCG00025017424,ENSSSCG00025017708,ENSSSCG00025038526,ENSSSCG00025055937,ENSSSCG00025048390,ENSSSCG00025055095,ENSSSCG00025034927	FKBP10,THBS1,TGFA,AMBN,CD53,RSPO3,COL4A2,ENPP2,PIK3CB,ANGPTL4,SYK,MMP12,ITGA5,DNAAF1,NECTIN2,TMEM59L,
GO:0032270	positive regulation of cellular protein metabolic process	biological_process	0.0001004	0.01965	12	180	306	18662	ENSSSCG00025055937,ENSSSCG00025017033,ENSSSCG00025068237,ENSSSCG00025006567,ENSSSCG00025026315,ENSSSCG00025012883,ENSSSCG00025047414,ENSSSCG00025017708,ENSSSCG00025016376,ENSSSCG00025020677,ENSSSCG00025054589,ENSSSCG00025050458	ITGA5,CASP8,,ENPP2,MAP2K2,GADD45B,ARRB1,SYK,THBS1,CCL5,LYN,TGFA,
GO:0043062	extracellular structure organization	biological_process	0.00010244	0.019798	6	180	66	18662	ENSSSCG00025075654,ENSSSCG00025004759,ENSSSCG00025055601,ENSSSCG00025074282,ENSSSCG00025012290,ENSSSCG00025030044	COL4A2,ADAMTS4,CTSS,COL9A2,,FKBP10,
GO:1900046	regulation of hemostasis	biological_process	0.00010571	0.019953	4	180	23	18662	ENSSSCG00025054589,Novel03201,ENSSSCG00025017708,ENSSSCG00025016376	LYN,SYK,THBS1,
GO:0050818	regulation of coagulation	biological_process	0.00010582	0.019953	4	180	23	18662	ENSSSCG00025017708,ENSSSCG00025016376,Novel03201,ENSSSCG00025054589	SYK,THBS1,LYN,
GO:0048646	anatomical structure formation involved in morphogenesis	biological_process	0.00010712	0.019954	10	180	208	18662	ENSSSCG00025065051,ENSSSCG00025055937,ENSSSCG00025058994,ENSSSCG00025055095,ENSSSCG00025006567,ENSSSCG00025075654,ENSSSCG00025003049,ENSSSCG00025017424,ENSSSCG00025016376,ENSSSCG00025050458	CD53,ITGA5,RSPO3,NECTIN2,ENPP2,COL4A2,PIK3CB,ANGPTL4,THBS1,TGFA,
GO:0005911	cell-cell junction	cellular_component	0.00010963	0.020178	8	180	134	18662	ENSSSCG00025026315,ENSSSCG00025055095,ENSSSCG00025035514,ENSSSCG00025035222,ENSSSCG00025055937,ENSSSCG00025065051,ENSSSCG00025027549,ENSSSCG00025066711	MAP2K2,NECTIN2,CLDN11,KLHL24,ITGA5,CD53,GJA1,JAM2,
GO:2000145	regulation of cell motility	biological_process	0.00011773	0.021227	9	180	175	18662	ENSSSCG00025006567,ENSSSCG00025019015,ENSSSCG00025054589,ENSSSCG00025077748,ENSSSCG00025066711,ENSSSCG00025016376,ENSSSCG00025020677,ENSSSCG00025063315,ENSSSCG00025003049	ENPP2,,LYN,AIF1,JAM2,THBS1,CCL5,TIMP1,PIK3CB,
GO:0032101	regulation of response to external stimulus	biological_process	0.00011807	0.021227	9	180	177	18662	Novel03201,ENSSSCG00025055095,ENSSSCG00025020677,ENSSSCG00025016376,ENSSSCG00025017708,ENSSSCG00025077748,ENSSSCG00025038526,ENSSSCG00025054589,ENSSSCG00025077752	NECTIN2,CCL5,THBS1,SYK,AIF1,MMP12,LYN,LTA,
GO:0042102	positive regulation of T cell proliferation	biological_process	0.00012153	0.021456	4	180	25	18662	ENSSSCG00025077748,ENSSSCG00025017708,ENSSSCG00025068237,ENSSSCG00025023915	AIF1,SYK,,CD86,
GO:0070663	regulation of leukocyte proliferation	biological_process	0.00012212	0.021456	5	180	47	18662	ENSSSCG00025054589,ENSSSCG00025077748,ENSSSCG00025017708,ENSSSCG00025068237,ENSSSCG00025023915	LYN,AIF1,SYK,,CD86,
GO:0051239	regulation of multicellular organismal process	biological_process	0.00012668	0.022006	17	180	558	18662	ENSSSCG00025047414,ENSSSCG00025055937,ENSSSCG00025017033,Novel03201,ENSSSCG00025038526,ENSSSCG00025054589,ENSSSCG00025077752,ENSSSCG00025017708,ENSSSCG00025003049,ENSSSCG00025048879,ENSSSCG00025075654,ENSSSCG00025006567,ENSSSCG00025019015,ENSSSCG00025068237,ENSSSCG00025077748,ENSSSCG00025016376,ENSSSCG00025063315	ARRB1,ITGA5,CASP8,MMP12,LYN,LTA,SYK,PIK3CB,,COL4A2,ENPP2,,,AIF1,THBS1,TIMP1,
GO:0050870	positive regulation of T cell activation	biological_process	0.00013354	0.022789	5	180	47	18662	ENSSSCG00025048879,ENSSSCG00025068237,ENSSSCG00025023915,ENSSSCG00025017708,ENSSSCG00025077748	,,CD86,SYK,AIF1,
GO:0033005	positive regulation of mast cell activation	biological_process	0.00013413	0.022789	2	180	2	18662	ENSSSCG00025017708,ENSSSCG00025055095	SYK,NECTIN2,
GO:0005604	basement membrane	cellular_component	0.00014644	0.02461	3	180	10	18662	ENSSSCG00025063315,ENSSSCG00025074776,ENSSSCG00025075654	TIMP1,,COL4A2,
GO:0070371	ERK1 and ERK2 cascade	biological_process	0.00017022	0.028299	5	180	50	18662	ENSSSCG00025020677,ENSSSCG00025017708,ENSSSCG00025026315,ENSSSCG00025047414,ENSSSCG00025054589	CCL5,SYK,MAP2K2,ARRB1,LYN,
GO:0002548	monocyte chemotaxis	biological_process	0.00017354	0.028543	3	180	12	18662	ENSSSCG00025054589,ENSSSCG00025077748,ENSSSCG00025020677	LYN,AIF1,CCL5,
GO:0051247	positive regulation of protein metabolic process	biological_process	0.00017937	0.02884	12	180	325	18662	ENSSSCG00025006567,ENSSSCG00025026315,ENSSSCG00025047414,ENSSSCG00025012883,ENSSSCG00025068237,ENSSSCG00025017033,ENSSSCG00025055937,ENSSSCG00025054589,ENSSSCG00025050458,ENSSSCG00025016376,ENSSSCG00025017708,ENSSSCG00025020677	ENPP2,MAP2K2,ARRB1,GADD45B,,CASP8,ITGA5,LYN,TGFA,THBS1,SYK,CCL5,
GO:2000403	positive regulation of lymphocyte migration	biological_process	0.00018042	0.02884	3	180	12	18662	ENSSSCG00025066711,ENSSSCG00025020677,ENSSSCG00025077748	JAM2,CCL5,AIF1,
GO:0048731	system development	biological_process	0.00018171	0.02884	22	180	872	18662	ENSSSCG00025038526,ENSSSCG00025054589,ENSSSCG00025077752,ENSSSCG00025048879,ENSSSCG00025003049,ENSSSCG00025017424,ENSSSCG00025017708,ENSSSCG00025034927,ENSSSCG00025055937,ENSSSCG00025017033,ENSSSCG00025048390,ENSSSCG00025004646,ENSSSCG00025050458,ENSSSCG00025030044,ENSSSCG00025016376,ENSSSCG00025035514,ENSSSCG00025075654,ENSSSCG00025006567,ENSSSCG00025038905,ENSSSCG00025068237,ENSSSCG00025027549,…	MMP12,LYN,LTA,,PIK3CB,ANGPTL4,SYK,TMEM59L,ITGA5,CASP8,DNAAF1,NDRG2,TGFA,FKBP10,THBS1,CLDN11,COL4A2,ENPP2,AMBN,,GJA1,RSPO3,
GO:0040012	regulation of locomotion	biological_process	0.00018312	0.02884	9	180	186	18662	ENSSSCG00025063315,ENSSSCG00025020677,ENSSSCG00025003049,ENSSSCG00025066711,ENSSSCG00025016376,ENSSSCG00025077748,ENSSSCG00025054589,ENSSSCG00025019015,ENSSSCG00025006567	TIMP1,CCL5,PIK3CB,JAM2,THBS1,AIF1,LYN,,ENPP2,
GO:1903039	positive regulation of leukocyte cell-cell adhesion	biological_process	0.00018467	0.02884	5	180	50	18662	ENSSSCG00025017708,ENSSSCG00025023915,ENSSSCG00025048879,ENSSSCG00025068237,ENSSSCG00025077748	SYK,CD86,,,AIF1,
GO:0071675	regulation of mononuclear cell migration	biological_process	0.00019752	0.030539	3	180	11	18662	ENSSSCG00025020677,ENSSSCG00025054589,ENSSSCG00025077748	CCL5,LYN,AIF1,
GO:0001932	regulation of protein phosphorylation	biological_process	0.0002041	0.031123	11	180	283	18662	ENSSSCG00025054589,ENSSSCG00025050458,ENSSSCG00025020677,ENSSSCG00025017708,ENSSSCG00025016376,ENSSSCG00025026315,ENSSSCG00025012883,ENSSSCG00025047414,ENSSSCG00025006567,ENSSSCG00025068237,ENSSSCG00025055937	LYN,TGFA,CCL5,SYK,THBS1,MAP2K2,GADD45B,ARRB1,ENPP2,,ITGA5,
GO:0007275	multicellular organism development	biological_process	0.00020533	0.031123	24	180	1007	18662	ENSSSCG00025048390,ENSSSCG00025017033,ENSSSCG00025055937,ENSSSCG00025034927,ENSSSCG00025017708,ENSSSCG00025017424,ENSSSCG00025048879,ENSSSCG00025003049,ENSSSCG00025077752,ENSSSCG00025054589,ENSSSCG00025038526,ENSSSCG00025027549,ENSSSCG00025058994,ENSSSCG00025038905,ENSSSCG00025019015,ENSSSCG00025068237,ENSSSCG00025006567,ENSSSCG00025035514,ENSSSCG00025075654,ENSSSCG00025016376,ENSSSCG00025063315,…	DNAAF1,CASP8,ITGA5,TMEM59L,SYK,ANGPTL4,,PIK3CB,LTA,LYN,MMP12,GJA1,RSPO3,AMBN,,,ENPP2,CLDN11,COL4A2,THBS1,TIMP1,FKBP10,NDRG2,TGFA,
GO:0018108	peptidyl-tyrosine phosphorylation	biological_process	0.00021576	0.032387	6	180	79	18662	ENSSSCG00025054589,ENSSSCG00025006567,ENSSSCG00025050458,ENSSSCG00025055937,ENSSSCG00025068237,ENSSSCG00025017708	LYN,ENPP2,TGFA,ITGA5,,SYK,
GO:0033674	positive regulation of kinase activity	biological_process	0.00022855	0.033977	6	180	84	18662	ENSSSCG00025026315,ENSSSCG00025050458,ENSSSCG00025054589,ENSSSCG00025068237,ENSSSCG00025017708,ENSSSCG00025016376	MAP2K2,TGFA,LYN,,SYK,THBS1,
GO:0050671	positive regulation of lymphocyte proliferation	biological_process	0.00023421	0.034487	4	180	29	18662	ENSSSCG00025077748,ENSSSCG00025068237,ENSSSCG00025023915,ENSSSCG00025017708	AIF1,,CD86,SYK,
GO:0031012	extracellular matrix	cellular_component	0.00023831	0.03476	7	180	111	18662	ENSSSCG00025038526,ENSSSCG00025075654,ENSSSCG00025063315,ENSSSCG00025074282,ENSSSCG00025074776,ENSSSCG00025016376,ENSSSCG00025027287	MMP12,COL4A2,TIMP1,COL9A2,,THBS1,FBN2,
GO:0018212	peptidyl-tyrosine modification	biological_process	0.00024977	0.036091	6	180	81	18662	ENSSSCG00025068237,ENSSSCG00025055937,ENSSSCG00025017708,ENSSSCG00025054589,ENSSSCG00025006567,ENSSSCG00025050458	,ITGA5,SYK,LYN,ENPP2,TGFA,
GO:0032502	developmental process	biological_process	0.00026485	0.03729	28	180	1297	18662	ENSSSCG00025054589,ENSSSCG00025038526,ENSSSCG00025077752,ENSSSCG00025017708,ENSSSCG00025048879,ENSSSCG00025017424,ENSSSCG00025003049,ENSSSCG00025034927,ENSSSCG00025055095,ENSSSCG00025068169,ENSSSCG00025048390,ENSSSCG00025017033,ENSSSCG00025055937,ENSSSCG00025011513,ENSSSCG00025050458,ENSSSCG00025004646,ENSSSCG00025016376,ENSSSCG00025063315,ENSSSCG00025030044,ENSSSCG00025075654,ENSSSCG00025035514,…	LYN,MMP12,LTA,SYK,,ANGPTL4,PIK3CB,TMEM59L,NECTIN2,,DNAAF1,CASP8,ITGA5,SDC1,TGFA,NDRG2,THBS1,TIMP1,FKBP10,COL4A2,CLDN11,ENPP2,GJA1,RSPO3,AMBN,,,CD53,
GO:0001819	positive regulation of cytokine production	biological_process	0.00026512	0.03729	6	180	84	18662	ENSSSCG00025077752,ENSSSCG00025038526,ENSSSCG00025077748,ENSSSCG00025017708,ENSSSCG00025016376,ENSSSCG00025017033	LTA,MMP12,AIF1,SYK,THBS1,CASP8,
GO:0035723	interleukin-15-mediated signaling pathway	biological_process	0.00026816	0.03729	2	180	3	18662	ENSSSCG00025020781,ENSSSCG00025048879	,,
GO:0071350	cellular response to interleukin-15	biological_process	0.00026816	0.03729	2	180	3	18662	ENSSSCG00025020781,ENSSSCG00025048879	,,
GO:0032946	positive regulation of mononuclear cell proliferation	biological_process	0.00027013	0.03729	4	180	30	18662	ENSSSCG00025017708,ENSSSCG00025068237,ENSSSCG00025023915,ENSSSCG00025077748	SYK,,CD86,AIF1,
GO:0005178	integrin binding	molecular_function	0.00028449	0.038924	4	180	29	18662	ENSSSCG00025055937,ENSSSCG00025066711,ENSSSCG00025017708,ENSSSCG00025016376	ITGA5,JAM2,SYK,THBS1,
GO:0022407	regulation of cell-cell adhesion	biological_process	0.00028814	0.039079	6	180	84	18662	ENSSSCG00025017708,ENSSSCG00025048879,ENSSSCG00025068237,ENSSSCG00025023915,ENSSSCG00025054589,ENSSSCG00025077748	SYK,,,CD86,LYN,AIF1,
GO:0045576	mast cell activation	biological_process	0.00029249	0.039323	3	180	12	18662	ENSSSCG00025055095,ENSSSCG00025054589,ENSSSCG00025017708	NECTIN2,LYN,SYK,
GO:0071900	regulation of protein serine/threonine kinase activity	biological_process	0.00030128	0.040156	6	180	86	18662	ENSSSCG00025026315,ENSSSCG00025054589,ENSSSCG00025050458,ENSSSCG00025068237,ENSSSCG00025017708,ENSSSCG00025016376	MAP2K2,LYN,TGFA,,SYK,THBS1,
GO:0051251	positive regulation of lymphocyte activation	biological_process	0.00030545	0.040363	5	180	56	18662	ENSSSCG00025077748,ENSSSCG00025017708,ENSSSCG00025023915,ENSSSCG00025048879,ENSSSCG00025068237	AIF1,SYK,CD86,,,
GO:0006955	immune response	biological_process	0.00031762	0.04135	13	180	430	18662	ENSSSCG00025006567,ENSSSCG00025055095,ENSSSCG00025021097,ENSSSCG00025011729,ENSSSCG00025077752,ENSSSCG00025038526,ENSSSCG00025054589,ENSSSCG00025055601,ENSSSCG00025077748,ENSSSCG00025016376,ENSSSCG00025017708,ENSSSCG00025023915,ENSSSCG00025020677	ENPP2,NECTIN2,,,LTA,MMP12,LYN,CTSS,AIF1,THBS1,SYK,CD86,CCL5,
GO:0061041	regulation of wound healing	biological_process	0.00031826	0.04135	4	180	31	18662	ENSSSCG00025054589,ENSSSCG00025017708,ENSSSCG00025016376,Novel03201	LYN,SYK,THBS1,
GO:0071674	mononuclear cell migration	biological_process	0.00034145	0.043993	3	180	15	18662	ENSSSCG00025054589,ENSSSCG00025077748,ENSSSCG00025020677	LYN,AIF1,CCL5,
GO:0042127	regulation of cell population proliferation	biological_process	0.00035031	0.044761	11	180	296	18662	ENSSSCG00025068237,ENSSSCG00025012272,ENSSSCG00025020677,ENSSSCG00025063315,ENSSSCG00025023915,ENSSSCG00025017708,ENSSSCG00025016376,ENSSSCG00025077748,ENSSSCG00025038526,ENSSSCG00025054589,ENSSSCG00025050458	,PTGS1,CCL5,TIMP1,CD86,SYK,THBS1,AIF1,MMP12,LYN,TGFA,
GO:0022409	positive regulation of cell-cell adhesion	biological_process	0.00035986	0.045604	5	180	57	18662	ENSSSCG00025077748,ENSSSCG00025048879,ENSSSCG00025023915,ENSSSCG00025068237,ENSSSCG00025017708	AIF1,,CD86,,SYK,
GO:0035313	wound healing, spreading of epidermal cells	biological_process	0.00039012	0.049038	2	180	3	18662	ENSSSCG00025055937,ENSSSCG00025038526	ITGA5,MMP12,
GO:1902531	regulation of intracellular signal transduction	biological_process	0.0003948	0.049226	12	180	346	18662	ENSSSCG00025050458,ENSSSCG00025054589,ENSSSCG00025016376,ENSSSCG00025017708,ENSSSCG00025003049,ENSSSCG00025066329,ENSSSCG00025020677,ENSSSCG00025012883,ENSSSCG00025047414,ENSSSCG00025026315,ENSSSCG00025017033,ENSSSCG00025068237	TGFA,LYN,THBS1,SYK,PIK3CB,SH3BP4,CCL5,GADD45B,ARRB1,MAP2K2,CASP8,,
GO:0033627	cell adhesion mediated by integrin	biological_process	0.00041674	0.051355	3	180	14	18662	ENSSSCG00025054589,ENSSSCG00025017708,ENSSSCG00025055937	LYN,SYK,ITGA5,
GO:0051249	regulation of lymphocyte activation	biological_process	0.00041852	0.051355	6	180	92	18662	ENSSSCG00025017708,ENSSSCG00025048879,ENSSSCG00025068237,ENSSSCG00025023915,ENSSSCG00025054589,ENSSSCG00025077748	SYK,,,CD86,LYN,AIF1,
GO:0045321	leukocyte activation	biological_process	0.00046145	0.056177	8	180	173	18662	ENSSSCG00025077748,ENSSSCG00025054589,ENSSSCG00025023915,ENSSSCG00025048879,ENSSSCG00025017708,ENSSSCG00025016376,ENSSSCG00025055095,ENSSSCG00025068237	AIF1,LYN,CD86,,SYK,THBS1,NECTIN2,,
GO:0042325	regulation of phosphorylation	biological_process	0.00047438	0.0573	11	180	312	18662	ENSSSCG00025006567,ENSSSCG00025026315,ENSSSCG00025047414,ENSSSCG00025012883,ENSSSCG00025068237,ENSSSCG00025055937,ENSSSCG00025054589,ENSSSCG00025050458,ENSSSCG00025017708,ENSSSCG00025016376,ENSSSCG00025020677	ENPP2,MAP2K2,ARRB1,GADD45B,,ITGA5,LYN,TGFA,SYK,THBS1,CCL5,
GO:0002274	myeloid leukocyte activation	biological_process	0.00048024	0.057558	4	180	34	18662	ENSSSCG00025017708,ENSSSCG00025016376,ENSSSCG00025055095,ENSSSCG00025054589	SYK,THBS1,NECTIN2,LYN,
GO:0042129	regulation of T cell proliferation	biological_process	0.00049044	0.058328	4	180	36	18662	ENSSSCG00025077748,ENSSSCG00025023915,ENSSSCG00025068237,ENSSSCG00025017708	AIF1,CD86,,SYK,
GO:2000026	regulation of multicellular organismal development	biological_process	0.00049464	0.058379	12	180	350	18662	ENSSSCG00025016376,ENSSSCG00025017708,ENSSSCG00025063315,ENSSSCG00025048879,ENSSSCG00025003049,ENSSSCG00025054589,ENSSSCG00025017033,ENSSSCG00025055937,ENSSSCG00025019015,ENSSSCG00025068237,ENSSSCG00025075654,ENSSSCG00025006567	THBS1,SYK,TIMP1,,PIK3CB,LYN,CASP8,ITGA5,,,COL4A2,ENPP2,
GO:0005102	signaling receptor binding	molecular_function	0.00050508	0.059159	16	180	634	18662	ENSSSCG00025069862,ENSSSCG00025021097,ENSSSCG00025058994,ENSSSCG00025034551,ENSSSCG00025019015,ENSSSCG00025050458,ENSSSCG00025066711,ENSSSCG00025016376,ENSSSCG00025031596,ENSSSCG00025063315,ENSSSCG00025020677,ENSSSCG00025047414,ENSSSCG00025055937,ENSSSCG00025077752,ENSSSCG00025054589,ENSSSCG00025017708	,,RSPO3,,,TGFA,JAM2,THBS1,,TIMP1,CCL5,ARRB1,ITGA5,LTA,LYN,SYK,
GO:0032943	mononuclear cell proliferation	biological_process	0.00052286	0.059483	5	180	68	18662	ENSSSCG00025017708,ENSSSCG00025023915,ENSSSCG00025068237,ENSSSCG00025054589,ENSSSCG00025077748	SYK,CD86,,LYN,AIF1,
GO:0046651	lymphocyte proliferation	biological_process	0.00052286	0.059483	5	180	68	18662	ENSSSCG00025068237,ENSSSCG00025023915,ENSSSCG00025017708,ENSSSCG00025077748,ENSSSCG00025054589	,CD86,SYK,AIF1,LYN,
GO:0009966	regulation of signal transduction	biological_process	0.00052305	0.059483	17	180	637	18662	ENSSSCG00025050458,ENSSSCG00025016376,ENSSSCG00025063315,ENSSSCG00025020677,ENSSSCG00025035222,ENSSSCG00025026315,ENSSSCG00025058994,ENSSSCG00025068237,ENSSSCG00025038526,ENSSSCG00025054589,ENSSSCG00025017708,ENSSSCG00025066329,ENSSSCG00025003049,ENSSSCG00025055095,ENSSSCG00025047414,ENSSSCG00025012883,ENSSSCG00025017033	TGFA,THBS1,TIMP1,CCL5,KLHL24,MAP2K2,RSPO3,,MMP12,LYN,SYK,SH3BP4,PIK3CB,NECTIN2,ARRB1,GADD45B,CASP8,
GO:0043085	positive regulation of catalytic activity	biological_process	0.00052413	0.059483	9	180	217	18662	ENSSSCG00025017033,ENSSSCG00025068237,ENSSSCG00025026315,ENSSSCG00025016376,ENSSSCG00025017708,ENSSSCG00025020677,ENSSSCG00025003049,ENSSSCG00025054589,ENSSSCG00025050458	CASP8,,MAP2K2,THBS1,SYK,CCL5,PIK3CB,LYN,TGFA,
GO:0050793	regulation of developmental process	biological_process	0.00053009	0.059483	14	180	459	18662	ENSSSCG00025068169,ENSSSCG00025055937,ENSSSCG00025017033,ENSSSCG00025019015,ENSSSCG00025068237,ENSSSCG00025065051,ENSSSCG00025075654,ENSSSCG00025006567,ENSSSCG00025017708,ENSSSCG00025016376,ENSSSCG00025003049,ENSSSCG00025048879,ENSSSCG00025063315,ENSSSCG00025054589	,ITGA5,CASP8,,,CD53,COL4A2,ENPP2,SYK,THBS1,PIK3CB,,TIMP1,LYN,
GO:1903034	regulation of response to wounding	biological_process	0.00053093	0.059483	4	180	35	18662	Novel03201,ENSSSCG00025017708,ENSSSCG00025016376,ENSSSCG00025054589	SYK,THBS1,LYN,
GO:0007169	transmembrane receptor protein tyrosine kinase signaling pathway	biological_process	0.00054732	0.060879	8	180	168	18662	ENSSSCG00025003049,ENSSSCG00025016376,ENSSSCG00025017708,ENSSSCG00025050458,ENSSSCG00025054589,ENSSSCG00025034551,ENSSSCG00025030820,ENSSSCG00025075654	PIK3CB,THBS1,SYK,TGFA,LYN,,NTRK3,COL4A2,
GO:1903670	regulation of sprouting angiogenesis	biological_process	0.00055663	0.061472	3	180	15	18662	ENSSSCG00025016376,ENSSSCG00025003049,ENSSSCG00025055937	THBS1,PIK3CB,ITGA5,
GO:0002544	chronic inflammatory response	biological_process	0.00056418	0.061864	2	180	4	18662	ENSSSCG00025077752,ENSSSCG00025016376	LTA,THBS1,
GO:0070161	anchoring junction	cellular_component	0.00058492	0.063686	9	180	212	18662	ENSSSCG00025040139,ENSSSCG00025027549,ENSSSCG00025055937,ENSSSCG00025065051,ENSSSCG00025035222,ENSSSCG00025035514,ENSSSCG00025026315,ENSSSCG00025055095,ENSSSCG00025066711	SORBS2,GJA1,ITGA5,CD53,KLHL24,CLDN11,MAP2K2,NECTIN2,JAM2,
GO:0070672	response to interleukin-15	biological_process	0.00059311	0.064127	2	180	4	18662	ENSSSCG00025020781,ENSSSCG00025048879	,,
GO:0050920	regulation of chemotaxis	biological_process	0.00060091	0.064399	4	180	37	18662	ENSSSCG00025016376,ENSSSCG00025020677,ENSSSCG00025054589,ENSSSCG00025077748	THBS1,CCL5,LYN,AIF1,
GO:0098542	defense response to other organism	biological_process	0.00060396	0.064399	9	180	250	18662	ENSSSCG00025038526,ENSSSCG00025054589,ENSSSCG00025077752,ENSSSCG00025077748,ENSSSCG00025017708,ENSSSCG00025020677,ENSSSCG00025055095,ENSSSCG00025015940,ENSSSCG00025011729	MMP12,LYN,LTA,AIF1,SYK,CCL5,NECTIN2,,,
GO:0006952	defense response	biological_process	0.00064514	0.068318	12	180	413	18662	ENSSSCG00025011729,ENSSSCG00025015940,ENSSSCG00025012272,ENSSSCG00025055095,ENSSSCG00025017708,ENSSSCG00025016376,ENSSSCG00025020677,ENSSSCG00025063315,ENSSSCG00025038526,ENSSSCG00025054589,ENSSSCG00025077752,ENSSSCG00025077748	,,PTGS1,NECTIN2,SYK,THBS1,CCL5,TIMP1,MMP12,LYN,LTA,AIF1,
GO:0070661	leukocyte proliferation	biological_process	0.00064965	0.068328	5	180	71	18662	ENSSSCG00025077748,ENSSSCG00025054589,ENSSSCG00025068237,ENSSSCG00025023915,ENSSSCG00025017708	AIF1,LYN,,CD86,SYK,
GO:0030595	leukocyte chemotaxis	biological_process	0.00066658	0.069231	4	180	40	18662	ENSSSCG00025017708,ENSSSCG00025020677,ENSSSCG00025054589,ENSSSCG00025077748	SYK,CCL5,LYN,AIF1,
GO:0045087	innate immune response	biological_process	0.00066719	0.069231	7	180	153	18662	ENSSSCG00025038526,ENSSSCG00025054589,ENSSSCG00025077748,ENSSSCG00025055095,ENSSSCG00025017708,ENSSSCG00025020677,ENSSSCG00025011729	MMP12,LYN,AIF1,NECTIN2,SYK,CCL5,,
GO:0050839	cell adhesion molecule binding	molecular_function	0.00071061	0.071984	5	180	63	18662	ENSSSCG00025055095,ENSSSCG00025055937,ENSSSCG00025017708,ENSSSCG00025016376,ENSSSCG00025066711	NECTIN2,ITGA5,SYK,THBS1,JAM2,
GO:2000106	regulation of leukocyte apoptotic process	biological_process	0.00071118	0.071984	3	180	17	18662	ENSSSCG00025020677,ENSSSCG00025003049,ENSSSCG00025054589	CCL5,PIK3CB,LYN,
GO:0062023	collagen-containing extracellular matrix	cellular_component	0.00071569	0.071984	5	180	64	18662	ENSSSCG00025075654,ENSSSCG00025074776,ENSSSCG00025016376,ENSSSCG00025027287,ENSSSCG00025063315	COL4A2,,THBS1,FBN2,TIMP1,
GO:0045859	regulation of protein kinase activity	biological_process	0.00071655	0.071984	7	180	142	18662	ENSSSCG00025016376,ENSSSCG00025017708,ENSSSCG00025068237,ENSSSCG00025050458,ENSSSCG00025054589,ENSSSCG00025012883,ENSSSCG00025026315	THBS1,SYK,,TGFA,LYN,GADD45B,MAP2K2,
GO:0051707	response to other organism	biological_process	0.000717	0.071984	10	180	308	18662	ENSSSCG00025055095,ENSSSCG00025015940,ENSSSCG00025011729,ENSSSCG00025054589,ENSSSCG00025038526,ENSSSCG00025077752,ENSSSCG00025077748,ENSSSCG00025017708,ENSSSCG00025023915,ENSSSCG00025020677	NECTIN2,,,LYN,MMP12,LTA,AIF1,SYK,CD86,CCL5,
GO:0050863	regulation of T cell activation	biological_process	0.00073135	0.072951	5	180	68	18662	ENSSSCG00025017708,ENSSSCG00025023915,ENSSSCG00025048879,ENSSSCG00025068237,ENSSSCG00025077748	SYK,CD86,,,AIF1,
GO:0043207	response to external biotic stimulus	biological_process	0.00073608	0.072952	10	180	309	18662	ENSSSCG00025020677,ENSSSCG00025023915,ENSSSCG00025017708,ENSSSCG00025077748,ENSSSCG00025077752,ENSSSCG00025038526,ENSSSCG00025054589,ENSSSCG00025011729,ENSSSCG00025015940,ENSSSCG00025055095	CCL5,CD86,SYK,AIF1,LTA,MMP12,LYN,,,NECTIN2,
GO:0045765	regulation of angiogenesis	biological_process	0.00076985	0.075813	5	180	65	18662	ENSSSCG00025055937,ENSSSCG00025003049,ENSSSCG00025016376,ENSSSCG00025075654,ENSSSCG00025006567	ITGA5,PIK3CB,THBS1,COL4A2,ENPP2,
GO:0002576	platelet degranulation	biological_process	0.00079254	0.076465	2	180	4	18662	ENSSSCG00025054589,ENSSSCG00025017708	LYN,SYK,
GO:0038063	collagen-activated tyrosine kinase receptor signaling pathway	biological_process	0.00079254	0.076465	2	180	4	18662	ENSSSCG00025017708,ENSSSCG00025075654	SYK,COL4A2,
GO:0038065	collagen-activated signaling pathway	biological_process	0.00079254	0.076465	2	180	4	18662	ENSSSCG00025075654,ENSSSCG00025017708	COL4A2,SYK,
GO:0018193	peptidyl-amino acid modification	biological_process	0.00079625	0.076465	11	180	325	18662	ENSSSCG00025054589,ENSSSCG00025032471,ENSSSCG00025050458,ENSSSCG00025030044,ENSSSCG00025017708,ENSSSCG00025026315,ENSSSCG00025047414,ENSSSCG00025006567,ENSSSCG00025055937,ENSSSCG00025068237,ENSSSCG00025072531	LYN,,TGFA,FKBP10,SYK,MAP2K2,ARRB1,ENPP2,ITGA5,,,
GO:0051347	positive regulation of transferase activity	biological_process	0.0008125	0.077046	6	180	105	18662	ENSSSCG00025054589,ENSSSCG00025050458,ENSSSCG00025026315,ENSSSCG00025017708,ENSSSCG00025016376,ENSSSCG00025068237	LYN,TGFA,MAP2K2,SYK,THBS1,,
GO:1903037	regulation of leukocyte cell-cell adhesion	biological_process	0.00081324	0.077046	5	180	69	18662	ENSSSCG00025017708,ENSSSCG00025048879,ENSSSCG00025023915,ENSSSCG00025068237,ENSSSCG00025077748	SYK,,CD86,,AIF1,
GO:0019221	cytokine-mediated signaling pathway	biological_process	0.00081726	0.077046	6	180	107	18662	ENSSSCG00025017708,ENSSSCG00025048879,ENSSSCG00025020677,ENSSSCG00025054589,ENSSSCG00025038526,ENSSSCG00025020781	SYK,,CCL5,LYN,MMP12,,
GO:0060326	cell chemotaxis	biological_process	0.00084106	0.07881	5	180	73	18662	ENSSSCG00025077748,ENSSSCG00025054589,ENSSSCG00025020677,ENSSSCG00025016376,ENSSSCG00025017708	AIF1,LYN,CCL5,THBS1,SYK,
GO:2000401	regulation of lymphocyte migration	biological_process	0.00086432	0.080502	3	180	19	18662	ENSSSCG00025077748,ENSSSCG00025020677,ENSSSCG00025066711	AIF1,CCL5,JAM2,
GO:0002703	regulation of leukocyte mediated immunity	biological_process	0.00087209	0.080555	4	180	42	18662	ENSSSCG00025017708,ENSSSCG00025077752,ENSSSCG00025054589,ENSSSCG00025055095	SYK,LTA,LYN,NECTIN2,
GO:0051094	positive regulation of developmental process	biological_process	0.00087531	0.080555	9	180	227	18662	ENSSSCG00025065051,ENSSSCG00025055937,ENSSSCG00025017033,ENSSSCG00025068237,ENSSSCG00025006567,ENSSSCG00025016376,ENSSSCG00025017708,ENSSSCG00025048879,ENSSSCG00025054589	CD53,ITGA5,CASP8,,ENPP2,THBS1,SYK,,LYN,
GO:0010604	positive regulation of macromolecule metabolic process	biological_process	0.00090861	0.083125	17	180	669	18662	ENSSSCG00025068237,ENSSSCG00025026315,ENSSSCG00025006567,ENSSSCG00025020677,ENSSSCG00025016376,ENSSSCG00025077748,ENSSSCG00025050458,ENSSSCG00025017033,ENSSSCG00025055937,ENSSSCG00025012883,ENSSSCG00025047414,ENSSSCG00025048879,ENSSSCG00025003049,ENSSSCG00025017708,ENSSSCG00025077752,ENSSSCG00025054589,ENSSSCG00025038526	,MAP2K2,ENPP2,CCL5,THBS1,AIF1,TGFA,CASP8,ITGA5,GADD45B,ARRB1,,PIK3CB,SYK,LTA,LYN,MMP12,
GO:0034097	response to cytokine	biological_process	0.00096712	0.087957	8	180	195	18662	ENSSSCG00025017033,ENSSSCG00025077748,ENSSSCG00025020781,ENSSSCG00025054589,ENSSSCG00025038526,ENSSSCG00025048879,ENSSSCG00025020677,ENSSSCG00025017708	CASP8,AIF1,,LYN,MMP12,,CCL5,SYK,
GO:0048522	positive regulation of cellular process	biological_process	0.00097794	0.08842	24	180	1123	18662	ENSSSCG00025066711,ENSSSCG00025016376,ENSSSCG00025020677,ENSSSCG00025063315,ENSSSCG00025023915,ENSSSCG00025050458,ENSSSCG00025055601,ENSSSCG00025077748,ENSSSCG00025058994,ENSSSCG00025065051,ENSSSCG00025068237,ENSSSCG00025006567,ENSSSCG00025026315,ENSSSCG00025017708,ENSSSCG00025003049,ENSSSCG00025048879,ENSSSCG00025038526,ENSSSCG00025054589,ENSSSCG00025011513,ENSSSCG00025055937,ENSSSCG00025017033,…	JAM2,THBS1,CCL5,TIMP1,CD86,TGFA,CTSS,AIF1,RSPO3,CD53,,ENPP2,MAP2K2,SYK,PIK3CB,,MMP12,LYN,SDC1,ITGA5,CASP8,ARRB1,NECTIN2,GADD45B,
GO:0044093	positive regulation of molecular function	biological_process	0.00099596	0.089527	10	180	284	18662	ENSSSCG00025054589,ENSSSCG00025050458,ENSSSCG00025055601,ENSSSCG00025016376,ENSSSCG00025017708,ENSSSCG00025020677,ENSSSCG00025003049,ENSSSCG00025026315,ENSSSCG00025017033,ENSSSCG00025068237	LYN,TGFA,CTSS,THBS1,SYK,CCL5,PIK3CB,MAP2K2,CASP8,,
GO:0042098	T cell proliferation	biological_process	0.00101	0.09014	4	180	43	18662	ENSSSCG00025017708,ENSSSCG00025068237,ENSSSCG00025023915,ENSSSCG00025077748	SYK,,CD86,AIF1,
GO:0097529	myeloid leukocyte migration	biological_process	0.0010144	0.09014	4	180	44	18662	ENSSSCG00025017708,ENSSSCG00025020677,ENSSSCG00025054589,ENSSSCG00025077748	SYK,CCL5,LYN,AIF1,
GO:0048583	regulation of response to stimulus	biological_process	0.0010341	0.09136	20	180	865	18662	ENSSSCG00025063315,ENSSSCG00025020677,ENSSSCG00025016376,ENSSSCG00025077748,ENSSSCG00025050458,ENSSSCG00025068237,ENSSSCG00025058994,ENSSSCG00025026315,ENSSSCG00025035222,ENSSSCG00025003049,ENSSSCG00025066329,ENSSSCG00025017708,ENSSSCG00025054589,ENSSSCG00025038526,ENSSSCG00025077752,ENSSSCG00025017033,Novel03201,ENSSSCG00025055095,ENSSSCG00025047414,ENSSSCG00025012883	TIMP1,CCL5,THBS1,AIF1,TGFA,,RSPO3,MAP2K2,KLHL24,PIK3CB,SH3BP4,SYK,LYN,MMP12,LTA,CASP8,NECTIN2,ARRB1,GADD45B,
GO:0009607	response to biotic stimulus	biological_process	0.0010657	0.093614	10	180	322	18662	ENSSSCG00025077748,ENSSSCG00025077752,ENSSSCG00025038526,ENSSSCG00025054589,ENSSSCG00025020677,ENSSSCG00025023915,ENSSSCG00025017708,ENSSSCG00025055095,ENSSSCG00025015940,ENSSSCG00025011729	AIF1,LTA,MMP12,LYN,CCL5,CD86,SYK,NECTIN2,,,
GO:0045579	positive regulation of B cell differentiation	biological_process	0.0010761	0.093994	2	180	5	18662	ENSSSCG00025017708,ENSSSCG00025048879	SYK,,
GO:0006909	phagocytosis	biological_process	0.0010935	0.094523	4	180	42	18662	ENSSSCG00025077748,ENSSSCG00025048879,ENSSSCG00025016376,ENSSSCG00025017708	AIF1,,THBS1,SYK,
GO:1901342	regulation of vasculature development	biological_process	0.0010943	0.094523	5	180	70	18662	ENSSSCG00025075654,ENSSSCG00025006567,ENSSSCG00025003049,ENSSSCG00025055937,ENSSSCG00025016376	COL4A2,ENPP2,PIK3CB,ITGA5,THBS1,
GO:0098609	cell-cell adhesion	biological_process	0.0011155	0.095323	9	180	232	18662	ENSSSCG00025023915,ENSSSCG00025048879,ENSSSCG00025017708,ENSSSCG00025066711,ENSSSCG00025077748,ENSSSCG00025054589,ENSSSCG00025055937,ENSSSCG00025068237,ENSSSCG00025055095	CD86,,SYK,JAM2,AIF1,LYN,ITGA5,,NECTIN2,
GO:0016485	protein processing	biological_process	0.0011159	0.095323	5	180	74	18662	ENSSSCG00025016376,ENSSSCG00025017033,ENSSSCG00025026918,ENSSSCG00025055601,ENSSSCG00025050832	THBS1,CASP8,PLAU,CTSS,PLAT,
GO:0045860	positive regulation of protein kinase activity	biological_process	0.001133	0.096245	5	180	77	18662	ENSSSCG00025068237,ENSSSCG00025016376,ENSSSCG00025017708,ENSSSCG00025026315,ENSSSCG00025050458	,THBS1,SYK,MAP2K2,TGFA,
GO:0008283	cell population proliferation	biological_process	0.0011532	0.096568	11	180	346	18662	ENSSSCG00025020677,ENSSSCG00025063315,ENSSSCG00025023915,ENSSSCG00025017708,ENSSSCG00025016376,ENSSSCG00025077748,ENSSSCG00025050458,ENSSSCG00025054589,ENSSSCG00025038526,ENSSSCG00025068237,ENSSSCG00025012272	CCL5,TIMP1,CD86,SYK,THBS1,AIF1,TGFA,LYN,MMP12,,PTGS1,
GO:0002699	positive regulation of immune effector process	biological_process	0.0011558	0.096568	4	180	45	18662	ENSSSCG00025055095,ENSSSCG00025054589,ENSSSCG00025077752,ENSSSCG00025017708	NECTIN2,LYN,LTA,SYK,
GO:0007229	integrin-mediated signaling pathway	biological_process	0.0011576	0.096568	4	180	42	18662	ENSSSCG00025055937,ENSSSCG00025063315,ENSSSCG00025017708,ENSSSCG00025076398	ITGA5,TIMP1,SYK,,
GO:0032501	multicellular organismal process	biological_process	0.0011617	0.096568	30	180	1597	18662	ENSSSCG00025077752,ENSSSCG00025054589,ENSSSCG00025038526,ENSSSCG00025017424,ENSSSCG00025048879,ENSSSCG00025003049,ENSSSCG00025017708,ENSSSCG00025055095,ENSSSCG00025047414,ENSSSCG00025034927,ENSSSCG00025012272,Novel03201,ENSSSCG00025017033,ENSSSCG00025055937,ENSSSCG00025048390,ENSSSCG00025077748,ENSSSCG00025004646,ENSSSCG00025050458,ENSSSCG00025030044,ENSSSCG00025063315,ENSSSCG00025016376,ENSSSCG0…	LTA,LYN,MMP12,ANGPTL4,,PIK3CB,SYK,NECTIN2,ARRB1,TMEM59L,PTGS1,CASP8,ITGA5,DNAAF1,AIF1,NDRG2,TGFA,FKBP10,TIMP1,THBS1,F2RL2,ENPP2,CLDN11,COL4A2,,AMBN,,GJA1,RSPO3,
GO:0005518	collagen binding	molecular_function	0.0011862	0.098076	3	180	19	18662	ENSSSCG00025016376,ENSSSCG00025055601,ENSSSCG00025038526	THBS1,CTSS,MMP12,
GO:0043304	regulation of mast cell degranulation	biological_process	0.0012518	0.10249	2	180	5	18662	ENSSSCG00025017708,ENSSSCG00025054589	SYK,LYN,
GO:0045785	positive regulation of cell adhesion	biological_process	0.0012561	0.10249	5	180	75	18662	ENSSSCG00025048879,ENSSSCG00025023915,ENSSSCG00025068237,ENSSSCG00025017708,ENSSSCG00025077748	,CD86,,SYK,AIF1,
GO:0043549	regulation of kinase activity	biological_process	0.0012595	0.10249	7	180	155	18662	ENSSSCG00025054589,ENSSSCG00025050458,ENSSSCG00025026315,ENSSSCG00025012883,ENSSSCG00025016376,ENSSSCG00025017708,ENSSSCG00025068237	LYN,TGFA,MAP2K2,GADD45B,THBS1,SYK,,
GO:0046658	anchored component of plasma membrane	cellular_component	0.0012842	0.10395	3	180	22	18662	ENSSSCG00025073550,ENSSSCG00025065171,ENSSSCG00025068237	LYPD4,RGMB,,
GO:0070372	regulation of ERK1 and ERK2 cascade	biological_process	0.0012921	0.10405	4	180	46	18662	ENSSSCG00025047414,ENSSSCG00025054589,ENSSSCG00025020677,ENSSSCG00025017708	ARRB1,LYN,CCL5,SYK,
GO:2000191	regulation of fatty acid transport	biological_process	0.0013094	0.1049	2	180	5	18662	ENSSSCG00025017708,ENSSSCG00025016376	SYK,THBS1,
GO:0007596	blood coagulation	biological_process	0.00132	0.1052	5	180	76	18662	Novel03201,ENSSSCG00025016376,ENSSSCG00025017708,ENSSSCG00025012197,ENSSSCG00025054589	THBS1,SYK,F2RL2,LYN,
GO:0001952	regulation of cell-matrix adhesion	biological_process	0.0013797	0.10889	3	180	21	18662	ENSSSCG00025038526,ENSSSCG00025003049,ENSSSCG00025016376	MMP12,PIK3CB,THBS1,
GO:0019220	regulation of phosphate metabolic process	biological_process	0.0013874	0.10889	11	180	355	18662	ENSSSCG00025068237,ENSSSCG00025055937,ENSSSCG00025006567,ENSSSCG00025026315,ENSSSCG00025047414,ENSSSCG00025012883,ENSSSCG00025016376,ENSSSCG00025017708,ENSSSCG00025020677,ENSSSCG00025054589,ENSSSCG00025050458	,ITGA5,ENPP2,MAP2K2,ARRB1,GADD45B,THBS1,SYK,CCL5,LYN,TGFA,
GO:0051174	regulation of phosphorus metabolic process	biological_process	0.0013874	0.10889	11	180	355	18662	ENSSSCG00025020677,ENSSSCG00025016376,ENSSSCG00025017708,ENSSSCG00025054589,ENSSSCG00025050458,ENSSSCG00025068237,ENSSSCG00025055937,ENSSSCG00025026315,ENSSSCG00025047414,ENSSSCG00025012883,ENSSSCG00025006567	CCL5,THBS1,SYK,LYN,TGFA,,ITGA5,MAP2K2,ARRB1,GADD45B,ENPP2,
GO:0002688	regulation of leukocyte chemotaxis	biological_process	0.0014457	0.11289	3	180	22	18662	ENSSSCG00025020677,ENSSSCG00025054589,ENSSSCG00025077748	CCL5,LYN,AIF1,
GO:0070304	positive regulation of stress-activated protein kinase signaling cascade	biological_process	0.0014909	0.11583	3	180	22	18662	ENSSSCG00025017708,ENSSSCG00025054589,ENSSSCG00025012883	SYK,LYN,GADD45B,
GO:0001775	cell activation	biological_process	0.0015083	0.11649	8	180	208	18662	ENSSSCG00025054589,ENSSSCG00025077748,ENSSSCG00025016376,ENSSSCG00025017708,ENSSSCG00025023915,ENSSSCG00025048879,ENSSSCG00025055095,ENSSSCG00025068237	LYN,AIF1,THBS1,SYK,CD86,,NECTIN2,,
GO:0002697	regulation of immune effector process	biological_process	0.0015188	0.11649	5	180	80	18662	ENSSSCG00025017708,ENSSSCG00025055095,ENSSSCG00025077752,ENSSSCG00025054589,ENSSSCG00025038526	SYK,NECTIN2,LTA,LYN,MMP12,
GO:0050900	leukocyte migration	biological_process	0.001522	0.11649	5	180	81	18662	ENSSSCG00025020677,ENSSSCG00025066711,ENSSSCG00025017708,ENSSSCG00025077748,ENSSSCG00025054589	CCL5,JAM2,SYK,AIF1,LYN,
GO:0002685	regulation of leukocyte migration	biological_process	0.00154	0.11729	4	180	47	18662	ENSSSCG00025066711,ENSSSCG00025020677,ENSSSCG00025054589,ENSSSCG00025077748	JAM2,CCL5,LYN,AIF1,
GO:0006954	inflammatory response	biological_process	0.0015584	0.11811	7	180	163	18662	ENSSSCG00025017708,ENSSSCG00025016376,ENSSSCG00025020677,ENSSSCG00025063315,ENSSSCG00025054589,ENSSSCG00025012272,ENSSSCG00025077752	SYK,THBS1,CCL5,TIMP1,LYN,PTGS1,LTA,
GO:0043269	regulation of ion transport	biological_process	0.0016228	0.12239	6	180	116	18662	ENSSSCG00025050796,ENSSSCG00025016376,ENSSSCG00025017708,ENSSSCG00025055601,ENSSSCG00025054589,ENSSSCG00025035222	REM1,THBS1,SYK,CTSS,LYN,KLHL24,
GO:0070887	cellular response to chemical stimulus	biological_process	0.0016685	0.12523	16	180	657	18662	ENSSSCG00025065171,ENSSSCG00025069670,ENSSSCG00025075654,ENSSSCG00025020677,ENSSSCG00025023915,ENSSSCG00025016376,ENSSSCG00025077748,ENSSSCG00025055601,ENSSSCG00025012272,ENSSSCG00025048879,ENSSSCG00025003049,ENSSSCG00025017708,ENSSSCG00025020781,ENSSSCG00025054589,ENSSSCG00025038526,ENSSSCG00025050311	RGMB,,COL4A2,CCL5,CD86,THBS1,AIF1,CTSS,PTGS1,,PIK3CB,SYK,,LYN,MMP12,GSTA4,
GO:0007599	hemostasis	biological_process	0.0017292	0.12762	5	180	81	18662	Novel03201,ENSSSCG00025017708,ENSSSCG00025016376,ENSSSCG00025012197,ENSSSCG00025054589	SYK,THBS1,F2RL2,LYN,
GO:0050817	coagulation	biological_process	0.0017292	0.12762	5	180	81	18662	Novel03201,ENSSSCG00025017708,ENSSSCG00025016376,ENSSSCG00025012197,ENSSSCG00025054589	SYK,THBS1,F2RL2,LYN,
GO:0006925	inflammatory cell apoptotic process	biological_process	0.001747	0.12762	2	180	6	18662	ENSSSCG00025003049,ENSSSCG00025020677	PIK3CB,CCL5,
GO:0032635	interleukin-6 production	biological_process	0.0017487	0.12762	3	180	23	18662	ENSSSCG00025047414,ENSSSCG00025077748,ENSSSCG00025017708	ARRB1,AIF1,SYK,
GO:0032675	regulation of interleukin-6 production	biological_process	0.0017487	0.12762	3	180	23	18662	ENSSSCG00025017708,ENSSSCG00025077748,ENSSSCG00025047414	SYK,AIF1,ARRB1,
GO:0071887	leukocyte apoptotic process	biological_process	0.001756	0.12762	3	180	23	18662	ENSSSCG00025020677,ENSSSCG00025003049,ENSSSCG00025054589	CCL5,PIK3CB,LYN,
GO:0050921	positive regulation of chemotaxis	biological_process	0.0017582	0.12762	3	180	24	18662	ENSSSCG00025020677,ENSSSCG00025016376,ENSSSCG00025077748	CCL5,THBS1,AIF1,
GO:0005886	plasma membrane	cellular_component	0.0018389	0.13206	27	180	1376	18662	ENSSSCG00025017708,ENSSSCG00025003049,ENSSSCG00025048879,ENSSSCG00025066329,ENSSSCG00025054589,ENSSSCG00025048390,ENSSSCG00025011513,ENSSSCG00025049288,ENSSSCG00025017033,ENSSSCG00025055937,ENSSSCG00025055095,ENSSSCG00025047414,ENSSSCG00025030820,ENSSSCG00025066711,ENSSSCG00025016376,ENSSSCG00025023915,ENSSSCG00025050458,ENSSSCG00025073550,ENSSSCG00025001209,ENSSSCG00025077748,ENSSSCG00025052477,…	SYK,PIK3CB,,SH3BP4,LYN,DNAAF1,SDC1,,CASP8,ITGA5,NECTIN2,ARRB1,NTRK3,JAM2,THBS1,CD86,TGFA,LYPD4,RIT1,AIF1,,GJA1,RGMB,CD53,,CLDN11,MAP2K2,
GO:0002250	adaptive immune response	biological_process	0.0018446	0.13206	5	180	88	18662	ENSSSCG00025017708,ENSSSCG00025055601,ENSSSCG00025055095,ENSSSCG00025077752,ENSSSCG00025054589	SYK,CTSS,NECTIN2,LTA,LYN,
GO:2000108	positive regulation of leukocyte apoptotic process	biological_process	0.0018604	0.13206	2	180	6	18662	ENSSSCG00025054589,ENSSSCG00025003049	LYN,PIK3CB,
GO:0007160	cell-matrix adhesion	biological_process	0.0018614	0.13206	4	180	48	18662	ENSSSCG00025038526,ENSSSCG00025016376,ENSSSCG00025003049,ENSSSCG00025055937	MMP12,THBS1,PIK3CB,ITGA5,
GO:0044877	protein-containing complex binding	molecular_function	0.0018658	0.13206	11	180	363	18662	ENSSSCG00025066711,ENSSSCG00025017708,ENSSSCG00025016376,ENSSSCG00025038526,ENSSSCG00025054589,ENSSSCG00025055601,ENSSSCG00025039646,ENSSSCG00025077748,ENSSSCG00025048390,ENSSSCG00025027338,ENSSSCG00025055937	JAM2,SYK,THBS1,MMP12,LYN,CTSS,ACTR3B,AIF1,DNAAF1,,ITGA5,
GO:0033006	regulation of mast cell activation involved in immune response	biological_process	0.0018782	0.13206	2	180	6	18662	ENSSSCG00025017708,ENSSSCG00025054589	SYK,LYN,
GO:0002504	antigen processing and presentation of peptide or polysaccharide antigen via MHC class II	biological_process	0.0018836	0.13206	2	180	7	18662	ENSSSCG00025055601,ENSSSCG00025016376	CTSS,THBS1,
GO:0010646	regulation of cell communication	biological_process	0.0018877	0.13206	17	180	720	18662	ENSSSCG00025058994,ENSSSCG00025068237,ENSSSCG00025035222,ENSSSCG00025026315,ENSSSCG00025016376,ENSSSCG00025063315,ENSSSCG00025020677,ENSSSCG00025050458,ENSSSCG00025017033,ENSSSCG00025047414,ENSSSCG00025055095,ENSSSCG00025012883,ENSSSCG00025017708,ENSSSCG00025066329,ENSSSCG00025003049,ENSSSCG00025038526,ENSSSCG00025054589	RSPO3,,KLHL24,MAP2K2,THBS1,TIMP1,CCL5,TGFA,CASP8,ARRB1,NECTIN2,GADD45B,SYK,SH3BP4,PIK3CB,MMP12,LYN,
GO:0072676	lymphocyte migration	biological_process	0.0019035	0.13257	3	180	25	18662	ENSSSCG00025066711,ENSSSCG00025020677,ENSSSCG00025077748	JAM2,CCL5,AIF1,
GO:0050864	regulation of B cell activation	biological_process	0.0019377	0.13434	3	180	24	18662	ENSSSCG00025048879,ENSSSCG00025017708,ENSSSCG00025054589	,SYK,LYN,
GO:0007167	enzyme linked receptor protein signaling pathway	biological_process	0.0019903	0.13737	9	180	253	18662	ENSSSCG00025075654,ENSSSCG00025030820,ENSSSCG00025065171,ENSSSCG00025034551,ENSSSCG00025050458,ENSSSCG00025054589,ENSSSCG00025016376,ENSSSCG00025017708,ENSSSCG00025003049	COL4A2,NTRK3,RGMB,,TGFA,LYN,THBS1,SYK,PIK3CB,
GO:0043065	positive regulation of apoptotic process	biological_process	0.0020288	0.13879	6	180	123	18662	ENSSSCG00025054589,ENSSSCG00025012883,ENSSSCG00025017708,ENSSSCG00025016376,ENSSSCG00025017033,ENSSSCG00025003049	LYN,GADD45B,SYK,THBS1,CASP8,PIK3CB,
GO:0043068	positive regulation of programmed cell death	biological_process	0.0020288	0.13879	6	180	123	18662	ENSSSCG00025054589,ENSSSCG00025012883,ENSSSCG00025017708,ENSSSCG00025016376,ENSSSCG00025017033,ENSSSCG00025003049	LYN,GADD45B,SYK,THBS1,CASP8,PIK3CB,
GO:0002009	morphogenesis of an epithelium	biological_process	0.002057	0.1401	5	180	81	18662	ENSSSCG00025038526,ENSSSCG00025034927,ENSSSCG00025055937,ENSSSCG00025048390,ENSSSCG00025058994	MMP12,TMEM59L,ITGA5,DNAAF1,RSPO3,
GO:0010634	positive regulation of epithelial cell migration	biological_process	0.0021021	0.14255	3	180	24	18662	ENSSSCG00025016376,ENSSSCG00025003049,ENSSSCG00025006567	THBS1,PIK3CB,ENPP2,
GO:0009893	positive regulation of metabolic process	biological_process	0.0021142	0.1426	17	180	724	18662	ENSSSCG00025020677,ENSSSCG00025016376,ENSSSCG00025077748,ENSSSCG00025050458,ENSSSCG00025068237,ENSSSCG00025026315,ENSSSCG00025006567,ENSSSCG00025048879,ENSSSCG00025003049,ENSSSCG00025017708,ENSSSCG00025054589,ENSSSCG00025038526,ENSSSCG00025077752,ENSSSCG00025017033,ENSSSCG00025055937,ENSSSCG00025012883,ENSSSCG00025047414	CCL5,THBS1,AIF1,TGFA,,MAP2K2,ENPP2,,PIK3CB,SYK,LYN,MMP12,LTA,CASP8,ITGA5,GADD45B,ARRB1,
GO:0002252	immune effector process	biological_process	0.0021213	0.1426	7	180	174	18662	ENSSSCG00025017708,ENSSSCG00025015940,ENSSSCG00025011729,ENSSSCG00025054589,ENSSSCG00025038526,ENSSSCG00025077752,ENSSSCG00025055095	SYK,,,LYN,MMP12,LTA,NECTIN2,
GO:0052548	regulation of endopeptidase activity	biological_process	0.0021332	0.14278	5	180	90	18662	ENSSSCG00025054589,ENSSSCG00025017708,ENSSSCG00025016376,ENSSSCG00025017033,ENSSSCG00025063315	LYN,SYK,THBS1,CASP8,TIMP1,
GO:0023051	regulation of signaling	biological_process	0.002158	0.14318	17	180	729	18662	ENSSSCG00025035222,ENSSSCG00025026315,ENSSSCG00025058994,ENSSSCG00025068237,ENSSSCG00025050458,ENSSSCG00025016376,ENSSSCG00025063315,ENSSSCG00025020677,ENSSSCG00025047414,ENSSSCG00025055095,ENSSSCG00025012883,ENSSSCG00025017033,ENSSSCG00025054589,ENSSSCG00025038526,ENSSSCG00025017708,ENSSSCG00025003049,ENSSSCG00025066329	KLHL24,MAP2K2,RSPO3,,TGFA,THBS1,TIMP1,CCL5,ARRB1,NECTIN2,GADD45B,CASP8,LYN,MMP12,SYK,PIK3CB,SH3BP4,
GO:0016525	negative regulation of angiogenesis	biological_process	0.0021671	0.14318	3	180	23	18662	ENSSSCG00025003049,ENSSSCG00025016376,ENSSSCG00025075654	PIK3CB,THBS1,COL4A2,
GO:2000181	negative regulation of blood vessel morphogenesis	biological_process	0.0021671	0.14318	3	180	23	18662	ENSSSCG00025003049,ENSSSCG00025016376,ENSSSCG00025075654	PIK3CB,THBS1,COL4A2,
GO:0065009	regulation of molecular function	biological_process	0.0021766	0.1432	16	180	667	18662	ENSSSCG00025026315,ENSSSCG00025035222,ENSSSCG00025007892,ENSSSCG00025068237,ENSSSCG00025055601,ENSSSCG00025050458,ENSSSCG00025063315,ENSSSCG00025020677,ENSSSCG00025016376,ENSSSCG00025012883,ENSSSCG00025047414,ENSSSCG00025050796,ENSSSCG00025017033,ENSSSCG00025054589,ENSSSCG00025003049,ENSSSCG00025017708	MAP2K2,KLHL24,PPP1R3B,,CTSS,TGFA,TIMP1,CCL5,THBS1,GADD45B,ARRB1,REM1,CASP8,LYN,PIK3CB,SYK,
GO:0031399	regulation of protein modification process	biological_process	0.0023349	0.15297	11	180	377	18662	ENSSSCG00025050458,ENSSSCG00025054589,ENSSSCG00025016376,ENSSSCG00025017708,ENSSSCG00025020677,ENSSSCG00025006567,ENSSSCG00025012883,ENSSSCG00025047414,ENSSSCG00025026315,ENSSSCG00025055937,ENSSSCG00025068237	TGFA,LYN,THBS1,SYK,CCL5,ENPP2,GADD45B,ARRB1,MAP2K2,ITGA5,,
GO:0048518	positive regulation of biological process	biological_process	0.0024227	0.15805	25	180	1274	18662	ENSSSCG00025077748,ENSSSCG00025055601,ENSSSCG00025050458,ENSSSCG00025023915,ENSSSCG00025063315,ENSSSCG00025020677,ENSSSCG00025016376,ENSSSCG00025066711,ENSSSCG00025026315,ENSSSCG00025006567,ENSSSCG00025068237,ENSSSCG00025065051,ENSSSCG00025058994,ENSSSCG00025054589,ENSSSCG00025038526,ENSSSCG00025077752,ENSSSCG00025003049,ENSSSCG00025048879,ENSSSCG00025017708,ENSSSCG00025047414,ENSSSCG00025055095,…	AIF1,CTSS,TGFA,CD86,TIMP1,CCL5,THBS1,JAM2,MAP2K2,ENPP2,,CD53,RSPO3,LYN,MMP12,LTA,PIK3CB,,SYK,ARRB1,NECTIN2,GADD45B,ITGA5,CASP8,SDC1,
GO:0034765	regulation of ion transmembrane transport	biological_process	0.002534	0.16343	5	180	86	18662	ENSSSCG00025035222,ENSSSCG00025054589,ENSSSCG00025055601,ENSSSCG00025016376,ENSSSCG00025050796	KLHL24,LYN,CTSS,THBS1,REM1,
GO:0002092	positive regulation of receptor internalization	biological_process	0.0025355	0.16343	2	180	7	18662	ENSSSCG00025047414,ENSSSCG00025017708	ARRB1,SYK,
GO:0002714	positive regulation of B cell mediated immunity	biological_process	0.0025788	0.16343	2	180	8	18662	ENSSSCG00025055095,ENSSSCG00025077752	NECTIN2,LTA,
GO:0002891	positive regulation of immunoglobulin mediated immune response	biological_process	0.0025788	0.16343	2	180	8	18662	ENSSSCG00025077752,ENSSSCG00025055095	LTA,NECTIN2,
GO:0044319	wound healing, spreading of cells	biological_process	0.0025827	0.16343	2	180	7	18662	ENSSSCG00025038526,ENSSSCG00025055937	MMP12,ITGA5,
GO:0090504	epiboly	biological_process	0.0025827	0.16343	2	180	7	18662	ENSSSCG00025055937,ENSSSCG00025038526	ITGA5,MMP12,
GO:0090505	epiboly involved in wound healing	biological_process	0.0025827	0.16343	2	180	7	18662	ENSSSCG00025055937,ENSSSCG00025038526	ITGA5,MMP12,
GO:0050922	negative regulation of chemotaxis	biological_process	0.0025921	0.16343	2	180	7	18662	ENSSSCG00025016376,ENSSSCG00025077748	THBS1,AIF1,
GO:0004499	N,N-dimethylaniline monooxygenase activity	molecular_function	0.0026143	0.16343	2	180	7	18662	ENSSSCG00025032430,ENSSSCG00025009364	,,
GO:0009605	response to external stimulus	biological_process	0.0026158	0.16343	14	180	588	18662	ENSSSCG00025017708,ENSSSCG00025016376,ENSSSCG00025023915,ENSSSCG00025020677,ENSSSCG00025077752,ENSSSCG00025054589,ENSSSCG00025038526,ENSSSCG00025077748,ENSSSCG00025015940,Novel03201,ENSSSCG00025011729,ENSSSCG00025017033,ENSSSCG00025006567,ENSSSCG00025055095	SYK,THBS1,CD86,CCL5,LTA,LYN,MMP12,AIF1,,,CASP8,ENPP2,NECTIN2,
GO:0004601	peroxidase activity	molecular_function	0.0026283	0.16343	3	180	28	18662	ENSSSCG00025049595,ENSSSCG00025069670,ENSSSCG00025012272	DUOX1,,PTGS1,
GO:0071345	cellular response to cytokine stimulus	biological_process	0.0026401	0.16343	7	180	180	18662	ENSSSCG00025017708,ENSSSCG00025020677,ENSSSCG00025048879,ENSSSCG00025054589,ENSSSCG00025038526,ENSSSCG00025020781,ENSSSCG00025077748	SYK,CCL5,,LYN,MMP12,,AIF1,
GO:0010033	response to organic substance	biological_process	0.002651	0.16343	15	180	623	18662	ENSSSCG00025048879,ENSSSCG00025020677,ENSSSCG00025023915,ENSSSCG00025003049,ENSSSCG00025017708,ENSSSCG00025016376,ENSSSCG00025055601,ENSSSCG00025077748,ENSSSCG00025020781,ENSSSCG00025054589,ENSSSCG00025038526,ENSSSCG00025065171,ENSSSCG00025017033,ENSSSCG00025068237,ENSSSCG00025075654	,CCL5,CD86,PIK3CB,SYK,THBS1,CTSS,AIF1,,LYN,MMP12,RGMB,CASP8,,COL4A2,
GO:1903671	negative regulation of sprouting angiogenesis	biological_process	0.0026531	0.16343	2	180	7	18662	ENSSSCG00025003049,ENSSSCG00025016376	PIK3CB,THBS1,
GO:0010942	positive regulation of cell death	biological_process	0.0026913	0.16372	6	180	130	18662	ENSSSCG00025016376,ENSSSCG00025017708,ENSSSCG00025003049,ENSSSCG00025017033,ENSSSCG00025054589,ENSSSCG00025012883	THBS1,SYK,PIK3CB,CASP8,LYN,GADD45B,
GO:0071310	cellular response to organic substance	biological_process	0.0027046	0.16372	13	180	500	18662	ENSSSCG00025016376,ENSSSCG00025017708,ENSSSCG00025048879,ENSSSCG00025020677,ENSSSCG00025003049,ENSSSCG00025023915,ENSSSCG00025054589,ENSSSCG00025038526,ENSSSCG00025055601,ENSSSCG00025077748,ENSSSCG00025020781,ENSSSCG00025065171,ENSSSCG00025075654	THBS1,SYK,,CCL5,PIK3CB,CD86,LYN,MMP12,CTSS,AIF1,,RGMB,COL4A2,
GO:0032890	regulation of organic acid transport	biological_process	0.0027089	0.16372	2	180	7	18662	ENSSSCG00025016376,ENSSSCG00025017708	THBS1,SYK,
GO:0034110	regulation of homotypic cell-cell adhesion	biological_process	0.0027109	0.16372	2	180	7	18662	ENSSSCG00025054589,ENSSSCG00025017708	LYN,SYK,
GO:0090330	regulation of platelet aggregation	biological_process	0.0027109	0.16372	2	180	7	18662	ENSSSCG00025017708,ENSSSCG00025054589	SYK,LYN,
GO:0030296	protein tyrosine kinase activator activity	molecular_function	0.0028671	0.17248	2	180	9	18662	ENSSSCG00025050458,ENSSSCG00025068237	TGFA,,
GO:0045577	regulation of B cell differentiation	biological_process	0.0028799	0.17258	2	180	8	18662	ENSSSCG00025017708,ENSSSCG00025048879	SYK,,
GO:0002705	positive regulation of leukocyte mediated immunity	biological_process	0.0029022	0.17288	3	180	28	18662	ENSSSCG00025017708,ENSSSCG00025055095,ENSSSCG00025077752	SYK,NECTIN2,LTA,
GO:0005539	glycosaminoglycan binding	molecular_function	0.0029072	0.17288	4	180	54	18662	ENSSSCG00025058994,ENSSSCG00025058999,ENSSSCG00025016376,ENSSSCG00025033435	RSPO3,HAPLN1,THBS1,,
GO:0071677	positive regulation of mononuclear cell migration	biological_process	0.0030247	0.17826	2	180	8	18662	ENSSSCG00025020677,ENSSSCG00025077748	CCL5,AIF1,
GO:0090026	positive regulation of monocyte chemotaxis	biological_process	0.0030247	0.17826	2	180	8	18662	ENSSSCG00025020677,ENSSSCG00025077748	CCL5,AIF1,
GO:0052547	regulation of peptidase activity	biological_process	0.0030323	0.17826	5	180	97	18662	ENSSSCG00025054589,ENSSSCG00025063315,ENSSSCG00025017033,ENSSSCG00025016376,ENSSSCG00025017708	LYN,TIMP1,CASP8,THBS1,SYK,
GO:0031349	positive regulation of defense response	biological_process	0.0031233	0.18228	4	180	57	18662	ENSSSCG00025017708,ENSSSCG00025077752,ENSSSCG00025038526,ENSSSCG00025055095	SYK,LTA,MMP12,NECTIN2,
GO:1901343	negative regulation of vasculature development	biological_process	0.0031243	0.18228	3	180	26	18662	ENSSSCG00025016376,ENSSSCG00025003049,ENSSSCG00025075654	THBS1,PIK3CB,COL4A2,
GO:0031294	lymphocyte costimulation	biological_process	0.003162	0.1831	2	180	8	18662	ENSSSCG00025068237,ENSSSCG00025023915	,CD86,
GO:0031295	T cell costimulation	biological_process	0.003162	0.1831	2	180	8	18662	ENSSSCG00025023915,ENSSSCG00025068237	CD86,,
GO:0051338	regulation of transferase activity	biological_process	0.0032529	0.18766	7	180	182	18662	ENSSSCG00025017708,ENSSSCG00025016376,ENSSSCG00025068237,ENSSSCG00025054589,ENSSSCG00025050458,ENSSSCG00025026315,ENSSSCG00025012883	SYK,THBS1,,LYN,TGFA,MAP2K2,GADD45B,
GO:0043300	regulation of leukocyte degranulation	biological_process	0.0032835	0.18872	2	180	8	18662	ENSSSCG00025017708,ENSSSCG00025054589	SYK,LYN,
GO:0050851	antigen receptor-mediated signaling pathway	biological_process	0.0033105	0.18957	3	180	28	18662	ENSSSCG00025054589,ENSSSCG00025055095,ENSSSCG00025017708	LYN,NECTIN2,SYK,
GO:0002448	mast cell mediated immunity	biological_process	0.0033416	0.18994	2	180	8	18662	ENSSSCG00025017708,ENSSSCG00025054589	SYK,LYN,
GO:0043303	mast cell degranulation	biological_process	0.0033416	0.18994	2	180	8	18662	ENSSSCG00025054589,ENSSSCG00025017708	LYN,SYK,
GO:0016601	Rac protein signal transduction	biological_process	0.0033564	0.19009	2	180	8	18662	ENSSSCG00025077748,ENSSSCG00025003049	AIF1,PIK3CB,
GO:0031225	anchored component of membrane	cellular_component	0.0033818	0.19082	3	180	30	18662	ENSSSCG00025073550,ENSSSCG00025065171,ENSSSCG00025068237	LYPD4,RGMB,,
GO:0071944	cell periphery	cellular_component	0.0034042	0.19139	27	180	1437	18662	ENSSSCG00025077748,ENSSSCG00025052477,ENSSSCG00025050458,ENSSSCG00025073550,ENSSSCG00025001209,ENSSSCG00025023915,ENSSSCG00025016376,ENSSSCG00025066711,ENSSSCG00025026315,ENSSSCG00025035514,ENSSSCG00025068237,ENSSSCG00025065051,ENSSSCG00025065171,ENSSSCG00025027549,ENSSSCG00025054589,ENSSSCG00025048879,ENSSSCG00025066329,ENSSSCG00025003049,ENSSSCG00025017708,ENSSSCG00025055095,ENSSSCG00025030820,…	AIF1,,TGFA,LYPD4,RIT1,CD86,THBS1,JAM2,MAP2K2,CLDN11,,CD53,RGMB,GJA1,LYN,,SH3BP4,PIK3CB,SYK,NECTIN2,NTRK3,ARRB1,CASP8,,ITGA5,SDC1,DNAAF1,
GO:1902105	regulation of leukocyte differentiation	biological_process	0.0034267	0.19182	4	180	57	18662	ENSSSCG00025054589,ENSSSCG00025017033,ENSSSCG00025048879,ENSSSCG00025017708	LYN,CASP8,,SYK,
GO:0010543	regulation of platelet activation	biological_process	0.0034367	0.19182	2	180	8	18662	ENSSSCG00025017708,ENSSSCG00025054589	SYK,LYN,
[truncated: 2,348 more rows]
