# Supplementary material for: A Transcriptomics Approach to Unveil the Antioxidant Effects of Tryptophan on Oocyte Quality Under Oxidative Stress in Pigs
Source: Biomolecules. 2025 Jun 30;15(7):949. doi: 10.3390/biom15070949 (PMC12292506; doi:10.3390/biom15070949)
Supplement: Supplementary file 1 [file biomolecules-15-00949-s001.zip › Supplementary Table S4.xlsx]

## Sheet: H2O2vsControl_all._add_level_KE
kegg_level_term1	kegg_level_term2	Term	Database	ID	Input number	Background number	P-Value	Corrected P-Value	Input	KEGG_ID/KO	Entrez_ID	Hyperlink	up	down
Human Diseases	Infectious disease: viral	Herpes simplex virus 1 infection	KEGG PATHWAY	ssc05168	31	338	1.11023e-09	2.70895e-07	Novel04549|ENSSSCG00025023098|Novel02694|ENSSSCG00025003049|Novel01514|Novel05746|ENSSSCG00025063028|ENSSSCG00025009400|Novel00174|ENSSSCG00025015940|ENSSSCG00025002810|ENSSSCG00025070255|ENSSSCG00025054974|Novel00504|ENSSSCG00025067088|Novel03189|ENSSSCG00025070484|ENSSSCG00025001081|ENSSSCG00025031815|ENSSSCG00025033643|Novel03973|ENSSSCG00025017033|Novel01830|Novel02183|ENSSSCG00025055486|ENSS…	ssc:100514110|ssc:100135031|ssc:100627241|ssc:100622559|ssc:100627241|ssc:100627241|ssc:768117|ssc:100627241|ssc:100627241|ssc:100302088|ssc:100627241|ssc:100627241|ssc:100627241|ssc:100627241|ssc:100514110|ssc:100627241|ssc:100135050|ssc:100627241|ssc:100627241|ssc:100627241|ssc:100627241|ssc:595105|ssc:100627241|ssc:100627241|ssc:100514110|ssc:100627241|ssc:396660|ssc:100627241|ssc:100627241|ss…	100514110|100135031|100627241|100622559|100627241|100627241|768117|100627241|100627241|100302088|100627241|100627241|100627241|100627241|100514110|100627241|100135050|100627241|100627241|100627241|100627241|595105|100627241|100627241|100514110|100627241|396660|100627241|100627241|100627241|100627241|	http://www.genome.jp/kegg-bin/show_pathway?ssc05168/ssc:100622559%09red/ssc:768117%09red/ssc:100135031%09red/ssc:595105%09red/ssc:100514110%09red/ssc:100302088%09red/ssc:396660%09red/ssc:100627241%09red/ssc:100135050%09red	10	21
Genetic Information Processing	Translation	Ribosome	KEGG PATHWAY	ssc03010	14	132	9.18702e-06	0.00112082	ENSSSCG00025038271|ENSSSCG00025048712|ENSSSCG00025073385|ENSSSCG00025002993|ENSSSCG00025053776|ENSSSCG00025036041|ENSSSCG00025045507|ENSSSCG00025066099|ENSSSCG00025063375|ENSSSCG00025014462|ENSSSCG00025013273|ENSSSCG00025071190|ENSSSCG00025017320|ENSSSCG00025002953	ssc:100517840|ssc:396980|ssc:100518254|ssc:100625001|ssc:396980|ssc:414392|ssc:414397|ssc:100516393|ssc:100626041|ssc:100516385|ssc:100513643|ssc:414391|ssc:100520891|ssc:397650|	100517840|396980|100518254|100625001|396980|414392|414397|100516393|100626041|100516385|100513643|414391|100520891|397650|	http://www.genome.jp/kegg-bin/show_pathway?ssc03010/ssc:100513643%09red/ssc:100518254%09red/ssc:100520891%09red/ssc:414397%09red/ssc:397650%09red/ssc:414392%09red/ssc:100517840%09red/ssc:414391%09red/ssc:396980%09red/ssc:100516393%09red/ssc:100516385%09red/ssc:100625001%09red/ssc:100626041%09red	1	13
Organismal Systems	Immune system	Antigen processing and presentation	KEGG PATHWAY	ssc04612	6	62	0.00516066	0.33811	ENSSSCG00025070484|ENSSSCG00025073413|ENSSSCG00025023098|ENSSSCG00025069228|ENSSSCG00025040458|ENSSSCG00025014464	ssc:100135050|ssc:396627|ssc:100135031|ssc:396660|ssc:100174943|ssc:100515919|	100135050|396627|100135031|396660|100174943|100515919|	http://www.genome.jp/kegg-bin/show_pathway?ssc04612/ssc:100515919%09red/ssc:100135031%09red/ssc:396627%09red/ssc:100174943%09red/ssc:396660%09red/ssc:100135050%09red	1	5
Human Diseases	Cardiovascular disease	Viral myocarditis	KEGG PATHWAY	ssc05416	6	63	0.00554279	0.33811	ENSSSCG00025070484|ENSSSCG00025023098|ENSSSCG00025023915|ENSSSCG00025070810|ENSSSCG00025017033|ENSSSCG00025019015	ssc:100135050|ssc:100135031|ssc:397441|ssc:396781|ssc:595105|ssc:100625589|	100135050|100135031|397441|396781|595105|100625589|	http://www.genome.jp/kegg-bin/show_pathway?ssc05416/ssc:100625589%09red/ssc:396781%09red/ssc:100135031%09red/ssc:595105%09red/ssc:397441%09red/ssc:100135050%09red	2	4
Human Diseases	Immune disease	Primary immunodeficiency	KEGG PATHWAY	ssc05340	4	34	0.011704	0.571154	ENSSSCG00025029706|ENSSSCG00025014223|ENSSSCG00025070810|ENSSSCG00025073413	ssc:100522631|ssc:110260624|ssc:396781|ssc:396627|	100522631|110260624|396781|396627|	http://www.genome.jp/kegg-bin/show_pathway?ssc05340/ssc:110260624%09red/ssc:396627%09red/ssc:100522631%09red/ssc:396781%09red	0	4
Human Diseases	Immune disease	Allograft rejection	KEGG PATHWAY	ssc05330	4	41	0.0207951	0.797987	ENSSSCG00025023098|ENSSSCG00025070810|ENSSSCG00025070484|ENSSSCG00025023915	ssc:100135031|ssc:396781|ssc:100135050|ssc:397441|	100135031|396781|100135050|397441|	http://www.genome.jp/kegg-bin/show_pathway?ssc05330/ssc:100135050%09red/ssc:100135031%09red/ssc:397441%09red/ssc:396781%09red	0	4
Organismal Systems	Immune system	Hematopoietic cell lineage	KEGG PATHWAY	ssc04640	6	88	0.0231793	0.797987	ENSSSCG00025040086|ENSSSCG00025025682|ENSSSCG00025070484|ENSSSCG00025073413|Novel01796|ENSSSCG00025070810	ssc:396810|ssc:100622336|ssc:100135050|ssc:396627|ssc:100158200|ssc:396781|	396810|100622336|100135050|396627|100158200|396781|	http://www.genome.jp/kegg-bin/show_pathway?ssc04640/ssc:396810%09red/ssc:100158200%09red/ssc:100622336%09red/ssc:396627%09red/ssc:396781%09red/ssc:100135050%09red	0	6
Cellular Processes	Transport and catabolism	Phagosome	KEGG PATHWAY	ssc04145	8	143	0.0261635	0.797987	ENSSSCG00025012867|ENSSSCG00025066106|ENSSSCG00025070484|ENSSSCG00025023098|ENSSSCG00025070810|ENSSSCG00025061411|Novel05137|ENSSSCG00025014464	ssc:397018|ssc:100621483|ssc:100135050|ssc:100135031|ssc:396781|ssc:397108|ssc:100513005|ssc:100515919|	397018|100621483|100135050|100135031|396781|397108|100513005|100515919|	http://www.genome.jp/kegg-bin/show_pathway?ssc04145/ssc:100515919%09red/ssc:397108%09red/ssc:100621483%09red/ssc:100135031%09red/ssc:397018%09red/ssc:396781%09red/ssc:100513005%09red/ssc:100135050%09red	1	7
Organismal Systems	Immune system	Intestinal immune network for IgA production	KEGG PATHWAY	ssc04672	4	47	0.0312867	0.832007	ENSSSCG00025023915|ENSSSCG00025014223|ENSSSCG00025070810|ENSSSCG00025070484	ssc:397441|ssc:110260624|ssc:396781|ssc:100135050|	397441|110260624|396781|100135050|	http://www.genome.jp/kegg-bin/show_pathway?ssc04672/ssc:110260624%09red/ssc:100135050%09red/ssc:397441%09red/ssc:396781%09red	0	4
Human Diseases	Immune disease	Asthma	KEGG PATHWAY	ssc05310	3	28	0.0353352	0.832007	ENSSSCG00025070810|ENSSSCG00025070484|ENSSSCG00025004765	ssc:396781|ssc:100135050|ssc:397406|	396781|100135050|397406|	http://www.genome.jp/kegg-bin/show_pathway?ssc05310/ssc:397406%09red/ssc:100135050%09red/ssc:396781%09red	0	3
Human Diseases	Immune disease	Autoimmune thyroid disease	KEGG PATHWAY	ssc05320	4	50	0.0375085	0.832007	ENSSSCG00025023098|ENSSSCG00025070810|ENSSSCG00025070484|ENSSSCG00025023915	ssc:100135031|ssc:396781|ssc:100135050|ssc:397441|	100135031|396781|100135050|397441|	http://www.genome.jp/kegg-bin/show_pathway?ssc05320/ssc:100135050%09red/ssc:100135031%09red/ssc:397441%09red/ssc:396781%09red	0	4
Metabolism	Carbohydrate metabolism	Galactose metabolism	KEGG PATHWAY	ssc00052	3	31	0.0447003	0.908907	ENSSSCG00025046494|Novel02321|Novel01570	ssc:100512070|ssc:396816|ssc:100625897|	100512070|396816|100625897|	http://www.genome.jp/kegg-bin/show_pathway?ssc00052/ssc:100625897%09red/ssc:396816%09red/ssc:100512070%09red	0	3
Environmental Information Processing	Signaling molecules and interaction	ECM-receptor interaction	KEGG PATHWAY	ssc04512	5	84	0.0580175	0.956147	ENSSSCG00025022953|ENSSSCG00025029386|Novel05137|ENSSSCG00025019015|Novel01796	ssc:100515967|ssc:397460|ssc:100513005|ssc:100625589|ssc:100158200|	100515967|397460|100513005|100625589|100158200|	http://www.genome.jp/kegg-bin/show_pathway?ssc04512/ssc:397460%09red/ssc:100515967%09red/ssc:100158200%09red/ssc:100625589%09red/ssc:100513005%09red	2	3
Human Diseases	Immune disease	Graft-versus-host disease	KEGG PATHWAY	ssc05332	3	37	0.0666855	0.956147	ENSSSCG00025023098|ENSSSCG00025070484|ENSSSCG00025023915	ssc:100135031|ssc:100135050|ssc:397441|	100135031|100135050|397441|	http://www.genome.jp/kegg-bin/show_pathway?ssc05332/ssc:397441%09red/ssc:100135031%09red/ssc:100135050%09red	0	3
Human Diseases	Immune disease	Rheumatoid arthritis	KEGG PATHWAY	ssc05323	5	89	0.0699546	0.956147	ENSSSCG00025023915|ENSSSCG00025014464|ENSSSCG00025019530|ENSSSCG00025070810|ENSSSCG00025070484	ssc:397441|ssc:100515919|ssc:397414|ssc:396781|ssc:100135050|	397441|100515919|397414|396781|100135050|	http://www.genome.jp/kegg-bin/show_pathway?ssc05323/ssc:397414%09red/ssc:100135050%09red/ssc:100515919%09red/ssc:397441%09red/ssc:396781%09red	1	4
Human Diseases	Cardiovascular disease	Dilated cardiomyopathy (DCM)	KEGG PATHWAY	ssc05414	5	93	0.0804045	0.956147	Novel01796|ENSSSCG00025041323|ENSSSCG00025070810|ENSSSCG00025051647|ENSSSCG00025019015	ssc:100158200|ssc:100620994|ssc:396781|ssc:396693|ssc:100625589|	100158200|100620994|396781|396693|100625589|	http://www.genome.jp/kegg-bin/show_pathway?ssc05414/ssc:100158200%09red/ssc:396693%09red/ssc:100625589%09red/ssc:100620994%09red/ssc:396781%09red	1	4
Metabolism	Amino acid metabolism	Arginine biosynthesis	KEGG PATHWAY	ssc00220	2	19	0.0857748	0.956147	ENSSSCG00025009245|ENSSSCG00025017559	ssc:100155893|ssc:396944|	100155893|396944|	http://www.genome.jp/kegg-bin/show_pathway?ssc00220/ssc:396944%09red/ssc:100155893%09red	0	2
Organismal Systems	Digestive system	Carbohydrate digestion and absorption	KEGG PATHWAY	ssc04973	3	42	0.0880714	0.956147	ENSSSCG00025003049|ENSSSCG00025046494|Novel01570	ssc:100622559|ssc:100512070|ssc:100625897|	100622559|100512070|100625897|	http://www.genome.jp/kegg-bin/show_pathway?ssc04973/ssc:100625897%09red/ssc:100622559%09red/ssc:100512070%09red	1	2
Cellular Processes	Cell growth and death	Apoptosis	KEGG PATHWAY	ssc04210	6	134	0.111527	0.956147	ENSSSCG00025012841|ENSSSCG00025017335|ENSSSCG00025054501|ENSSSCG00025017033|ENSSSCG00025003049|ENSSSCG00025014464	ssc:100517403|ssc:414381|ssc:100141405|ssc:595105|ssc:100622559|ssc:100515919|	100517403|414381|100141405|595105|100622559|100515919|	http://www.genome.jp/kegg-bin/show_pathway?ssc04210/ssc:100515919%09red/ssc:100622559%09red/ssc:100517403%09red/ssc:414381%09red/ssc:595105%09red/ssc:100141405%09red	4	2
Human Diseases	Endocrine and metabolic disease	Type I diabetes mellitus	KEGG PATHWAY	ssc04940	3	47	0.111931	0.956147	ENSSSCG00025023098|ENSSSCG00025070484|ENSSSCG00025023915	ssc:100135031|ssc:100135050|ssc:397441|	100135031|100135050|397441|	http://www.genome.jp/kegg-bin/show_pathway?ssc04940/ssc:397441%09red/ssc:100135031%09red/ssc:100135050%09red	0	3
Environmental Information Processing	Signal transduction	Notch signaling pathway	KEGG PATHWAY	ssc04330	3	47	0.111931	0.956147	ENSSSCG00025014811|ENSSSCG00025015768|ENSSSCG00025022991	ssc:100517143|ssc:100152163|ssc:102161832|	100517143|100152163|102161832|	http://www.genome.jp/kegg-bin/show_pathway?ssc04330/ssc:100517143%09red/ssc:100152163%09red/ssc:102161832%09red	0	3
Organismal Systems	Endocrine system	Ovarian steroidogenesis	KEGG PATHWAY	ssc04913	3	47	0.111931	0.956147	ENSSSCG00025051650|ENSSSCG00025012867|ENSSSCG00025041323	ssc:100625479|ssc:397018|ssc:100620994|	100625479|397018|100620994|	http://www.genome.jp/kegg-bin/show_pathway?ssc04913/ssc:100625479%09red/ssc:397018%09red/ssc:100620994%09red	0	3
Metabolism	Glycan biosynthesis and metabolism	Other types of O-glycan biosynthesis	KEGG PATHWAY	ssc00514	2	23	0.115383	0.956147	ENSSSCG00025014601|ENSSSCG00025022991	ssc:100525803|ssc:102161832|	100525803|102161832|	http://www.genome.jp/kegg-bin/show_pathway?ssc00514/ssc:102161832%09red/ssc:100525803%09red	0	2
Environmental Information Processing	Membrane transport	ABC transporters	KEGG PATHWAY	ssc02010	3	48	0.116971	0.956147	ENSSSCG00025038121|ENSSSCG00025016352|Novel03020	ssc:100520309|ssc:110258083|ssc:100626343|	100520309|110258083|100626343|	http://www.genome.jp/kegg-bin/show_pathway?ssc02010/ssc:110258083%09red/ssc:100520309%09red/ssc:100626343%09red	2	1
Environmental Information Processing	Signal transduction	TNF signaling pathway	KEGG PATHWAY	ssc04668	5	107	0.122994	0.956147	ENSSSCG00025017022|ENSSSCG00025017033|ENSSSCG00025065475|ENSSSCG00025017335|ENSSSCG00025003049	ssc:414904|ssc:595105|ssc:100523358|ssc:414381|ssc:100622559|	414904|595105|100523358|414381|100622559|	http://www.genome.jp/kegg-bin/show_pathway?ssc04668/ssc:100622559%09red/ssc:414904%09red/ssc:414381%09red/ssc:595105%09red/ssc:100523358%09red	3	2
Environmental Information Processing	Signaling molecules and interaction	Cell adhesion molecules (CAMs)	KEGG PATHWAY	ssc04514	6	143	0.137975	0.956147	ENSSSCG00025070484|ENSSSCG00025073413|ENSSSCG00025023098|ENSSSCG00025029706|ENSSSCG00025023915|Novel01796	ssc:100135050|ssc:396627|ssc:100135031|ssc:100522631|ssc:397441|ssc:100158200|	100135050|396627|100135031|100522631|397441|100158200|	http://www.genome.jp/kegg-bin/show_pathway?ssc04514/ssc:100158200%09red/ssc:100135031%09red/ssc:396627%09red/ssc:100522631%09red/ssc:397441%09red/ssc:100135050%09red	0	6
Cellular Processes	Transport and catabolism	Peroxisome	KEGG PATHWAY	ssc04146	4	84	0.151549	0.956147	ENSSSCG00025038121|ENSSSCG00025030743|ENSSSCG00025036182|Novel03020	ssc:100520309|ssc:397134|ssc:100152230|ssc:100626343|	100520309|397134|100152230|100626343|	http://www.genome.jp/kegg-bin/show_pathway?ssc04146/ssc:100520309%09red/ssc:100152230%09red/ssc:100626343%09red/ssc:397134%09red	1	3
Human Diseases	Infectious disease: viral	Human papillomavirus infection	KEGG PATHWAY	ssc05165	11	318	0.152046	0.956147	Novel01796|ENSSSCG00025023098|ENSSSCG00025017033|ENSSSCG00025029386|ENSSSCG00025054410|ENSSSCG00025007007|ENSSSCG00025022953|ENSSSCG00025003049|Novel05137|ENSSSCG00025019015|ENSSSCG00025022991	ssc:100158200|ssc:100135031|ssc:595105|ssc:397460|ssc:100156017|ssc:397162|ssc:100515967|ssc:100622559|ssc:100513005|ssc:100625589|ssc:102161832|	100158200|100135031|595105|397460|100156017|397162|100515967|100622559|100513005|100625589|102161832|	http://www.genome.jp/kegg-bin/show_pathway?ssc05165/ssc:100622559%09red/ssc:100156017%09red/ssc:100625589%09red/ssc:100158200%09red/ssc:100135031%09red/ssc:595105%09red/ssc:397162%09red/ssc:102161832%09red/ssc:100515967%09red/ssc:397460%09red/ssc:100513005%09red	4	7
Organismal Systems	Endocrine system	Progesterone-mediated oocyte maturation	KEGG PATHWAY	ssc04914	4	88	0.169433	0.956147	ENSSSCG00025039742|ENSSSCG00025003049|ENSSSCG00025054410|ENSSSCG00025041323	ssc:100523972|ssc:100622559|ssc:100156017|ssc:100620994|	100523972|100622559|100156017|100620994|	http://www.genome.jp/kegg-bin/show_pathway?ssc04914/ssc:100622559%09red/ssc:100156017%09red/ssc:100523972%09red/ssc:100620994%09red	1	3
Organismal Systems	Immune system	IL-17 signaling pathway	KEGG PATHWAY	ssc04657	4	88	0.169433	0.956147	ENSSSCG00025017022|ENSSSCG00025017033|ENSSSCG00025058290|ENSSSCG00025038775	ssc:414904|ssc:595105|ssc:102162772|ssc:100738902|	414904|595105|102162772|100738902|	http://www.genome.jp/kegg-bin/show_pathway?ssc04657/ssc:100738902%09red/ssc:414904%09red/ssc:595105%09red/ssc:102162772%09red	3	1
Human Diseases	Infectious disease: parasitic	Amoebiasis	KEGG PATHWAY	ssc05146	4	91	0.183306	0.956147	ENSSSCG00025003049|ENSSSCG00025009245|ENSSSCG00025070810|ENSSSCG00025019015	ssc:100622559|ssc:100155893|ssc:396781|ssc:100625589|	100622559|100155893|396781|100625589|	http://www.genome.jp/kegg-bin/show_pathway?ssc05146/ssc:100622559%09red/ssc:100625589%09red/ssc:100155893%09red/ssc:396781%09red	2	2
Cellular Processes	Cell growth and death	Apoptosis - multiple species	KEGG PATHWAY	ssc04215	2	32	0.188823	0.956147	ENSSSCG00025012841|ENSSSCG00025017033	ssc:100517403|ssc:595105|	100517403|595105|	http://www.genome.jp/kegg-bin/show_pathway?ssc04215/ssc:100517403%09red/ssc:595105%09red	2	0
Environmental Information Processing	Signal transduction	PI3K-Akt signaling pathway	KEGG PATHWAY	ssc04151	11	335	0.190765	0.956147	ENSSSCG00025040086|ENSSSCG00025046494|Novel01796|ENSSSCG00025025682|ENSSSCG00025029386|ENSSSCG00025070810|ENSSSCG00025007007|ENSSSCG00025022953|ENSSSCG00025003049|Novel05137|ENSSSCG00025019015	ssc:396810|ssc:100512070|ssc:100158200|ssc:100622336|ssc:397460|ssc:396781|ssc:397162|ssc:100515967|ssc:100622559|ssc:100513005|ssc:100625589|	396810|100512070|100158200|100622336|397460|396781|397162|100515967|100622559|100513005|100625589|	http://www.genome.jp/kegg-bin/show_pathway?ssc04151/ssc:396810%09red/ssc:100625589%09red/ssc:100512070%09red/ssc:100158200%09red/ssc:100622559%09red/ssc:397162%09red/ssc:100622336%09red/ssc:100515967%09red/ssc:397460%09red/ssc:100513005%09red/ssc:396781%09red	3	8
Metabolism	Metabolism of cofactors and vitamins	Riboflavin metabolism	KEGG PATHWAY	ssc00740	1	8	0.192033	0.956147	ENSSSCG00025019530	ssc:397414|	397414|	http://www.genome.jp/kegg-bin/show_pathway?ssc00740/ssc:397414%09red	0	1
Cellular Processes	Cellular community - eukaryotes	Focal adhesion	KEGG PATHWAY	ssc04510	7	194	0.193458	0.956147	Novel01796|ENSSSCG00025029386|ENSSSCG00025007007|ENSSSCG00025022953|ENSSSCG00025003049|Novel05137|ENSSSCG00025019015	ssc:100158200|ssc:397460|ssc:397162|ssc:100515967|ssc:100622559|ssc:100513005|ssc:100625589|	100158200|397460|397162|100515967|100622559|100513005|100625589|	http://www.genome.jp/kegg-bin/show_pathway?ssc04510/ssc:100622559%09red/ssc:100625589%09red/ssc:100158200%09red/ssc:397162%09red/ssc:100515967%09red/ssc:397460%09red/ssc:100513005%09red	3	4
Human Diseases	Infectious disease: viral	Epstein-Barr virus infection	KEGG PATHWAY	ssc05169	7	195	0.19669	0.956147	ENSSSCG00025070484|ENSSSCG00025023098|ENSSSCG00025017033|ENSSSCG00025054410|ENSSSCG00025070810|ENSSSCG00025007007|ENSSSCG00025003049	ssc:100135050|ssc:100135031|ssc:595105|ssc:100156017|ssc:396781|ssc:397162|ssc:100622559|	100135050|100135031|595105|100156017|396781|397162|100622559|	http://www.genome.jp/kegg-bin/show_pathway?ssc05169/ssc:100622559%09red/ssc:100156017%09red/ssc:100135031%09red/ssc:595105%09red/ssc:397162%09red/ssc:396781%09red/ssc:100135050%09red	2	5
Human Diseases	Infectious disease: bacterial	Tuberculosis	KEGG PATHWAY	ssc05152	6	163	0.205716	0.956147	ENSSSCG00025066106|ENSSSCG00025070484|ENSSSCG00025004765|ENSSSCG00025069228|ENSSSCG00025070810|ENSSSCG00025017033	ssc:100621483|ssc:100135050|ssc:397406|ssc:396660|ssc:396781|ssc:595105|	100621483|100135050|397406|396660|396781|595105|	http://www.genome.jp/kegg-bin/show_pathway?ssc05152/ssc:100621483%09red/ssc:595105%09red/ssc:397406%09red/ssc:396660%09red/ssc:396781%09red/ssc:100135050%09red	1	5
Organismal Systems	Immune system	Fc epsilon RI signaling pathway	KEGG PATHWAY	ssc04664	3	64	0.207084	0.956147	ENSSSCG00025003049|ENSSSCG00025070810|ENSSSCG00025004765	ssc:100622559|ssc:396781|ssc:397406|	100622559|396781|397406|	http://www.genome.jp/kegg-bin/show_pathway?ssc04664/ssc:397406%09red/ssc:100622559%09red/ssc:396781%09red	1	2
Human Diseases	Infectious disease: parasitic	Leishmaniasis	KEGG PATHWAY	ssc05140	3	66	0.219296	0.956147	ENSSSCG00025061411|ENSSSCG00025070810|ENSSSCG00025070484	ssc:397108|ssc:396781|ssc:100135050|	397108|396781|100135050|	http://www.genome.jp/kegg-bin/show_pathway?ssc05140/ssc:397108%09red/ssc:100135050%09red/ssc:396781%09red	0	3
Human Diseases	Immune disease	Systemic lupus erythematosus	KEGG PATHWAY	ssc05322	4	99	0.221952	0.956147	ENSSSCG00025070484|ENSSSCG00025023915|ENSSSCG00025070810|ENSSSCG00025046261	ssc:100135050|ssc:397441|ssc:396781|ssc:102160938|	100135050|397441|396781|102160938|	http://www.genome.jp/kegg-bin/show_pathway?ssc05322/ssc:100135050%09red/ssc:102160938%09red/ssc:397441%09red/ssc:396781%09red	0	4
Organismal Systems	Digestive system	Bile secretion	KEGG PATHWAY	ssc04976	3	69	0.237874	0.956147	ENSSSCG00025024747|ENSSSCG00025041323|ENSSSCG00025012867	ssc:100127153|ssc:100620994|ssc:397018|	100127153|100620994|397018|	http://www.genome.jp/kegg-bin/show_pathway?ssc04976/ssc:397018%09red/ssc:100127153%09red/ssc:100620994%09red	0	3
Cellular Processes	Cell growth and death	p53 signaling pathway	KEGG PATHWAY	ssc04115	3	69	0.237874	0.956147	ENSSSCG00025017033|ENSSSCG00025012841|ENSSSCG00025007007	ssc:595105|ssc:100517403|ssc:397162|	595105|100517403|397162|	http://www.genome.jp/kegg-bin/show_pathway?ssc04115/ssc:100517403%09red/ssc:595105%09red/ssc:397162%09red	2	1
Human Diseases	Drug resistance: antineoplastic	Platinum drug resistance	KEGG PATHWAY	ssc01524	3	69	0.237874	0.956147	ENSSSCG00025003049|ENSSSCG00025012841|ENSSSCG00025017033	ssc:100622559|ssc:100517403|ssc:595105|	100622559|100517403|595105|	http://www.genome.jp/kegg-bin/show_pathway?ssc01524/ssc:100622559%09red/ssc:100517403%09red/ssc:595105%09red	3	0
Human Diseases	Infectious disease: parasitic	Toxoplasmosis	KEGG PATHWAY	ssc05145	4	103	0.242021	0.956147	Novel01796|ENSSSCG00025019015|ENSSSCG00025070484|ENSSSCG00025017033	ssc:100158200|ssc:100625589|ssc:100135050|ssc:595105|	100158200|100625589|100135050|595105|	http://www.genome.jp/kegg-bin/show_pathway?ssc05145/ssc:100158200%09red/ssc:100625589%09red/ssc:595105%09red/ssc:100135050%09red	2	2
Organismal Systems	Immune system	C-type lectin receptor signaling pathway	KEGG PATHWAY	ssc04625	4	103	0.242021	0.956147	ENSSSCG00025038775|ENSSSCG00025017033|ENSSSCG00025004765|ENSSSCG00025003049	ssc:100738902|ssc:595105|ssc:397406|ssc:100622559|	100738902|595105|397406|100622559|	http://www.genome.jp/kegg-bin/show_pathway?ssc04625/ssc:397406%09red/ssc:100738902%09red/ssc:100622559%09red/ssc:595105%09red	3	1
Organismal Systems	Immune system	Chemokine signaling pathway	KEGG PATHWAY	ssc04062	6	177	0.258926	0.956147	ENSSSCG00025008424|ENSSSCG00025041323|ENSSSCG00025017022|ENSSSCG00025003049|ENSSSCG00025047414|ENSSSCG00025051813	ssc:396735|ssc:100620994|ssc:414904|ssc:100622559|ssc:100521141|ssc:414372|	396735|100620994|414904|100622559|100521141|414372|	http://www.genome.jp/kegg-bin/show_pathway?ssc04062/ssc:100622559%09red/ssc:396735%09red/ssc:414904%09red/ssc:414372%09red/ssc:100521141%09red/ssc:100620994%09red	1	5
Human Diseases	Endocrine and metabolic disease	Insulin resistance	KEGG PATHWAY	ssc04931	4	109	0.27283	0.956147	ENSSSCG00025039742|ENSSSCG00025003049|ENSSSCG00025046494|ENSSSCG00025007892	ssc:100523972|ssc:100622559|ssc:100512070|ssc:100515931|	100523972|100622559|100512070|100515931|	http://www.genome.jp/kegg-bin/show_pathway?ssc04931/ssc:100622559%09red/ssc:100515931%09red/ssc:100523972%09red/ssc:100512070%09red	2	2
Organismal Systems	Nervous system	Retrograde endocannabinoid signaling	KEGG PATHWAY	ssc04723	5	145	0.275409	0.956147	ENSSSCG00025003813|ENSSSCG00025021637|ENSSSCG00025041323|ENSSSCG00025052073|ENSSSCG00025074773	ssc:100515928|ssc:808511|ssc:100620994|ssc:100520950|ssc:100514033|	100515928|808511|100620994|100520950|100514033|	http://www.genome.jp/kegg-bin/show_pathway?ssc04723/ssc:808511%09red/ssc:100515928%09red/ssc:100520950%09red/ssc:100620994%09red/ssc:100514033%09red	0	5
Cellular Processes	Cell growth and death	Ferroptosis	KEGG PATHWAY	ssc04216	2	42	0.275426	0.956147	ENSSSCG00025006055|ENSSSCG00025061411	ssc:399537|ssc:397108|	399537|397108|	http://www.genome.jp/kegg-bin/show_pathway?ssc04216/ssc:397108%09red/ssc:399537%09red	0	2
Environmental Information Processing	Signal transduction	Phospholipase D signaling pathway	KEGG PATHWAY	ssc04072	5	146	0.279902	0.956147	ENSSSCG00025003049|ENSSSCG00025040086|ENSSSCG00025041323|ENSSSCG00025070810|ENSSSCG00025004765	ssc:100622559|ssc:396810|ssc:100620994|ssc:396781|ssc:397406|	100622559|396810|100620994|396781|397406|	http://www.genome.jp/kegg-bin/show_pathway?ssc04072/ssc:397406%09red/ssc:396810%09red/ssc:100620994%09red/ssc:100622559%09red/ssc:396781%09red	1	4
Human Diseases	Cancer: overview	Viral carcinogenesis	KEGG PATHWAY	ssc05203	6	183	0.282777	0.956147	ENSSSCG00025023098|ENSSSCG00025007007|ENSSSCG00025054410|ENSSSCG00025017033|ENSSSCG00025003049|ENSSSCG00025046261	ssc:100135031|ssc:397162|ssc:100156017|ssc:595105|ssc:100622559|ssc:102160938|	100135031|397162|100156017|595105|100622559|102160938|	http://www.genome.jp/kegg-bin/show_pathway?ssc05203/ssc:100622559%09red/ssc:100156017%09red/ssc:102160938%09red/ssc:100135031%09red/ssc:595105%09red/ssc:397162%09red	2	4
Human Diseases	Infectious disease: viral	Human T-cell leukemia virus 1 infection	KEGG PATHWAY	ssc05166	7	220	0.283392	0.956147	ENSSSCG00025014223|ENSSSCG00025070484|ENSSSCG00025023098|ENSSSCG00025054410|ENSSSCG00025041323|ENSSSCG00025007007|ENSSSCG00025003049	ssc:110260624|ssc:100135050|ssc:100135031|ssc:100156017|ssc:100620994|ssc:397162|ssc:100622559|	110260624|100135050|100135031|100156017|100620994|397162|100622559|	http://www.genome.jp/kegg-bin/show_pathway?ssc05166/ssc:100622559%09red/ssc:100156017%09red/ssc:100135031%09red/ssc:397162%09red/ssc:110260624%09red/ssc:100620994%09red/ssc:100135050%09red	1	6
Cellular Processes	Cell growth and death	Necroptosis	KEGG PATHWAY	ssc04217	5	147	0.284409	0.956147	ENSSSCG00025017335|ENSSSCG00025031375|ENSSSCG00025061411|ENSSSCG00025017559|ENSSSCG00025017033	ssc:414381|ssc:100513035|ssc:397108|ssc:396944|ssc:595105|	414381|100513035|397108|396944|595105|	http://www.genome.jp/kegg-bin/show_pathway?ssc04217/ssc:396944%09red/ssc:414381%09red/ssc:397108%09red/ssc:100513035%09red/ssc:595105%09red	2	3
Organismal Systems	Nervous system	Cholinergic synapse	KEGG PATHWAY	ssc04725	4	112	0.28848	0.956147	ENSSSCG00025003813|ENSSSCG00025003049|ENSSSCG00025041323|ENSSSCG00025002433	ssc:100515928|ssc:100622559|ssc:100620994|ssc:100155818|	100515928|100622559|100620994|100155818|	http://www.genome.jp/kegg-bin/show_pathway?ssc04725/ssc:100515928%09red/ssc:100622559%09red/ssc:100620994%09red/ssc:100155818%09red	2	2
Environmental Information Processing	Signal transduction	Hedgehog signaling pathway	KEGG PATHWAY	ssc04340	2	44	0.292844	0.956147	ENSSSCG00025047414|ENSSSCG00025007007	ssc:100521141|ssc:397162|	100521141|397162|	http://www.genome.jp/kegg-bin/show_pathway?ssc04340/ssc:100521141%09red/ssc:397162%09red	0	2
Human Diseases	Infectious disease: viral	Influenza A	KEGG PATHWAY	ssc05164	5	150	0.29801	0.956147	ENSSSCG00025003049|ENSSSCG00025010486|ENSSSCG00025063345|ENSSSCG00025070484|ENSSSCG00025017033	ssc:100622559|ssc:100525899|ssc:100518830|ssc:100135050|ssc:595105|	100622559|100525899|100518830|100135050|595105|	http://www.genome.jp/kegg-bin/show_pathway?ssc05164/ssc:100518830%09red/ssc:100622559%09red/ssc:100135050%09red/ssc:595105%09red/ssc:100525899%09red	2	3
Human Diseases	Endocrine and metabolic disease	Non-alcoholic fatty liver disease (NAFLD)	KEGG PATHWAY	ssc04932	5	150	0.29801	0.956147	ENSSSCG00025003049|ENSSSCG00025017033|ENSSSCG00025018366|ENSSSCG00025052073|ENSSSCG00025074773	ssc:100622559|ssc:595105|ssc:100038000|ssc:100520950|ssc:100514033|	100622559|595105|100038000|100520950|100514033|	http://www.genome.jp/kegg-bin/show_pathway?ssc04932/ssc:100520950%09red/ssc:100038000%09red/ssc:100622559%09red/ssc:595105%09red/ssc:100514033%09red	2	3
Metabolism	Lipid metabolism	Ether lipid metabolism	KEGG PATHWAY	ssc00565	2	45	0.301533	0.956147	ENSSSCG00025054614|ENSSSCG00025008083	ssc:100517894|ssc:100514845|	100517894|100514845|	http://www.genome.jp/kegg-bin/show_pathway?ssc00565/ssc:100514845%09red/ssc:100517894%09red	2	0
Human Diseases	Neurodegenerative disease	Huntington disease	KEGG PATHWAY	ssc05016	6	190	0.311174	0.956147	ENSSSCG00025076400|ENSSSCG00025012841|ENSSSCG00025074773|ENSSSCG00025017033|ENSSSCG00025018366|ENSSSCG00025052073	ssc:100520250|ssc:100517403|ssc:100514033|ssc:595105|ssc:100038000|ssc:100520950|	100520250|100517403|100514033|595105|100038000|100520950|	http://www.genome.jp/kegg-bin/show_pathway?ssc05016/ssc:100038000%09red/ssc:100517403%09red/ssc:595105%09red/ssc:100514033%09red/ssc:100520950%09red/ssc:100520250%09red	2	4
Organismal Systems	Digestive system	Cholesterol metabolism	KEGG PATHWAY	ssc04979	2	47	0.318852	0.956147	ENSSSCG00025012867|ENSSSCG00025017424	ssc:397018|ssc:397628|	397018|397628|	http://www.genome.jp/kegg-bin/show_pathway?ssc04979/ssc:397018%09red/ssc:397628%09red	0	2
Cellular Processes	Transport and catabolism	Lysosome	KEGG PATHWAY	ssc04142	4	118	0.32011	0.956147	ENSSSCG00025016352|ENSSSCG00025019530|ENSSSCG00025054501|ENSSSCG00025014464	ssc:110258083|ssc:397414|ssc:100141405|ssc:100515919|	110258083|397414|100141405|100515919|	http://www.genome.jp/kegg-bin/show_pathway?ssc04142/ssc:110258083%09red/ssc:397414%09red/ssc:100141405%09red/ssc:100515919%09red	2	2
Metabolism	Amino acid metabolism	Arginine and proline metabolism	KEGG PATHWAY	ssc00330	2	48	0.327474	0.956147	ENSSSCG00025009245|ENSSSCG00025030743	ssc:100155893|ssc:397134|	100155893|397134|	http://www.genome.jp/kegg-bin/show_pathway?ssc00330/ssc:100155893%09red/ssc:397134%09red	0	2
Metabolism	Energy metabolism	Nitrogen metabolism	KEGG PATHWAY	ssc00910	1	16	0.331574	0.956147	ENSSSCG00025017559	ssc:396944|	396944|	http://www.genome.jp/kegg-bin/show_pathway?ssc00910/ssc:396944%09red	0	1
Organismal Systems	Digestive system	Protein digestion and absorption	KEGG PATHWAY	ssc04974	3	86	0.346218	0.956147	ENSSSCG00025022953|ENSSSCG00025068500|ENSSSCG00025010486	ssc:100515967|ssc:100621609|ssc:100525899|	100515967|100621609|100525899|	http://www.genome.jp/kegg-bin/show_pathway?ssc04974/ssc:100515967%09red/ssc:100621609%09red/ssc:100525899%09red	0	3
Organismal Systems	Development	Osteoclast differentiation	KEGG PATHWAY	ssc04380	4	124	0.35198	0.956147	ENSSSCG00025033792|ENSSSCG00025019530|ENSSSCG00025065475|ENSSSCG00025003049	ssc:494566|ssc:397414|ssc:100523358|ssc:100622559|	494566|397414|100523358|100622559|	http://www.genome.jp/kegg-bin/show_pathway?ssc04380/ssc:397414%09red/ssc:100622559%09red/ssc:494566%09red/ssc:100523358%09red	2	2
Organismal Systems	Nervous system	GABAergic synapse	KEGG PATHWAY	ssc04727	3	87	0.352625	0.956147	ENSSSCG00025003813|ENSSSCG00025041323|ENSSSCG00025017559	ssc:100515928|ssc:100620994|ssc:396944|	100515928|100620994|396944|	http://www.genome.jp/kegg-bin/show_pathway?ssc04727/ssc:396944%09red/ssc:100515928%09red/ssc:100620994%09red	0	3
Metabolism	Metabolism of other amino acids	Glutathione metabolism	KEGG PATHWAY	ssc00480	2	51	0.353147	0.956147	ENSSSCG00025006055|ENSSSCG00025073377	ssc:399537|ssc:100154091|	399537|100154091|	http://www.genome.jp/kegg-bin/show_pathway?ssc00480/ssc:100154091%09red/ssc:399537%09red	0	2
Organismal Systems	Immune system	Fc gamma R-mediated phagocytosis	KEGG PATHWAY	ssc04666	3	89	0.365416	0.956147	ENSSSCG00025003049|ENSSSCG00025070810|ENSSSCG00025029706	ssc:100622559|ssc:396781|ssc:100522631|	100622559|396781|100522631|	http://www.genome.jp/kegg-bin/show_pathway?ssc04666/ssc:100622559%09red/ssc:100522631%09red/ssc:396781%09red	1	2
Human Diseases	Cardiovascular disease	Hypertrophic cardiomyopathy (HCM)	KEGG PATHWAY	ssc05410	3	89	0.365416	0.956147	Novel01796|ENSSSCG00025019015|ENSSSCG00025051647	ssc:100158200|ssc:100625589|ssc:396693|	100158200|100625589|396693|	http://www.genome.jp/kegg-bin/show_pathway?ssc05410/ssc:100158200%09red/ssc:396693%09red/ssc:100625589%09red	1	2
Human Diseases	Infectious disease: bacterial	Staphylococcus aureus infection	KEGG PATHWAY	ssc05150	2	53	0.370072	0.956147	ENSSSCG00025070810|ENSSSCG00025070484	ssc:396781|ssc:100135050|	396781|100135050|	http://www.genome.jp/kegg-bin/show_pathway?ssc05150/ssc:100135050%09red/ssc:396781%09red	0	2
Human Diseases	Substance dependence	Morphine addiction	KEGG PATHWAY	ssc05032	3	90	0.371796	0.956147	ENSSSCG00025003813|ENSSSCG00025047414|ENSSSCG00025041323	ssc:100515928|ssc:100521141|ssc:100620994|	100515928|100521141|100620994|	http://www.genome.jp/kegg-bin/show_pathway?ssc05032/ssc:100515928%09red/ssc:100620994%09red/ssc:100521141%09red	0	3
Cellular Processes	Transport and catabolism	Autophagy - animal	KEGG PATHWAY	ssc04140	4	128	0.373247	0.956147	ENSSSCG00025003049|ENSSSCG00025042170|ENSSSCG00025017335|ENSSSCG00025014464	ssc:100622559|ssc:100462745|ssc:414381|ssc:100515919|	100622559|100462745|414381|100515919|	http://www.genome.jp/kegg-bin/show_pathway?ssc04140/ssc:100462745%09red/ssc:100622559%09red/ssc:414381%09red/ssc:100515919%09red	3	1
Organismal Systems	Digestive system	Pancreatic secretion	KEGG PATHWAY	ssc04972	3	91	0.378164	0.956147	ENSSSCG00025068500|ENSSSCG00025041323|ENSSSCG00025010486	ssc:100621609|ssc:100620994|ssc:100525899|	100621609|100620994|100525899|	http://www.genome.jp/kegg-bin/show_pathway?ssc04972/ssc:100621609%09red/ssc:100620994%09red/ssc:100525899%09red	0	3
Human Diseases	Drug resistance: antineoplastic	Endocrine resistance	KEGG PATHWAY	ssc01522	3	91	0.378164	0.956147	ENSSSCG00025003049|ENSSSCG00025041323|ENSSSCG00025015768	ssc:100622559|ssc:100620994|ssc:100152163|	100622559|100620994|100152163|	http://www.genome.jp/kegg-bin/show_pathway?ssc01522/ssc:100622559%09red/ssc:100152163%09red/ssc:100620994%09red	1	2
Human Diseases	Cancer: specific types	Small cell lung cancer	KEGG PATHWAY	ssc05222	3	91	0.378164	0.956147	ENSSSCG00025003049|ENSSSCG00025019015|Novel01796	ssc:100622559|ssc:100625589|ssc:100158200|	100622559|100625589|100158200|	http://www.genome.jp/kegg-bin/show_pathway?ssc05222/ssc:100622559%09red/ssc:100158200%09red/ssc:100625589%09red	2	1
Human Diseases	Infectious disease: bacterial	Legionellosis	KEGG PATHWAY	ssc05134	2	54	0.378468	0.956147	ENSSSCG00025017022|ENSSSCG00025017033	ssc:414904|ssc:595105|	414904|595105|	http://www.genome.jp/kegg-bin/show_pathway?ssc05134/ssc:414904%09red/ssc:595105%09red	1	1
Environmental Information Processing	Signal transduction	FoxO signaling pathway	KEGG PATHWAY	ssc04068	4	130	0.383863	0.956147	ENSSSCG00025003049|ENSSSCG00025042170|ENSSSCG00025046494|ENSSSCG00025007007	ssc:100622559|ssc:100462745|ssc:100512070|ssc:397162|	100622559|100462745|100512070|397162|	http://www.genome.jp/kegg-bin/show_pathway?ssc04068/ssc:100462745%09red/ssc:100622559%09red/ssc:100512070%09red/ssc:397162%09red	2	2
Organismal Systems	Endocrine system	Regulation of lipolysis in adipocytes	KEGG PATHWAY	ssc04923	2	55	0.386817	0.956147	ENSSSCG00025003049|ENSSSCG00025041323	ssc:100622559|ssc:100620994|	100622559|100620994|	http://www.genome.jp/kegg-bin/show_pathway?ssc04923/ssc:100622559%09red/ssc:100620994%09red	1	1
Metabolism	Energy metabolism	Oxidative phosphorylation	KEGG PATHWAY	ssc00190	4	132	0.394457	0.956147	ENSSSCG00025052073|ENSSSCG00025018366|ENSSSCG00025021637|ENSSSCG00025074773	ssc:100520950|ssc:100038000|ssc:808511|ssc:100514033|	100520950|100038000|808511|100514033|	http://www.genome.jp/kegg-bin/show_pathway?ssc00190/ssc:808511%09red/ssc:100520950%09red/ssc:100038000%09red/ssc:100514033%09red	0	4
Metabolism	Lipid metabolism	Glycerophospholipid metabolism	KEGG PATHWAY	ssc00564	3	95	0.403483	0.956147	ENSSSCG00025054614|ENSSSCG00025077607|ENSSSCG00025009688	ssc:100517894|ssc:100524478|ssc:100621753|	100517894|100524478|100621753|	http://www.genome.jp/kegg-bin/show_pathway?ssc00564/ssc:100621753%09red/ssc:100524478%09red/ssc:100517894%09red	1	2
Organismal Systems	Immune system	Toll-like receptor signaling pathway	KEGG PATHWAY	ssc04620	3	95	0.403483	0.956147	ENSSSCG00025023915|ENSSSCG00025017033|ENSSSCG00025003049	ssc:397441|ssc:595105|ssc:100622559|	397441|595105|100622559|	http://www.genome.jp/kegg-bin/show_pathway?ssc04620/ssc:100622559%09red/ssc:397441%09red/ssc:595105%09red	2	1
Metabolism	Metabolism of terpenoids and polyketides	Terpenoid backbone biosynthesis	KEGG PATHWAY	ssc00900	1	21	0.406282	0.956147	ENSSSCG00025036182	ssc:100152230|	100152230|	http://www.genome.jp/kegg-bin/show_pathway?ssc00900/ssc:100152230%09red	0	1
Human Diseases	Cancer: overview	Choline metabolism in cancer	KEGG PATHWAY	ssc05231	3	96	0.409769	0.956147	ENSSSCG00025074458|ENSSSCG00025077607|ENSSSCG00025003049	ssc:100124377|ssc:100524478|ssc:100622559|	100124377|100524478|100622559|	http://www.genome.jp/kegg-bin/show_pathway?ssc05231/ssc:100622559%09red/ssc:100524478%09red/ssc:100124377%09red	1	2
Organismal Systems	Endocrine system	Insulin signaling pathway	KEGG PATHWAY	ssc04910	4	135	0.410293	0.956147	ENSSSCG00025003049|ENSSSCG00025046494|ENSSSCG00025051781|ENSSSCG00025007892	ssc:100622559|ssc:100512070|ssc:100310801|ssc:100515931|	100622559|100512070|100310801|100515931|	http://www.genome.jp/kegg-bin/show_pathway?ssc04910/ssc:100622559%09red/ssc:100515931%09red/ssc:100512070%09red/ssc:100310801%09red	2	2
Human Diseases	Infectious disease: viral	Measles	KEGG PATHWAY	ssc05162	4	136	0.415553	0.956147	ENSSSCG00025003049|ENSSSCG00025017033|ENSSSCG00025012841|ENSSSCG00025007007	ssc:100622559|ssc:595105|ssc:100517403|ssc:397162|	100622559|595105|100517403|397162|	http://www.genome.jp/kegg-bin/show_pathway?ssc05162/ssc:100622559%09red/ssc:100517403%09red/ssc:595105%09red/ssc:397162%09red	3	1
Organismal Systems	Endocrine system	Renin-angiotensin system	KEGG PATHWAY	ssc04614	1	22	0.420192	0.956147	ENSSSCG00025011703	ssc:100524822|	100524822|	http://www.genome.jp/kegg-bin/show_pathway?ssc04614/ssc:100524822%09red	0	1
Organismal Systems	Digestive system	Vitamin digestion and absorption	KEGG PATHWAY	ssc04977	1	22	0.420192	0.956147	ENSSSCG00025012867	ssc:397018|	397018|	http://www.genome.jp/kegg-bin/show_pathway?ssc04977/ssc:397018%09red	0	1
Metabolism	Carbohydrate metabolism	Pentose and glucuronate interconversions	KEGG PATHWAY	ssc00040	1	22	0.420192	0.956147	Novel02321	ssc:396816|	396816|	http://www.genome.jp/kegg-bin/show_pathway?ssc00040/ssc:396816%09red	0	1
Human Diseases	Infectious disease: viral	Kaposi sarcoma-associated herpesvirus infection	KEGG PATHWAY	ssc05167	5	177	0.422713	0.956147	ENSSSCG00025023915|ENSSSCG00025017022|ENSSSCG00025003049|ENSSSCG00025017033|ENSSSCG00025023098	ssc:397441|ssc:414904|ssc:100622559|ssc:595105|ssc:100135031|	397441|414904|100622559|595105|100135031|	http://www.genome.jp/kegg-bin/show_pathway?ssc05167/ssc:100622559%09red/ssc:414904%09red/ssc:100135031%09red/ssc:595105%09red/ssc:397441%09red	2	3
Organismal Systems	Endocrine system	Melanogenesis	KEGG PATHWAY	ssc04916	3	99	0.428497	0.956147	ENSSSCG00025062199|ENSSSCG00025040086|ENSSSCG00025041323	ssc:407745|ssc:396810|ssc:100620994|	407745|396810|100620994|	http://www.genome.jp/kegg-bin/show_pathway?ssc04916/ssc:407745%09red/ssc:396810%09red/ssc:100620994%09red	0	3
Environmental Information Processing	Signal transduction	NF-kappa B signaling pathway	KEGG PATHWAY	ssc04064	3	99	0.428497	0.956147	ENSSSCG00025014223|ENSSSCG00025070810|ENSSSCG00025017335	ssc:110260624|ssc:396781|ssc:414381|	110260624|396781|414381|	http://www.genome.jp/kegg-bin/show_pathway?ssc04064/ssc:110260624%09red/ssc:414381%09red/ssc:396781%09red	0	3
Environmental Information Processing	Signaling molecules and interaction	Cytokine-cytokine receptor interaction	KEGG PATHWAY	ssc04060	7	259	0.430736	0.956147	ENSSSCG00025014223|ENSSSCG00025025682|ENSSSCG00025008424|ENSSSCG00025038775|ENSSSCG00025017022|ENSSSCG00025058290|ENSSSCG00025051813	ssc:110260624|ssc:100622336|ssc:396735|ssc:100738902|ssc:414904|ssc:102162772|ssc:414372|	110260624|100622336|396735|100738902|414904|102162772|414372|	http://www.genome.jp/kegg-bin/show_pathway?ssc04060/ssc:100738902%09red/ssc:414904%09red/ssc:100622336%09red/ssc:414372%09red/ssc:102162772%09red/ssc:110260624%09red/ssc:396735%09red	2	5
Metabolism	Glycan biosynthesis and metabolism	Mannose type O-glycan biosynthesis	KEGG PATHWAY	ssc00515	1	23	0.433776	0.956147	ENSSSCG00025014601	ssc:100525803|	100525803|	http://www.genome.jp/kegg-bin/show_pathway?ssc00515/ssc:100525803%09red	0	1
Organismal Systems	Immune system	Natural killer cell mediated cytotoxicity	KEGG PATHWAY	ssc04650	3	100	0.434694	0.956147	ENSSSCG00025003049|ENSSSCG00025070810|ENSSSCG00025004765	ssc:100622559|ssc:396781|ssc:397406|	100622559|396781|397406|	http://www.genome.jp/kegg-bin/show_pathway?ssc04650/ssc:397406%09red/ssc:100622559%09red/ssc:396781%09red	1	2
Organismal Systems	Aging	Longevity regulating pathway - multiple species	KEGG PATHWAY	ssc04213	2	61	0.435795	0.956147	ENSSSCG00025003049|ENSSSCG00025041323	ssc:100622559|ssc:100620994|	100622559|100620994|	http://www.genome.jp/kegg-bin/show_pathway?ssc04213/ssc:100622559%09red/ssc:100620994%09red	1	1
Organismal Systems	Endocrine system	Cortisol synthesis and secretion	KEGG PATHWAY	ssc04927	2	62	0.443754	0.956147	ENSSSCG00025012867|ENSSSCG00025041323	ssc:397018|ssc:100620994|	397018|100620994|	http://www.genome.jp/kegg-bin/show_pathway?ssc04927/ssc:397018%09red/ssc:100620994%09red	0	2
Human Diseases	Neurodegenerative disease	Parkinson disease	KEGG PATHWAY	ssc05012	4	142	0.446866	0.956147	ENSSSCG00025052073|ENSSSCG00025018366|ENSSSCG00025021637|ENSSSCG00025074773	ssc:100520950|ssc:100038000|ssc:808511|ssc:100514033|	100520950|100038000|808511|100514033|	http://www.genome.jp/kegg-bin/show_pathway?ssc05012/ssc:808511%09red/ssc:100520950%09red/ssc:100038000%09red/ssc:100514033%09red	0	4
Metabolism	Metabolism of cofactors and vitamins	Folate biosynthesis	KEGG PATHWAY	ssc00790	1	24	0.447043	0.956147	Novel02321	ssc:396816|	396816|	http://www.genome.jp/kegg-bin/show_pathway?ssc00790/ssc:396816%09red	0	1
Metabolism	Glycan biosynthesis and metabolism	Glycosaminoglycan biosynthesis - heparan sulfate / heparin	KEGG PATHWAY	ssc00534	1	24	0.447043	0.956147	ENSSSCG00025043310	ssc:100628223|	100628223|	http://www.genome.jp/kegg-bin/show_pathway?ssc00534/ssc:100628223%09red	0	1
Organismal Systems	Immune system	RIG-I-like receptor signaling pathway	KEGG PATHWAY	ssc04622	2	63	0.45165	0.956147	ENSSSCG00025042170|ENSSSCG00025017033	ssc:100462745|ssc:595105|	100462745|595105|	http://www.genome.jp/kegg-bin/show_pathway?ssc04622/ssc:100462745%09red/ssc:595105%09red	2	0
Human Diseases	Cancer: overview	Central carbon metabolism in cancer	KEGG PATHWAY	ssc05230	2	63	0.45165	0.956147	ENSSSCG00025003049|ENSSSCG00025040086	ssc:100622559|ssc:396810|	100622559|396810|	http://www.genome.jp/kegg-bin/show_pathway?ssc05230/ssc:396810%09red/ssc:100622559%09red	1	1
Human Diseases	Cancer: specific types	Acute myeloid leukemia	KEGG PATHWAY	ssc05221	2	64	0.459481	0.956147	ENSSSCG00025003049|ENSSSCG00025040086	ssc:100622559|ssc:396810|	100622559|396810|	http://www.genome.jp/kegg-bin/show_pathway?ssc05221/ssc:396810%09red/ssc:100622559%09red	1	1
Metabolism	Glycan biosynthesis and metabolism	Glycosylphosphatidylinositol (GPI)-anchor biosynthesis	KEGG PATHWAY	ssc00563	1	25	0.459999	0.956147	ENSSSCG00025075059	ssc:100518264|	100518264|	http://www.genome.jp/kegg-bin/show_pathway?ssc00563/ssc:100518264%09red	1	0
Human Diseases	Infectious disease: viral	Hepatitis C	KEGG PATHWAY	ssc05160	4	146	0.46745	0.956147	ENSSSCG00025003049|ENSSSCG00025012867|ENSSSCG00025017335|ENSSSCG00025017033	ssc:100622559|ssc:397018|ssc:414381|ssc:595105|	100622559|397018|414381|595105|	http://www.genome.jp/kegg-bin/show_pathway?ssc05160/ssc:397018%09red/ssc:100622559%09red/ssc:414381%09red/ssc:595105%09red	2	2
Organismal Systems	Immune system	T cell receptor signaling pathway	KEGG PATHWAY	ssc04660	3	106	0.471308	0.956147	ENSSSCG00025003049|ENSSSCG00025029706|ENSSSCG00025073413	ssc:100622559|ssc:100522631|ssc:396627|	100622559|100522631|396627|	http://www.genome.jp/kegg-bin/show_pathway?ssc04660/ssc:100622559%09red/ssc:100522631%09red/ssc:396627%09red	1	2
Metabolism	Lipid metabolism	Fatty acid elongation	KEGG PATHWAY	ssc00062	1	26	0.472651	0.956147	ENSSSCG00025006763	ssc:100312970|	100312970|	http://www.genome.jp/kegg-bin/show_pathway?ssc00062/ssc:100312970%09red	0	1
Organismal Systems	Environmental adaptation	Thermogenesis	KEGG PATHWAY	ssc04714	6	229	0.472696	0.956147	ENSSSCG00025021637|ENSSSCG00025074773|ENSSSCG00025041323|ENSSSCG00025039742|ENSSSCG00025018366|ENSSSCG00025052073	ssc:808511|ssc:100514033|ssc:100620994|ssc:100523972|ssc:100038000|ssc:100520950|	808511|100514033|100620994|100523972|100038000|100520950|	http://www.genome.jp/kegg-bin/show_pathway?ssc04714/ssc:808511%09red/ssc:100038000%09red/ssc:100514033%09red/ssc:100520950%09red/ssc:100620994%09red/ssc:100523972%09red	0	6
Human Diseases	Infectious disease: parasitic	Chagas disease (American trypanosomiasis)	KEGG PATHWAY	ssc05142	3	107	0.477307	0.956147	ENSSSCG00025003049|ENSSSCG00025017335|ENSSSCG00025017033	ssc:100622559|ssc:414381|ssc:595105|	100622559|414381|595105|	http://www.genome.jp/kegg-bin/show_pathway?ssc05142/ssc:100622559%09red/ssc:414381%09red/ssc:595105%09red	2	1
Organismal Systems	Immune system	NOD-like receptor signaling pathway	KEGG PATHWAY	ssc04621	4	148	0.477638	0.956147	ENSSSCG00025017022|ENSSSCG00025061411|ENSSSCG00025042170|ENSSSCG00025017033	ssc:414904|ssc:397108|ssc:100462745|ssc:595105|	414904|397108|100462745|595105|	http://www.genome.jp/kegg-bin/show_pathway?ssc04621/ssc:100462745%09red/ssc:397108%09red/ssc:414904%09red/ssc:595105%09red	2	2
Environmental Information Processing	Signal transduction	HIF-1 signaling pathway	KEGG PATHWAY	ssc04066	3	108	0.483275	0.956147	ENSSSCG00025003049|ENSSSCG00025061411|ENSSSCG00025047706	ssc:100622559|ssc:397108|ssc:100153461|	100622559|397108|100153461|	http://www.genome.jp/kegg-bin/show_pathway?ssc04066/ssc:100622559%09red/ssc:397108%09red/ssc:100153461%09red	2	1
Human Diseases	Cancer: specific types	Renal cell carcinoma	KEGG PATHWAY	ssc05211	2	68	0.49014	0.956147	ENSSSCG00025003049|ENSSSCG00025047706	ssc:100622559|ssc:100153461|	100622559|100153461|	http://www.genome.jp/kegg-bin/show_pathway?ssc05211/ssc:100622559%09red/ssc:100153461%09red	2	0
Environmental Information Processing	Signal transduction	Jak-STAT signaling pathway	KEGG PATHWAY	ssc04630	4	151	0.492777	0.956147	ENSSSCG00025003049|ENSSSCG00025038775|ENSSSCG00025025682|ENSSSCG00025007007	ssc:100622559|ssc:100738902|ssc:100622336|ssc:397162|	100622559|100738902|100622336|397162|	http://www.genome.jp/kegg-bin/show_pathway?ssc04630/ssc:100738902%09red/ssc:100622336%09red/ssc:100622559%09red/ssc:397162%09red	2	2
Metabolism	Lipid metabolism	Biosynthesis of unsaturated fatty acids	KEGG PATHWAY	ssc01040	1	28	0.497076	0.956147	ENSSSCG00025006763	ssc:100312970|	100312970|	http://www.genome.jp/kegg-bin/show_pathway?ssc01040/ssc:100312970%09red	0	1
Environmental Information Processing	Signal transduction	Hippo signaling pathway - multiple species	KEGG PATHWAY	ssc04392	1	28	0.497076	0.956147	ENSSSCG00025024726	ssc:100522573|	100522573|	http://www.genome.jp/kegg-bin/show_pathway?ssc04392/ssc:100522573%09red	0	1
Metabolism	Global and overview maps	Biosynthesis of amino acids	KEGG PATHWAY	ssc01230	2	70	0.505055	0.956147	ENSSSCG00025009245|ENSSSCG00025017559	ssc:100155893|ssc:396944|	100155893|396944|	http://www.genome.jp/kegg-bin/show_pathway?ssc01230/ssc:396944%09red/ssc:100155893%09red	0	2
Organismal Systems	Endocrine system	Prolactin signaling pathway	KEGG PATHWAY	ssc04917	2	70	0.505055	0.956147	ENSSSCG00025003049|ENSSSCG00025007007	ssc:100622559|ssc:397162|	100622559|397162|	http://www.genome.jp/kegg-bin/show_pathway?ssc04917/ssc:100622559%09red/ssc:397162%09red	1	1
Cellular Processes	Cell growth and death	Cellular senescence	KEGG PATHWAY	ssc04218	4	154	0.507729	0.956147	ENSSSCG00025003049|ENSSSCG00025023098|ENSSSCG00025054410|ENSSSCG00025007007	ssc:100622559|ssc:100135031|ssc:100156017|ssc:397162|	100622559|100135031|100156017|397162|	http://www.genome.jp/kegg-bin/show_pathway?ssc04218/ssc:100622559%09red/ssc:100156017%09red/ssc:100135031%09red/ssc:397162%09red	1	3
Organismal Systems	Endocrine system	Thyroid hormone synthesis	KEGG PATHWAY	ssc04918	2	71	0.512405	0.956147	ENSSSCG00025073377|ENSSSCG00025041323	ssc:100154091|ssc:100620994|	100154091|100620994|	http://www.genome.jp/kegg-bin/show_pathway?ssc04918/ssc:100620994%09red/ssc:100154091%09red	0	2
Metabolism	Glycan biosynthesis and metabolism	Mucin type O-glycan biosynthesis	KEGG PATHWAY	ssc00512	1	30	0.52037	0.956147	ENSSSCG00025073819	ssc:100512452|	100512452|	http://www.genome.jp/kegg-bin/show_pathway?ssc00512/ssc:100512452%09red	0	1
Metabolism	Carbohydrate metabolism	Glyoxylate and dicarboxylate metabolism	KEGG PATHWAY	ssc00630	1	30	0.52037	0.956147	ENSSSCG00025017559	ssc:396944|	396944|	http://www.genome.jp/kegg-bin/show_pathway?ssc00630/ssc:396944%09red	0	1
Human Diseases	Infectious disease: bacterial	Bacterial invasion of epithelial cells	KEGG PATHWAY	ssc05100	2	73	0.526887	0.956147	ENSSSCG00025072504|ENSSSCG00025003049	ssc:100515873|ssc:100622559|	100515873|100622559|	http://www.genome.jp/kegg-bin/show_pathway?ssc05100/ssc:100622559%09red/ssc:100515873%09red	1	1
Organismal Systems	Nervous system	Neurotrophin signaling pathway	KEGG PATHWAY	ssc04722	3	117	0.535422	0.956147	ENSSSCG00025039742|ENSSSCG00025003049|ENSSSCG00025048687	ssc:100523972|ssc:100622559|ssc:100155466|	100523972|100622559|100155466|	http://www.genome.jp/kegg-bin/show_pathway?ssc04722/ssc:100155466%09red/ssc:100523972%09red/ssc:100622559%09red	1	2
Human Diseases	Cardiovascular disease	Arrhythmogenic right ventricular cardiomyopathy (ARVC)	KEGG PATHWAY	ssc05412	2	75	0.541076	0.956147	Novel01796|ENSSSCG00025019015	ssc:100158200|ssc:100625589|	100158200|100625589|	http://www.genome.jp/kegg-bin/show_pathway?ssc05412/ssc:100158200%09red/ssc:100625589%09red	1	1
Metabolism	Carbohydrate metabolism	Fructose and mannose metabolism	KEGG PATHWAY	ssc00051	1	32	0.542588	0.956147	Novel02321	ssc:396816|	396816|	http://www.genome.jp/kegg-bin/show_pathway?ssc00051/ssc:396816%09red	0	1
Cellular Processes	Transport and catabolism	Autophagy - other	KEGG PATHWAY	ssc04136	1	32	0.542588	0.956147	ENSSSCG00025042170	ssc:100462745|	100462745|	http://www.genome.jp/kegg-bin/show_pathway?ssc04136/ssc:100462745%09red	1	0
Human Diseases	Drug resistance: antineoplastic	Antifolate resistance	KEGG PATHWAY	ssc01523	1	32	0.542588	0.956147	ENSSSCG00025013570	ssc:396784|	396784|	http://www.genome.jp/kegg-bin/show_pathway?ssc01523/ssc:396784%09red	0	1
Metabolism	Carbohydrate metabolism	Starch and sucrose metabolism	KEGG PATHWAY	ssc00500	1	33	0.553308	0.956147	ENSSSCG00025046494	ssc:100512070|	100512070|	http://www.genome.jp/kegg-bin/show_pathway?ssc00500/ssc:100512070%09red	0	1
Environmental Information Processing	Signal transduction	AMPK signaling pathway	KEGG PATHWAY	ssc04152	3	121	0.557619	0.956147	ENSSSCG00025003049|ENSSSCG00025054410|ENSSSCG00025046494	ssc:100622559|ssc:100156017|ssc:100512070|	100622559|100156017|100512070|	http://www.genome.jp/kegg-bin/show_pathway?ssc04152/ssc:100622559%09red/ssc:100156017%09red/ssc:100512070%09red	1	2
Organismal Systems	Immune system	B cell receptor signaling pathway	KEGG PATHWAY	ssc04662	2	78	0.561799	0.956147	ENSSSCG00025003049|ENSSSCG00025070810	ssc:100622559|ssc:396781|	100622559|396781|	http://www.genome.jp/kegg-bin/show_pathway?ssc04662/ssc:100622559%09red/ssc:396781%09red	1	1
Organismal Systems	Immune system	Platelet activation	KEGG PATHWAY	ssc04611	3	122	0.563068	0.956147	ENSSSCG00025003049|ENSSSCG00025041323|ENSSSCG00025004765	ssc:100622559|ssc:100620994|ssc:397406|	100622559|100620994|397406|	http://www.genome.jp/kegg-bin/show_pathway?ssc04611/ssc:397406%09red/ssc:100622559%09red/ssc:100620994%09red	1	2
Human Diseases	Infectious disease: parasitic	African trypanosomiasis	KEGG PATHWAY	ssc05143	1	35	0.574001	0.956147	ENSSSCG00025070810	ssc:396781|	396781|	http://www.genome.jp/kegg-bin/show_pathway?ssc05143/ssc:396781%09red	0	1
Metabolism	Amino acid metabolism	Tyrosine metabolism	KEGG PATHWAY	ssc00350	1	35	0.574001	0.956147	ENSSSCG00025062199	ssc:407745|	407745|	http://www.genome.jp/kegg-bin/show_pathway?ssc00350/ssc:407745%09red	0	1
Genetic Information Processing	Replication and repair	DNA replication	KEGG PATHWAY	ssc03030	1	35	0.574001	0.956147	Novel01012	ssc:100513971|	100513971|	http://www.genome.jp/kegg-bin/show_pathway?ssc03030/ssc:100513971%09red	0	1
Human Diseases	Neurodegenerative disease	Alzheimer disease	KEGG PATHWAY	ssc05010	4	168	0.574651	0.956147	ENSSSCG00025017033|ENSSSCG00025018366|ENSSSCG00025052073|ENSSSCG00025074773	ssc:595105|ssc:100038000|ssc:100520950|ssc:100514033|	595105|100038000|100520950|100514033|	http://www.genome.jp/kegg-bin/show_pathway?ssc05010/ssc:100520950%09red/ssc:100038000%09red/ssc:595105%09red/ssc:100514033%09red	1	3
Human Diseases	Infectious disease: bacterial	Yersinia infection	KEGG PATHWAY	ssc05135	3	125	0.579167	0.956147	ENSSSCG00025039742|ENSSSCG00025003049|ENSSSCG00025039646	ssc:100523972|ssc:100622559|ssc:396738|	100523972|100622559|396738|	http://www.genome.jp/kegg-bin/show_pathway?ssc05135/ssc:100622559%09red/ssc:100523972%09red/ssc:396738%09red	1	2
Organismal Systems	Digestive system	Fat digestion and absorption	KEGG PATHWAY	ssc04975	1	37	0.593737	0.956147	ENSSSCG00025012867	ssc:397018|	397018|	http://www.genome.jp/kegg-bin/show_pathway?ssc04975/ssc:397018%09red	0	1
Organismal Systems	Excretory system	Aldosterone-regulated sodium reabsorption	KEGG PATHWAY	ssc04960	1	37	0.593737	0.956147	ENSSSCG00025003049	ssc:100622559|	100622559|	http://www.genome.jp/kegg-bin/show_pathway?ssc04960/ssc:100622559%09red	1	0
Metabolism	Amino acid metabolism	Alanine, aspartate and glutamate metabolism	KEGG PATHWAY	ssc00250	1	37	0.593737	0.956147	ENSSSCG00025017559	ssc:396944|	396944|	http://www.genome.jp/kegg-bin/show_pathway?ssc00250/ssc:396944%09red	0	1
Organismal Systems	Endocrine system	Relaxin signaling pathway	KEGG PATHWAY	ssc04926	3	129	0.600042	0.956147	ENSSSCG00025003049|ENSSSCG00025047414|ENSSSCG00025041323	ssc:100622559|ssc:100521141|ssc:100620994|	100622559|100521141|100620994|	http://www.genome.jp/kegg-bin/show_pathway?ssc04926/ssc:100622559%09red/ssc:100620994%09red/ssc:100521141%09red	1	2
Environmental Information Processing	Signaling molecules and interaction	Viral protein interaction with cytokine and cytokine receptor	KEGG PATHWAY	ssc04061	2	84	0.601205	0.956147	ENSSSCG00025017022|ENSSSCG00025051813	ssc:414904|ssc:414372|	414904|414372|	http://www.genome.jp/kegg-bin/show_pathway?ssc04061/ssc:414904%09red/ssc:414372%09red	0	2
Organismal Systems	Circulatory system	Cardiac muscle contraction	KEGG PATHWAY	ssc04260	2	85	0.607506	0.956147	ENSSSCG00025018366|ENSSSCG00025051647	ssc:100038000|ssc:396693|	100038000|396693|	http://www.genome.jp/kegg-bin/show_pathway?ssc04260/ssc:100038000%09red/ssc:396693%09red	0	2
Organismal Systems	Endocrine system	Estrogen signaling pathway	KEGG PATHWAY	ssc04915	3	131	0.610221	0.956147	ENSSSCG00025003813|ENSSSCG00025003049|ENSSSCG00025041323	ssc:100515928|ssc:100622559|ssc:100620994|	100515928|100622559|100620994|	http://www.genome.jp/kegg-bin/show_pathway?ssc04915/ssc:100515928%09red/ssc:100622559%09red/ssc:100620994%09red	1	2
Metabolism	Amino acid metabolism	Glycine, serine and threonine metabolism	KEGG PATHWAY	ssc00260	1	39	0.61256	0.956147	ENSSSCG00025030743	ssc:397134|	397134|	http://www.genome.jp/kegg-bin/show_pathway?ssc00260/ssc:397134%09red	0	1
Genetic Information Processing	Translation	mRNA surveillance pathway	KEGG PATHWAY	ssc03015	2	86	0.613732	0.956147	ENSSSCG00025063345|ENSSSCG00025072065	ssc:100518830|ssc:100153958|	100518830|100153958|	http://www.genome.jp/kegg-bin/show_pathway?ssc03015/ssc:100518830%09red/ssc:100153958%09red	0	2
Human Diseases	Cancer: specific types	Colorectal cancer	KEGG PATHWAY	ssc05210	2	87	0.619882	0.956147	ENSSSCG00025003049|ENSSSCG00025012841	ssc:100622559|ssc:100517403|	100622559|100517403|	http://www.genome.jp/kegg-bin/show_pathway?ssc05210/ssc:100622559%09red/ssc:100517403%09red	2	0
Organismal Systems	Aging	Longevity regulating pathway	KEGG PATHWAY	ssc04211	2	89	0.631954	0.956147	ENSSSCG00025003049|ENSSSCG00025041323	ssc:100622559|ssc:100620994|	100622559|100620994|	http://www.genome.jp/kegg-bin/show_pathway?ssc04211/ssc:100622559%09red/ssc:100620994%09red	1	1
Organismal Systems	Immune system	Th1 and Th2 cell differentiation	KEGG PATHWAY	ssc04658	2	91	0.643725	0.956147	ENSSSCG00025015768|ENSSSCG00025070484	ssc:100152163|ssc:100135050|	100152163|100135050|	http://www.genome.jp/kegg-bin/show_pathway?ssc04658/ssc:100152163%09red/ssc:100135050%09red	0	2
Organismal Systems	Excretory system	Vasopressin-regulated water reabsorption	KEGG PATHWAY	ssc04962	1	43	0.647633	0.956147	ENSSSCG00025048687	ssc:100155466|	100155466|	http://www.genome.jp/kegg-bin/show_pathway?ssc04962/ssc:100155466%09red	0	1
Human Diseases	Cancer: overview	PD-L1 expression and PD-1 checkpoint pathway in cancer	KEGG PATHWAY	ssc05235	2	93	0.655197	0.956147	ENSSSCG00025003049|ENSSSCG00025070648	ssc:100622559|ssc:100515875|	100622559|100515875|	http://www.genome.jp/kegg-bin/show_pathway?ssc05235/ssc:100515875%09red/ssc:100622559%09red	1	1
Organismal Systems	Endocrine system	Aldosterone synthesis and secretion	KEGG PATHWAY	ssc04925	2	93	0.655197	0.956147	ENSSSCG00025012867|ENSSSCG00025041323	ssc:397018|ssc:100620994|	397018|100620994|	http://www.genome.jp/kegg-bin/show_pathway?ssc04925/ssc:397018%09red/ssc:100620994%09red	0	2
Metabolism	Amino acid metabolism	Tryptophan metabolism	KEGG PATHWAY	ssc00380	1	45	0.663962	0.956147	ENSSSCG00025051650	ssc:100625479|	100625479|	http://www.genome.jp/kegg-bin/show_pathway?ssc00380/ssc:100625479%09red	0	1
Organismal Systems	Environmental adaptation	Circadian entrainment	KEGG PATHWAY	ssc04713	2	95	0.666371	0.956147	ENSSSCG00025003813|ENSSSCG00025041323	ssc:100515928|ssc:100620994|	100515928|100620994|	http://www.genome.jp/kegg-bin/show_pathway?ssc04713/ssc:100515928%09red/ssc:100620994%09red	0	2
Human Diseases	Cancer: overview	Pathways in cancer	KEGG PATHWAY	ssc05200	11	506	0.667954	0.956147	ENSSSCG00025012841|ENSSSCG00025025682|ENSSSCG00025017033|Novel01796|ENSSSCG00025040086|ENSSSCG00025041323|ENSSSCG00025047706|ENSSSCG00025015768|ENSSSCG00025007007|ENSSSCG00025003049|ENSSSCG00025019015	ssc:100517403|ssc:100622336|ssc:595105|ssc:100158200|ssc:396810|ssc:100620994|ssc:100153461|ssc:100152163|ssc:397162|ssc:100622559|ssc:100625589|	100517403|100622336|595105|100158200|396810|100620994|100153461|100152163|397162|100622559|100625589|	http://www.genome.jp/kegg-bin/show_pathway?ssc05200/ssc:396810%09red/ssc:100517403%09red/ssc:100625589%09red/ssc:100158200%09red/ssc:100152163%09red/ssc:100622559%09red/ssc:595105%09red/ssc:397162%09red/ssc:100153461%09red/ssc:100622336%09red/ssc:100620994%09red	5	6
Organismal Systems	Excretory system	Endocrine and other factor-regulated calcium reabsorption	KEGG PATHWAY	ssc04961	1	46	0.671841	0.956147	ENSSSCG00025076400	ssc:100520250|	100520250|	http://www.genome.jp/kegg-bin/show_pathway?ssc04961/ssc:100520250%09red	0	1
Cellular Processes	Transport and catabolism	Endocytosis	KEGG PATHWAY	ssc04144	5	238	0.675098	0.956147	ENSSSCG00025076400|ENSSSCG00025023098|ENSSSCG00025031375|ENSSSCG00025047414|ENSSSCG00025013570	ssc:100520250|ssc:100135031|ssc:100513035|ssc:100521141|ssc:396784|	100520250|100135031|100513035|100521141|396784|	http://www.genome.jp/kegg-bin/show_pathway?ssc04144/ssc:100513035%09red/ssc:396784%09red/ssc:100520250%09red/ssc:100135031%09red/ssc:100521141%09red	1	4
Human Diseases	Cancer: specific types	Breast cancer	KEGG PATHWAY	ssc05224	3	145	0.676523	0.956147	ENSSSCG00025003049|ENSSSCG00025040086|ENSSSCG00025015768	ssc:100622559|ssc:396810|ssc:100152163|	100622559|396810|100152163|	http://www.genome.jp/kegg-bin/show_pathway?ssc05224/ssc:396810%09red/ssc:100152163%09red/ssc:100622559%09red	1	2
Human Diseases	Endocrine and metabolic disease	Type II diabetes mellitus	KEGG PATHWAY	ssc04930	1	47	0.679536	0.956147	ENSSSCG00025003049	ssc:100622559|	100622559|	http://www.genome.jp/kegg-bin/show_pathway?ssc04930/ssc:100622559%09red	1	0
Organismal Systems	Sensory system	Inflammatory mediator regulation of TRP channels	KEGG PATHWAY	ssc04750	2	98	0.682583	0.956147	ENSSSCG00025003049|ENSSSCG00025041323	ssc:100622559|ssc:100620994|	100622559|100620994|	http://www.genome.jp/kegg-bin/show_pathway?ssc04750/ssc:100622559%09red/ssc:100620994%09red	1	1
Organismal Systems	Endocrine system	Oxytocin signaling pathway	KEGG PATHWAY	ssc04921	3	148	0.689593	0.956147	ENSSSCG00025003813|ENSSSCG00025041323|ENSSSCG00025045432	ssc:100515928|ssc:100620994|ssc:396807|	100515928|100620994|396807|	http://www.genome.jp/kegg-bin/show_pathway?ssc04921/ssc:100515928%09red/ssc:100620994%09red/ssc:396807%09red	0	3
Environmental Information Processing	Signal transduction	Calcium signaling pathway	KEGG PATHWAY	ssc04020	4	196	0.691538	0.956147	ENSSSCG00025041323|ENSSSCG00025070810|ENSSSCG00025002433|ENSSSCG00025051781	ssc:100620994|ssc:396781|ssc:100155818|ssc:100310801|	100620994|396781|100155818|100310801|	http://www.genome.jp/kegg-bin/show_pathway?ssc04020/ssc:100155818%09red/ssc:100620994%09red/ssc:100310801%09red/ssc:396781%09red	1	3
Human Diseases	Endocrine and metabolic disease	AGE-RAGE signaling pathway in diabetic complications	KEGG PATHWAY	ssc04933	2	100	0.693029	0.956147	ENSSSCG00025003049|ENSSSCG00025061411	ssc:100622559|ssc:397108|	100622559|397108|	http://www.genome.jp/kegg-bin/show_pathway?ssc04933/ssc:100622559%09red/ssc:397108%09red	1	1
Organismal Systems	Endocrine system	Glucagon signaling pathway	KEGG PATHWAY	ssc04922	2	100	0.693029	0.956147	ENSSSCG00025046494|ENSSSCG00025051781	ssc:100512070|ssc:100310801|	100512070|100310801|	http://www.genome.jp/kegg-bin/show_pathway?ssc04922/ssc:100512070%09red/ssc:100310801%09red	0	2
Metabolism	Xenobiotics biodegradation and metabolism	Metabolism of xenobiotics by cytochrome P450	KEGG PATHWAY	ssc00980	1	49	0.694388	0.956147	ENSSSCG00025051650	ssc:100625479|	100625479|	http://www.genome.jp/kegg-bin/show_pathway?ssc00980/ssc:100625479%09red	0	1
Metabolism	Carbohydrate metabolism	Amino sugar and nucleotide sugar metabolism	KEGG PATHWAY	ssc00520	1	49	0.694388	0.956147	ENSSSCG00025001118	ssc:100511951|	100511951|	http://www.genome.jp/kegg-bin/show_pathway?ssc00520/ssc:100511951%09red	0	1
Environmental Information Processing	Signal transduction	Hippo signaling pathway	KEGG PATHWAY	ssc04390	3	150	0.698084	0.956147	ENSSSCG00025024726|ENSSSCG00025012841|ENSSSCG00025007007	ssc:100522573|ssc:100517403|ssc:397162|	100522573|100517403|397162|	http://www.genome.jp/kegg-bin/show_pathway?ssc04390/ssc:100522573%09red/ssc:100517403%09red/ssc:397162%09red	1	2
Metabolism	Lipid metabolism	Steroid hormone biosynthesis	KEGG PATHWAY	ssc00140	1	50	0.701555	0.956147	ENSSSCG00025051650	ssc:100625479|	100625479|	http://www.genome.jp/kegg-bin/show_pathway?ssc00140/ssc:100625479%09red	0	1
Metabolism	Glycan biosynthesis and metabolism	N-Glycan biosynthesis	KEGG PATHWAY	ssc00510	1	50	0.701555	0.956147	Novel00351	ssc:100153065|	100153065|	http://www.genome.jp/kegg-bin/show_pathway?ssc00510/ssc:100153065%09red	0	1
Organismal Systems	Endocrine system	Parathyroid hormone synthesis, secretion and action	KEGG PATHWAY	ssc04928	2	104	0.713068	0.956147	ENSSSCG00025047414|ENSSSCG00025041323	ssc:100521141|ssc:100620994|	100521141|100620994|	http://www.genome.jp/kegg-bin/show_pathway?ssc04928/ssc:100620994%09red/ssc:100521141%09red	0	2
Human Diseases	Infectious disease: parasitic	Malaria	KEGG PATHWAY	ssc05144	1	52	0.715388	0.956147	Novel05137	ssc:100513005|	100513005|	http://www.genome.jp/kegg-bin/show_pathway?ssc05144/ssc:100513005%09red	0	1
Human Diseases	Infectious disease: viral	Human immunodeficiency virus 1 infection	KEGG PATHWAY	ssc05170	4	204	0.720388	0.956147	ENSSSCG00025023098|ENSSSCG00025017033|ENSSSCG00025015940|ENSSSCG00025003049	ssc:100135031|ssc:595105|ssc:100302088|ssc:100622559|	100135031|595105|100302088|100622559|	http://www.genome.jp/kegg-bin/show_pathway?ssc05170/ssc:100135031%09red/ssc:100622559%09red/ssc:100302088%09red/ssc:595105%09red	2	2
Human Diseases	Infectious disease: viral	Hepatitis B	KEGG PATHWAY	ssc05161	3	156	0.722496	0.956147	ENSSSCG00025003049|ENSSSCG00025054410|ENSSSCG00025017033	ssc:100622559|ssc:100156017|ssc:595105|	100622559|100156017|595105|	http://www.genome.jp/kegg-bin/show_pathway?ssc05161/ssc:100622559%09red/ssc:100156017%09red/ssc:595105%09red	2	1
Organismal Systems	Immune system	Th17 cell differentiation	KEGG PATHWAY	ssc04659	2	107	0.727368	0.956147	ENSSSCG00025038775|ENSSSCG00025070484	ssc:100738902|ssc:100135050|	100738902|100135050|	http://www.genome.jp/kegg-bin/show_pathway?ssc04659/ssc:100738902%09red/ssc:100135050%09red	1	1
Metabolism	Nucleotide metabolism	Pyrimidine metabolism	KEGG PATHWAY	ssc00240	1	54	0.728581	0.956147	ENSSSCG00025027760	ssc:100522709|	100522709|	http://www.genome.jp/kegg-bin/show_pathway?ssc00240/ssc:100522709%09red	0	1
Environmental Information Processing	Signal transduction	VEGF signaling pathway	KEGG PATHWAY	ssc04370	1	55	0.734947	0.956147	ENSSSCG00025003049	ssc:100622559|	100622559|	http://www.genome.jp/kegg-bin/show_pathway?ssc04370/ssc:100622559%09red	1	0
Organismal Systems	Immune system	Leukocyte transendothelial migration	KEGG PATHWAY	ssc04670	2	110	0.74106	0.956147	ENSSSCG00025003049|ENSSSCG00025061411	ssc:100622559|ssc:397108|	100622559|397108|	http://www.genome.jp/kegg-bin/show_pathway?ssc04670/ssc:100622559%09red/ssc:397108%09red	1	1
Organismal Systems	Nervous system	Glutamatergic synapse	KEGG PATHWAY	ssc04724	2	110	0.74106	0.956147	ENSSSCG00025041323|ENSSSCG00025017559	ssc:100620994|ssc:396944|	100620994|396944|	http://www.genome.jp/kegg-bin/show_pathway?ssc04724/ssc:396944%09red/ssc:100620994%09red	0	2
Genetic Information Processing	Folding, sorting and degradation	Protein processing in endoplasmic reticulum	KEGG PATHWAY	ssc04141	3	161	0.741641	0.956147	ENSSSCG00025029758|ENSSSCG00025059777|ENSSSCG00025002228	ssc:100511251|ssc:100511640|ssc:100519020|	100511251|100511640|100519020|	http://www.genome.jp/kegg-bin/show_pathway?ssc04141/ssc:100511640%09red/ssc:100519020%09red/ssc:100511251%09red	0	3
Organismal Systems	Nervous system	Serotonergic synapse	KEGG PATHWAY	ssc04726	2	111	0.745491	0.956147	ENSSSCG00025003813|ENSSSCG00025016475	ssc:100515928|ssc:397187|	100515928|397187|	http://www.genome.jp/kegg-bin/show_pathway?ssc04726/ssc:100515928%09red/ssc:397187%09red	0	2
Environmental Information Processing	Signal transduction	cAMP signaling pathway	KEGG PATHWAY	ssc04024	4	212	0.747194	0.956147	ENSSSCG00025003049|ENSSSCG00025041323|ENSSSCG00025016475|ENSSSCG00025060075	ssc:100622559|ssc:100620994|ssc:397187|ssc:396840|	100622559|100620994|397187|396840|	http://www.genome.jp/kegg-bin/show_pathway?ssc04024/ssc:100622559%09red/ssc:397187%09red/ssc:100620994%09red/ssc:396840%09red	2	2
Metabolism	Global and overview maps	Fatty acid metabolism	KEGG PATHWAY	ssc01212	1	57	0.747234	0.956147	ENSSSCG00025006763	ssc:100312970|	100312970|	http://www.genome.jp/kegg-bin/show_pathway?ssc01212/ssc:100312970%09red	0	1
Human Diseases	Cancer: specific types	Endometrial cancer	KEGG PATHWAY	ssc05213	1	58	0.753163	0.956147	ENSSSCG00025003049	ssc:100622559|	100622559|	http://www.genome.jp/kegg-bin/show_pathway?ssc05213/ssc:100622559%09red	1	0
Human Diseases	Infectious disease: viral	Human cytomegalovirus infection	KEGG PATHWAY	ssc05163	4	215	0.756725	0.956147	ENSSSCG00025023098|ENSSSCG00025017033|ENSSSCG00025041323|ENSSSCG00025003049	ssc:100135031|ssc:595105|ssc:100620994|ssc:100622559|	100135031|595105|100620994|100622559|	http://www.genome.jp/kegg-bin/show_pathway?ssc05163/ssc:100622559%09red/ssc:100135031%09red/ssc:100620994%09red/ssc:595105%09red	2	2
Metabolism	Xenobiotics biodegradation and metabolism	Drug metabolism - other enzymes	KEGG PATHWAY	ssc00983	1	59	0.758953	0.956147	ENSSSCG00025027760	ssc:100522709|	100522709|	http://www.genome.jp/kegg-bin/show_pathway?ssc00983/ssc:100522709%09red	0	1
Metabolism	Lipid metabolism	Glycerolipid metabolism	KEGG PATHWAY	ssc00561	1	59	0.758953	0.956147	Novel02321	ssc:396816|	396816|	http://www.genome.jp/kegg-bin/show_pathway?ssc00561/ssc:396816%09red	0	1
Cellular Processes	Cellular community - eukaryotes	Tight junction	KEGG PATHWAY	ssc04530	3	166	0.759722	0.956147	ENSSSCG00025022171|ENSSSCG00025039646|ENSSSCG00025045432	ssc:100154707|ssc:396738|ssc:396807|	100154707|396738|396807|	http://www.genome.jp/kegg-bin/show_pathway?ssc04530/ssc:100154707%09red/ssc:396807%09red/ssc:396738%09red	0	3
Cellular Processes	Cell growth and death	Oocyte meiosis	KEGG PATHWAY	ssc04114	2	115	0.762571	0.956147	ENSSSCG00025039742|ENSSSCG00025041323	ssc:100523972|ssc:100620994|	100523972|100620994|	http://www.genome.jp/kegg-bin/show_pathway?ssc04114/ssc:100523972%09red/ssc:100620994%09red	0	2
Human Diseases	Cancer: overview	Chemical carcinogenesis	KEGG PATHWAY	ssc05204	1	61	0.770129	0.956147	ENSSSCG00025051650	ssc:100625479|	100625479|	http://www.genome.jp/kegg-bin/show_pathway?ssc05204/ssc:100625479%09red	0	1
Environmental Information Processing	Signal transduction	Sphingolipid signaling pathway	KEGG PATHWAY	ssc04071	2	117	0.770733	0.956147	ENSSSCG00025003049|ENSSSCG00025004765	ssc:100622559|ssc:397406|	100622559|397406|	http://www.genome.jp/kegg-bin/show_pathway?ssc04071/ssc:397406%09red/ssc:100622559%09red	1	1
Human Diseases	Cancer: overview	Transcriptional misregulation in cancer	KEGG PATHWAY	ssc05202	3	170	0.773439	0.956147	ENSSSCG00025023915|ENSSSCG00025070810|ENSSSCG00025007007	ssc:397441|ssc:396781|ssc:397162|	397441|396781|397162|	http://www.genome.jp/kegg-bin/show_pathway?ssc05202/ssc:397162%09red/ssc:397441%09red/ssc:396781%09red	0	3
Metabolism	Lipid metabolism	Arachidonic acid metabolism	KEGG PATHWAY	ssc00590	1	62	0.775522	0.956147	ENSSSCG00025073377	ssc:100154091|	100154091|	http://www.genome.jp/kegg-bin/show_pathway?ssc00590/ssc:100154091%09red	0	1
Metabolism	Carbohydrate metabolism	Glycolysis / Gluconeogenesis	KEGG PATHWAY	ssc00010	1	62	0.775522	0.956147	ENSSSCG00025046494	ssc:100512070|	100512070|	http://www.genome.jp/kegg-bin/show_pathway?ssc00010/ssc:100512070%09red	0	1
Human Diseases	Cancer: specific types	Non-small cell lung cancer	KEGG PATHWAY	ssc05223	1	64	0.785931	0.956147	ENSSSCG00025003049	ssc:100622559|	100622559|	http://www.genome.jp/kegg-bin/show_pathway?ssc05223/ssc:100622559%09red	1	0
Organismal Systems	Nervous system	Long-term potentiation	KEGG PATHWAY	ssc04720	1	64	0.785931	0.956147	ENSSSCG00025039742	ssc:100523972|	100523972|	http://www.genome.jp/kegg-bin/show_pathway?ssc04720/ssc:100523972%09red	0	1
Cellular Processes	Cell growth and death	Cell cycle	KEGG PATHWAY	ssc04110	2	121	0.786324	0.956147	ENSSSCG00025054410|ENSSSCG00025007007	ssc:100156017|ssc:397162|	100156017|397162|	http://www.genome.jp/kegg-bin/show_pathway?ssc04110/ssc:100156017%09red/ssc:397162%09red	0	2
Human Diseases	Immune disease	Inflammatory bowel disease (IBD)	KEGG PATHWAY	ssc05321	1	65	0.790953	0.956147	ENSSSCG00025070484	ssc:100135050|	100135050|	http://www.genome.jp/kegg-bin/show_pathway?ssc05321/ssc:100135050%09red	0	1
Organismal Systems	Sensory system	Taste transduction	KEGG PATHWAY	ssc04742	1	67	0.800647	0.956147	ENSSSCG00025016475	ssc:397187|	397187|	http://www.genome.jp/kegg-bin/show_pathway?ssc04742/ssc:397187%09red	0	1
Organismal Systems	Endocrine system	Renin secretion	KEGG PATHWAY	ssc04924	1	69	0.809893	0.956147	ENSSSCG00025011703	ssc:100524822|	100524822|	http://www.genome.jp/kegg-bin/show_pathway?ssc04924/ssc:100524822%09red	0	1
Human Diseases	Cancer: specific types	Melanoma	KEGG PATHWAY	ssc05218	1	69	0.809893	0.956147	ENSSSCG00025003049	ssc:100622559|	100622559|	http://www.genome.jp/kegg-bin/show_pathway?ssc05218/ssc:100622559%09red	1	0
Organismal Systems	Development	Axon guidance	KEGG PATHWAY	ssc04360	3	182	0.810771	0.956147	ENSSSCG00025003049|ENSSSCG00025031596|ENSSSCG00025046242	ssc:100622559|ssc:100737194|ssc:100516554|	100622559|100737194|100516554|	http://www.genome.jp/kegg-bin/show_pathway?ssc04360/ssc:100737194%09red/ssc:100516554%09red/ssc:100622559%09red	3	0
Organismal Systems	Circulatory system	Vascular smooth muscle contraction	KEGG PATHWAY	ssc04270	2	130	0.818031	0.956147	ENSSSCG00025041323|ENSSSCG00025045432	ssc:100620994|ssc:396807|	100620994|396807|	http://www.genome.jp/kegg-bin/show_pathway?ssc04270/ssc:100620994%09red/ssc:396807%09red	0	2
Organismal Systems	Endocrine system	Adipocytokine signaling pathway	KEGG PATHWAY	ssc04920	1	71	0.81871	0.956147	ENSSSCG00025046494	ssc:100512070|	100512070|	http://www.genome.jp/kegg-bin/show_pathway?ssc04920/ssc:100512070%09red	0	1
Human Diseases	Cancer: specific types	Glioma	KEGG PATHWAY	ssc05214	1	71	0.81871	0.956147	ENSSSCG00025003049	ssc:100622559|	100622559|	http://www.genome.jp/kegg-bin/show_pathway?ssc05214/ssc:100622559%09red	1	0
Organismal Systems	Digestive system	Gastric acid secretion	KEGG PATHWAY	ssc04971	1	72	0.822964	0.956147	ENSSSCG00025041323	ssc:100620994|	100620994|	http://www.genome.jp/kegg-bin/show_pathway?ssc04971/ssc:100620994%09red	0	1
Human Diseases	Cancer: specific types	Pancreatic cancer	KEGG PATHWAY	ssc05212	1	72	0.822964	0.956147	ENSSSCG00025003049	ssc:100622559|	100622559|	http://www.genome.jp/kegg-bin/show_pathway?ssc05212/ssc:100622559%09red	1	0
Metabolism	Carbohydrate metabolism	Inositol phosphate metabolism	KEGG PATHWAY	ssc00562	1	72	0.822964	0.956147	ENSSSCG00025003049	ssc:100622559|	100622559|	http://www.genome.jp/kegg-bin/show_pathway?ssc00562/ssc:100622559%09red	1	0
Genetic Information Processing	Folding, sorting and degradation	Ubiquitin mediated proteolysis	KEGG PATHWAY	ssc04120	2	134	0.830721	0.956147	ENSSSCG00025029758|ENSSSCG00025059777	ssc:100511251|ssc:100511640|	100511251|100511640|	http://www.genome.jp/kegg-bin/show_pathway?ssc04120/ssc:100511640%09red/ssc:100511251%09red	0	2
Human Diseases	Cardiovascular disease	Fluid shear stress and atherosclerosis	KEGG PATHWAY	ssc05418	2	134	0.830721	0.956147	ENSSSCG00025003049|ENSSSCG00025014464	ssc:100622559|ssc:100515919|	100622559|100515919|	http://www.genome.jp/kegg-bin/show_pathway?ssc05418/ssc:100515919%09red/ssc:100622559%09red	2	0
Human Diseases	Cancer: specific types	Chronic myeloid leukemia	KEGG PATHWAY	ssc05220	1	74	0.831176	0.956147	ENSSSCG00025003049	ssc:100622559|	100622559|	http://www.genome.jp/kegg-bin/show_pathway?ssc05220/ssc:100622559%09red	1	0
Human Diseases	Cancer: overview	MicroRNAs in cancer	KEGG PATHWAY	ssc05206	4	244	0.834988	0.956147	ENSSSCG00025029386|ENSSSCG00025051650|ENSSSCG00025036593|ENSSSCG00025007007	ssc:397460|ssc:100625479|ssc:100739669|ssc:397162|	397460|100625479|100739669|397162|	http://www.genome.jp/kegg-bin/show_pathway?ssc05206/ssc:100625479%09red/ssc:100739669%09red/ssc:397460%09red/ssc:397162%09red	1	3
Organismal Systems	Digestive system	Salivary secretion	KEGG PATHWAY	ssc04970	1	75	0.835138	0.956147	ENSSSCG00025041323	ssc:100620994|	100620994|	http://www.genome.jp/kegg-bin/show_pathway?ssc04970/ssc:100620994%09red	0	1
Organismal Systems	Endocrine system	PPAR signaling pathway	KEGG PATHWAY	ssc03320	1	75	0.835138	0.956147	ENSSSCG00025017424	ssc:397628|	397628|	http://www.genome.jp/kegg-bin/show_pathway?ssc03320/ssc:397628%09red	0	1
Organismal Systems	Nervous system	Synaptic vesicle cycle	KEGG PATHWAY	ssc04721	1	76	0.839007	0.956147	ENSSSCG00025076400	ssc:100520250|	100520250|	http://www.genome.jp/kegg-bin/show_pathway?ssc04721/ssc:100520250%09red	0	1
Genetic Information Processing	Folding, sorting and degradation	RNA degradation	KEGG PATHWAY	ssc03018	1	78	0.846476	0.956147	ENSSSCG00025072065	ssc:100153958|	100153958|	http://www.genome.jp/kegg-bin/show_pathway?ssc03018/ssc:100153958%09red	0	1
Human Diseases	Drug resistance: antineoplastic	EGFR tyrosine kinase inhibitor resistance	KEGG PATHWAY	ssc01521	1	78	0.846476	0.956147	ENSSSCG00025003049	ssc:100622559|	100622559|	http://www.genome.jp/kegg-bin/show_pathway?ssc01521/ssc:100622559%09red	1	0
Human Diseases	Infectious disease: bacterial	Salmonella infection	KEGG PATHWAY	ssc05132	1	80	0.853598	0.956147	ENSSSCG00025017022	ssc:414904|	414904|	http://www.genome.jp/kegg-bin/show_pathway?ssc05132/ssc:414904%09red	0	1
Organismal Systems	Circulatory system	Adrenergic signaling in cardiomyocytes	KEGG PATHWAY	ssc04261	2	143	0.856399	0.956147	ENSSSCG00025041323|ENSSSCG00025051647	ssc:100620994|ssc:396693|	100620994|396693|	http://www.genome.jp/kegg-bin/show_pathway?ssc04261/ssc:396693%09red/ssc:100620994%09red	0	2
Human Diseases	Cancer: overview	Proteoglycans in cancer	KEGG PATHWAY	ssc05205	3	200	0.856937	0.956147	ENSSSCG00025003049|ENSSSCG00025017682|ENSSSCG00025014464	ssc:100622559|ssc:100152607|ssc:100515919|	100622559|100152607|100515919|	http://www.genome.jp/kegg-bin/show_pathway?ssc05205/ssc:100515919%09red/ssc:100622559%09red/ssc:100152607%09red	2	1
Organismal Systems	Endocrine system	Insulin secretion	KEGG PATHWAY	ssc04911	1	84	0.866869	0.956147	ENSSSCG00025041323	ssc:100620994|	100620994|	http://www.genome.jp/kegg-bin/show_pathway?ssc04911/ssc:100620994%09red	0	1
Environmental Information Processing	Signal transduction	ErbB signaling pathway	KEGG PATHWAY	ssc04012	1	84	0.866869	0.956147	ENSSSCG00025003049	ssc:100622559|	100622559|	http://www.genome.jp/kegg-bin/show_pathway?ssc04012/ssc:100622559%09red	1	0
Cellular Processes	Cellular community - eukaryotes	Gap junction	KEGG PATHWAY	ssc04540	1	85	0.869994	0.956147	ENSSSCG00025041323	ssc:100620994|	100620994|	http://www.genome.jp/kegg-bin/show_pathway?ssc04540/ssc:100620994%09red	0	1
Cellular Processes	Cell motility	Regulation of actin cytoskeleton	KEGG PATHWAY	ssc04810	3	207	0.872043	0.956147	ENSSSCG00025003049|ENSSSCG00025002433|Novel01796	ssc:100622559|ssc:100155818|ssc:100158200|	100622559|100155818|100158200|	http://www.genome.jp/kegg-bin/show_pathway?ssc04810/ssc:100622559%09red/ssc:100158200%09red/ssc:100155818%09red	2	1
Human Diseases	Endocrine and metabolic disease	Cushing syndrome	KEGG PATHWAY	ssc04934	2	150	0.873856	0.956147	ENSSSCG00025012867|ENSSSCG00025041323	ssc:397018|ssc:100620994|	397018|100620994|	http://www.genome.jp/kegg-bin/show_pathway?ssc04934/ssc:397018%09red/ssc:100620994%09red	0	2
Environmental Information Processing	Signal transduction	mTOR signaling pathway	KEGG PATHWAY	ssc04150	2	150	0.873856	0.956147	ENSSSCG00025039742|ENSSSCG00025003049	ssc:100523972|ssc:100622559|	100523972|100622559|	http://www.genome.jp/kegg-bin/show_pathway?ssc04150/ssc:100622559%09red/ssc:100523972%09red	1	1
Environmental Information Processing	Signal transduction	Rap1 signaling pathway	KEGG PATHWAY	ssc04015	3	211	0.880027	0.956242	ENSSSCG00025003049|ENSSSCG00025040086|ENSSSCG00025041323	ssc:100622559|ssc:396810|ssc:100620994|	100622559|396810|100620994|	http://www.genome.jp/kegg-bin/show_pathway?ssc04015/ssc:396810%09red/ssc:100620994%09red/ssc:100622559%09red	1	2
Organismal Systems	Endocrine system	GnRH signaling pathway	KEGG PATHWAY	ssc04912	1	89	0.88178	0.956242	ENSSSCG00025041323	ssc:100620994|	100620994|	http://www.genome.jp/kegg-bin/show_pathway?ssc04912/ssc:100620994%09red	0	1
Metabolism	Global and overview maps	Metabolic pathways	KEGG PATHWAY	ssc01100	27	1388	0.886158	0.956737	ENSSSCG00025006763|ENSSSCG00025074773|Novel01570|ENSSSCG00025003049|ENSSSCG00025014601|ENSSSCG00025075059|ENSSSCG00025046494|ENSSSCG00025030743|ENSSSCG00025009688|ENSSSCG00025077607|ENSSSCG00025017559|ENSSSCG00025054614|ENSSSCG00025036182|Novel00351|ENSSSCG00025062199|ENSSSCG00025006055|ENSSSCG00025073377|ENSSSCG00025018366|ENSSSCG00025021637|Novel02321|ENSSSCG00025009245|ENSSSCG00025027760|ENSSS…	ssc:100312970|ssc:100514033|ssc:100625897|ssc:100622559|ssc:100525803|ssc:100518264|ssc:100512070|ssc:397134|ssc:100621753|ssc:100524478|ssc:396944|ssc:100517894|ssc:100152230|ssc:100153065|ssc:407745|ssc:399537|ssc:100154091|ssc:100038000|ssc:808511|ssc:396816|ssc:100155893|ssc:100522709|ssc:100620994|ssc:100512452|ssc:100514845|ssc:397414|ssc:100520950|	100312970|100514033|100625897|100622559|100525803|100518264|100512070|397134|100621753|100524478|396944|100517894|100152230|100153065|407745|399537|100154091|100038000|808511|396816|100155893|100522709|100620994|100512452|100514845|397414|100520950|	http://www.genome.jp/kegg-bin/show_pathway?ssc01100/ssc:100622559%09red/ssc:396816%09red/ssc:100312970%09red/ssc:100512070%09red/ssc:100518264%09red/ssc:100514033%09red/ssc:396944%09red/ssc:808511%09red/ssc:100512452%09red/ssc:100155893%09red/ssc:397414%09red/ssc:100514845%09red/ssc:100620994%09red/ssc:100520950%09red/ssc:100625897%09red/ssc:100153065%09red/ssc:100522709%09red/ssc:407745%09red/ss…	4	23
Human Diseases	Cancer: specific types	Prostate cancer	KEGG PATHWAY	ssc05215	1	94	0.895024	0.962052	ENSSSCG00025003049	ssc:100622559|	100622559|	http://www.genome.jp/kegg-bin/show_pathway?ssc05215/ssc:100622559%09red	1	0
Environmental Information Processing	Signal transduction	Phosphatidylinositol signaling system	KEGG PATHWAY	ssc04070	1	97	0.902247	0.965563	ENSSSCG00025003049	ssc:100622559|	100622559|	http://www.genome.jp/kegg-bin/show_pathway?ssc04070/ssc:100622559%09red	1	0
Organismal Systems	Endocrine system	Thyroid hormone signaling pathway	KEGG PATHWAY	ssc04919	1	117	0.939239	0.985556	ENSSSCG00025003049	ssc:100622559|	100622559|	http://www.genome.jp/kegg-bin/show_pathway?ssc04919/ssc:100622559%09red	1	0
Genetic Information Processing	Transcription	Spliceosome	KEGG PATHWAY	ssc03040	1	123	0.947319	0.985556	ENSSSCG00025063028	ssc:768117|	768117|	http://www.genome.jp/kegg-bin/show_pathway?ssc03040/ssc:768117%09red	0	1
Organismal Systems	Nervous system	Dopaminergic synapse	KEGG PATHWAY	ssc04728	1	126	0.950948	0.985556	ENSSSCG00025003813	ssc:100515928|	100515928|	http://www.genome.jp/kegg-bin/show_pathway?ssc04728/ssc:100515928%09red	0	1
Metabolism	Nucleotide metabolism	Purine metabolism	KEGG PATHWAY	ssc00230	1	129	0.954327	0.985556	ENSSSCG00025041323	ssc:100620994|	100620994|	http://www.genome.jp/kegg-bin/show_pathway?ssc00230/ssc:100620994%09red	0	1
Environmental Information Processing	Signaling molecules and interaction	Neuroactive ligand-receptor interaction	KEGG PATHWAY	ssc04080	4	336	0.958946	0.985556	ENSSSCG00025010486|ENSSSCG00025041935|ENSSSCG00025002433|ENSSSCG00025016475	ssc:100525899|ssc:100518250|ssc:100155818|ssc:397187|	100525899|100518250|100155818|397187|	http://www.genome.jp/kegg-bin/show_pathway?ssc04080/ssc:100518250%09red/ssc:397187%09red/ssc:100155818%09red/ssc:100525899%09red	1	3
Environmental Information Processing	Signal transduction	Apelin signaling pathway	KEGG PATHWAY	ssc04371	1	134	0.95945	0.985556	ENSSSCG00025041323	ssc:100620994|	100620994|	http://www.genome.jp/kegg-bin/show_pathway?ssc04371/ssc:100620994%09red	0	1
Cellular Processes	Cellular community - eukaryotes	Signaling pathways regulating pluripotency of stem cells	KEGG PATHWAY	ssc04550	1	135	0.960403	0.985556	ENSSSCG00025003049	ssc:100622559|	100622559|	http://www.genome.jp/kegg-bin/show_pathway?ssc04550/ssc:100622559%09red	1	0
Environmental Information Processing	Signal transduction	MAPK signaling pathway	KEGG PATHWAY	ssc04010	3	286	0.966717	0.985556	ENSSSCG00025039742|ENSSSCG00025047414|ENSSSCG00025040086	ssc:100523972|ssc:100521141|ssc:396810|	100523972|100521141|396810|	http://www.genome.jp/kegg-bin/show_pathway?ssc04010/ssc:396810%09red/ssc:100523972%09red/ssc:100521141%09red	0	3
Human Diseases	Cancer: specific types	Gastric cancer	KEGG PATHWAY	ssc05226	1	147	0.970241	0.985556	ENSSSCG00025003049	ssc:100622559|	100622559|	http://www.genome.jp/kegg-bin/show_pathway?ssc05226/ssc:100622559%09red	1	0
Human Diseases	Substance dependence	Alcoholism	KEGG PATHWAY	ssc05034	1	147	0.970241	0.985556	ENSSSCG00025046261	ssc:102160938|	102160938|	http://www.genome.jp/kegg-bin/show_pathway?ssc05034/ssc:102160938%09red	0	1
Genetic Information Processing	Translation	RNA transport	KEGG PATHWAY	ssc03013	1	149	0.971625	0.985556	ENSSSCG00025072065	ssc:100153958|	100153958|	http://www.genome.jp/kegg-bin/show_pathway?ssc03013/ssc:100153958%09red	0	1
Environmental Information Processing	Signal transduction	Ras signaling pathway	KEGG PATHWAY	ssc04014	2	229	0.972924	0.985556	ENSSSCG00025003049|ENSSSCG00025040086	ssc:100622559|ssc:396810|	100622559|396810|	http://www.genome.jp/kegg-bin/show_pathway?ssc04014/ssc:396810%09red/ssc:100622559%09red	1	1
Environmental Information Processing	Signal transduction	Wnt signaling pathway	KEGG PATHWAY	ssc04310	1	155	0.975402	0.985556	ENSSSCG00025007007	ssc:397162|	397162|	http://www.genome.jp/kegg-bin/show_pathway?ssc04310/ssc:397162%09red	0	1
Human Diseases	Cancer: specific types	Hepatocellular carcinoma	KEGG PATHWAY	ssc05225	1	160	0.978163	0.985556	ENSSSCG00025003049	ssc:100622559|	100622559|	http://www.genome.jp/kegg-bin/show_pathway?ssc05225/ssc:100622559%09red	1	0
Environmental Information Processing	Signal transduction	cGMP-PKG signaling pathway	KEGG PATHWAY	ssc04022	1	167	0.981517	0.985556	ENSSSCG00025041323	ssc:100620994|	100620994|	http://www.genome.jp/kegg-bin/show_pathway?ssc04022/ssc:100620994%09red	0	1
Organismal Systems	Sensory system	Olfactory transduction	KEGG PATHWAY	ssc04740	5	1053	1	1	ENSSSCG00025062896|ENSSSCG00025037679|ENSSSCG00025047414|ENSSSCG00025005606|ENSSSCG00025071442	ssc:100524384|ssc:100155548|ssc:100521141|ssc:100517340|ssc:100513311|	100524384|100155548|100521141|100517340|100513311|	http://www.genome.jp/kegg-bin/show_pathway?ssc04740/ssc:100155548%09red/ssc:100524384%09red/ssc:100517340%09red/ssc:100513311%09red/ssc:100521141%09red	1	4

## Sheet: H2O2_TrpvsH2O2_all._add_level_K
		Table S4. The relevant data and statistical information on KEGG pathways
kegg_level_term1	kegg_level_term2	Term	Database	ID	Input number	Background number	P-Value	Corrected P-Value	Input	KEGG_ID/KO	Entrez_ID	Hyperlink	up	down
Environmental Information Processing	Signaling molecules and interaction	ECM-receptor interaction	KEGG PATHWAY	ssc04512	11	84	1.22296e-05	0.00262936	ENSSSCG00025074776|ENSSSCG00025033435|ENSSSCG00025016376|ENSSSCG00025060915|ENSSSCG00025011513|ENSSSCG00025010216|ENSSSCG00025075654|ENSSSCG00025068372|ENSSSCG00025055937|ENSSSCG00025074282|ENSSSCG00025019015	ssc:100515336|ssc:100525150|ssc:492313|ssc:397528|ssc:100519770|ssc:100517288|ssc:100153454|ssc:397483|ssc:100155091|ssc:100621911|ssc:100625589|	100515336|100525150|492313|397528|100519770|100517288|100153454|397483|100155091|100621911|100625589|	http://www.genome.jp/kegg-bin/show_pathway?ssc04512/ssc:492313%09red/ssc:100625589%09red/ssc:100517288%09red/ssc:397483%09red/ssc:100515336%09red/ssc:100525150%09red/ssc:100519770%09red/ssc:100621911%09red/ssc:100153454%09red/ssc:100155091%09red/ssc:397528%09red	0	11
Human Diseases	Infectious disease: viral	Herpes simplex virus 1 infection	KEGG PATHWAY	ssc05168	19	338	0.000708651	0.0761799	ENSSSCG00025035804|ENSSSCG00025063596|ENSSSCG00025061215|ENSSSCG00025015940|Novel05617|ENSSSCG00025001081|Novel01293|ENSSSCG00025068069|ENSSSCG00025020677|ENSSSCG00025055937|ENSSSCG00025017708|ENSSSCG00025066284|ENSSSCG00025054088|ENSSSCG00025003049|ENSSSCG00025017033|ENSSSCG00025045154|ENSSSCG00025077752|ENSSSCG00025046381|ENSSSCG00025006169	ssc:100627241|ssc:100522293|ssc:100627241|ssc:100302088|ssc:100627241|ssc:100627241|ssc:100627241|ssc:100627241|ssc:396613|ssc:100155091|ssc:100125540|ssc:100627241|ssc:100515603|ssc:100622559|ssc:595105|ssc:100153087|ssc:407742|ssc:100627241|ssc:100627241|	100627241|100522293|100627241|100302088|100627241|100627241|100627241|100627241|396613|100155091|100125540|100627241|100515603|100622559|595105|100153087|407742|100627241|100627241|	http://www.genome.jp/kegg-bin/show_pathway?ssc05168/ssc:100125540%09red/ssc:100622559%09red/ssc:396613%09red/ssc:100515603%09red/ssc:595105%09red/ssc:100302088%09red/ssc:100522293%09red/ssc:407742%09red/ssc:100155091%09red/ssc:100627241%09red/ssc:100153087%09red	7	12
Metabolism	Xenobiotics biodegradation and metabolism	Drug metabolism - cytochrome P450	KEGG PATHWAY	ssc00982	6	47	0.0013451	0.0963989	ENSSSCG00025032430|ENSSSCG00025049620|ENSSSCG00025050311|ENSSSCG00025009364|ENSSSCG00025059487|ENSSSCG00025033688	ssc:100151788|ssc:397682|ssc:100152951|ssc:100621718|ssc:414909|ssc:102162530|	100151788|397682|100152951|100621718|414909|102162530|	http://www.genome.jp/kegg-bin/show_pathway?ssc00982/ssc:100152951%09red/ssc:100151788%09red/ssc:414909%09red/ssc:100621718%09red/ssc:397682%09red/ssc:102162530%09red	1	5
Organismal Systems	Immune system	B cell receptor signaling pathway	KEGG PATHWAY	ssc04662	7	78	0.00351209	0.188775	ENSSSCG00025026315|ENSSSCG00025066521|ENSSSCG00025054589|ENSSSCG00025017708|ENSSSCG00025003049|ENSSSCG00025070428|ENSSSCG00025065226	ssc:100525505|ssc:100624191|ssc:100152890|ssc:100125540|ssc:100622559|ssc:100155165|ssc:100622710|	100525505|100624191|100152890|100125540|100622559|100155165|100622710|	http://www.genome.jp/kegg-bin/show_pathway?ssc04662/ssc:100125540%09red/ssc:100622559%09red/ssc:100624191%09red/ssc:100152890%09red/ssc:100622710%09red/ssc:100525505%09red/ssc:100155165%09red	6	1
Cellular Processes	Cellular community - eukaryotes	Focal adhesion	KEGG PATHWAY	ssc04510	11	194	0.00834661	0.358904	ENSSSCG00025074776|ENSSSCG00025016376|ENSSSCG00025075654|ENSSSCG00025026472|ENSSSCG00025027710|ENSSSCG00025034551|ENSSSCG00025068372|ENSSSCG00025055937|ENSSSCG00025003049|ENSSSCG00025074282|ENSSSCG00025019015	ssc:100515336|ssc:492313|ssc:100153454|ssc:100157760|ssc:414396|ssc:100524161|ssc:397483|ssc:100155091|ssc:100622559|ssc:100621911|ssc:100625589|	100515336|492313|100153454|100157760|414396|100524161|397483|100155091|100622559|100621911|100625589|	http://www.genome.jp/kegg-bin/show_pathway?ssc04510/ssc:100622559%09red/ssc:492313%09red/ssc:100625589%09red/ssc:414396%09red/ssc:100155091%09red/ssc:100515336%09red/ssc:100621911%09red/ssc:100157760%09red/ssc:100153454%09red/ssc:100524161%09red/ssc:397483%09red	0	11
Human Diseases	Cancer: overview	Proteoglycans in cancer	KEGG PATHWAY	ssc05205	11	200	0.0102286	0.366525	ENSSSCG00025026315|ENSSSCG00025033435|ENSSSCG00025016376|ENSSSCG00025060915|ENSSSCG00025011513|ENSSSCG00025026918|ENSSSCG00025010216|ENSSSCG00025068372|ENSSSCG00025055937|ENSSSCG00025003049|ENSSSCG00025027710	ssc:100525505|ssc:100525150|ssc:492313|ssc:397528|ssc:100519770|ssc:396985|ssc:100517288|ssc:397483|ssc:100155091|ssc:100622559|ssc:414396|	100525505|100525150|492313|397528|100519770|396985|100517288|397483|100155091|100622559|414396|	http://www.genome.jp/kegg-bin/show_pathway?ssc05205/ssc:100622559%09red/ssc:492313%09red/ssc:100517288%09red/ssc:397483%09red/ssc:414396%09red/ssc:100525150%09red/ssc:100519770%09red/ssc:396985%09red/ssc:100155091%09red/ssc:397528%09red/ssc:100525505%09red	2	9
Environmental Information Processing	Signal transduction	PI3K-Akt signaling pathway	KEGG PATHWAY	ssc04151	15	335	0.0166962	0.468771	ENSSSCG00025026315|ENSSSCG00025074776|ENSSSCG00025016376|ENSSSCG00025075654|ENSSSCG00025003049|ENSSSCG00025048879|ENSSSCG00025034551|ENSSSCG00025070428|ENSSSCG00025017708|ENSSSCG00025068372|ENSSSCG00025055937|ENSSSCG00025009201|ENSSSCG00025074282|ENSSSCG00025050458|ENSSSCG00025019015	ssc:100525505|ssc:100515336|ssc:492313|ssc:100153454|ssc:100622559|ssc:397156|ssc:100524161|ssc:100155165|ssc:100125540|ssc:397483|ssc:100155091|ssc:100625739|ssc:100621911|ssc:397484|ssc:100625589|	100525505|100515336|492313|100153454|100622559|397156|100524161|100155165|100125540|397483|100155091|100625739|100621911|397484|100625589|	http://www.genome.jp/kegg-bin/show_pathway?ssc04151/ssc:100125540%09red/ssc:100622559%09red/ssc:492313%09red/ssc:100625589%09red/ssc:397156%09red/ssc:100155091%09red/ssc:100515336%09red/ssc:100625739%09red/ssc:100525505%09red/ssc:100621911%09red/ssc:100155165%09red/ssc:397484%09red/ssc:100153454%09red/ssc:100524161%09red/ssc:397483%09red	4	11
Human Diseases	Cardiovascular disease	Fluid shear stress and atherosclerosis	KEGG PATHWAY	ssc05418	8	134	0.0174427	0.468771	ENSSSCG00025049620|ENSSSCG00025060915|ENSSSCG00025011513|ENSSSCG00025050311|ENSSSCG00025050832|ENSSSCG00025003049|ENSSSCG00025055657|ENSSSCG00025027710	ssc:397682|ssc:397528|ssc:100519770|ssc:100152951|ssc:397121|ssc:100622559|ssc:397581|ssc:414396|	397682|397528|100519770|100152951|397121|100622559|397581|414396|	http://www.genome.jp/kegg-bin/show_pathway?ssc05418/ssc:100152951%09red/ssc:397121%09red/ssc:100622559%09red/ssc:414396%09red/ssc:100519770%09red/ssc:397581%09red/ssc:397528%09red/ssc:397682%09red	0	8
Human Diseases	Cancer: specific types	Small cell lung cancer	KEGG PATHWAY	ssc05222	6	91	0.0248964	0.537006	ENSSSCG00025074776|ENSSSCG00025012883|ENSSSCG00025075654|ENSSSCG00025068372|ENSSSCG00025003049|ENSSSCG00025019015	ssc:100515336|ssc:100621090|ssc:100153454|ssc:397483|ssc:100622559|ssc:100625589|	100515336|100621090|100153454|397483|100622559|100625589|	http://www.genome.jp/kegg-bin/show_pathway?ssc05222/ssc:100622559%09red/ssc:100621090%09red/ssc:100625589%09red/ssc:100515336%09red/ssc:100153454%09red/ssc:397483%09red	0	6
Human Diseases	Cancer: specific types	Prostate cancer	KEGG PATHWAY	ssc05215	6	94	0.0283747	0.537006	ENSSSCG00025026315|ENSSSCG00025026918|ENSSSCG00025034551|ENSSSCG00025050832|ENSSSCG00025003049|ENSSSCG00025050458	ssc:100525505|ssc:396985|ssc:100524161|ssc:397121|ssc:100622559|ssc:397484|	100525505|396985|100524161|397121|100622559|397484|	http://www.genome.jp/kegg-bin/show_pathway?ssc05215/ssc:100622559%09red/ssc:397121%09red/ssc:396985%09red/ssc:397484%09red/ssc:100524161%09red/ssc:100525505%09red	2	4
Organismal Systems	Immune system	Toll-like receptor signaling pathway	KEGG PATHWAY	ssc04620	6	95	0.0296017	0.537006	ENSSSCG00025026315|ENSSSCG00025023915|ENSSSCG00025020677|ENSSSCG00025017033|ENSSSCG00025003049|ENSSSCG00025021097	ssc:100525505|ssc:397441|ssc:396613|ssc:595105|ssc:100622559|ssc:494459|	100525505|397441|396613|595105|100622559|494459|	http://www.genome.jp/kegg-bin/show_pathway?ssc04620/ssc:100622559%09red/ssc:396613%09red/ssc:595105%09red/ssc:494459%09red/ssc:100525505%09red/ssc:397441%09red	4	2
Organismal Systems	Immune system	Platelet activation	KEGG PATHWAY	ssc04611	7	122	0.030221	0.537006	ENSSSCG00025076398|ENSSSCG00025054589|ENSSSCG00025017708|ENSSSCG00025068372|ENSSSCG00025003049|ENSSSCG00025027710|ENSSSCG00025012272	ssc:100525326|ssc:100152890|ssc:100125540|ssc:397483|ssc:100622559|ssc:414396|ssc:397541|	100525326|100152890|100125540|397483|100622559|414396|397541|	http://www.genome.jp/kegg-bin/show_pathway?ssc04611/ssc:100125540%09red/ssc:100622559%09red/ssc:100152890%09red/ssc:414396%09red/ssc:397541%09red/ssc:100525326%09red/ssc:397483%09red	4	3
Organismal Systems	Development	Osteoclast differentiation	KEGG PATHWAY	ssc04380	7	124	0.0324701	0.537006	ENSSSCG00025066521|ENSSSCG00025033792|ENSSSCG00025065475|ENSSSCG00025017708|ENSSSCG00025003049|ENSSSCG00025019530|ENSSSCG00025065226	ssc:100624191|ssc:494566|ssc:100523358|ssc:100125540|ssc:100622559|ssc:397414|ssc:100622710|	100624191|494566|100523358|100125540|100622559|397414|100622710|	http://www.genome.jp/kegg-bin/show_pathway?ssc04380/ssc:100125540%09red/ssc:100622559%09red/ssc:100624191%09red/ssc:100622710%09red/ssc:397414%09red/ssc:100523358%09red/ssc:494566%09red	5	2
Human Diseases	Cardiovascular disease	Arrhythmogenic right ventricular cardiomyopathy (ARVC)	KEGG PATHWAY	ssc05412	5	75	0.0376074	0.577542	ENSSSCG00025055937|ENSSSCG00025027710|ENSSSCG00025019015|ENSSSCG00025027549|ENSSSCG00025068372	ssc:100155091|ssc:414396|ssc:100625589|ssc:100518636|ssc:397483|	100155091|414396|100625589|100518636|397483|	http://www.genome.jp/kegg-bin/show_pathway?ssc05412/ssc:414396%09red/ssc:100625589%09red/ssc:100518636%09red/ssc:397483%09red/ssc:100155091%09red	0	5
Human Diseases	Cancer: specific types	Hepatocellular carcinoma	KEGG PATHWAY	ssc05225	8	160	0.0415677	0.595804	ENSSSCG00025026315|ENSSSCG00025012883|ENSSSCG00025049620|ENSSSCG00025050311|ENSSSCG00025003049|ENSSSCG00025027710|ENSSSCG00025050458|ENSSSCG00025073066	ssc:100525505|ssc:100621090|ssc:397682|ssc:100152951|ssc:100622559|ssc:414396|ssc:397484|ssc:110256599|	100525505|100621090|397682|100152951|100622559|414396|397484|110256599|	http://www.genome.jp/kegg-bin/show_pathway?ssc05225/ssc:100152951%09red/ssc:100622559%09red/ssc:100621090%09red/ssc:414396%09red/ssc:100525505%09red/ssc:397484%09red/ssc:110256599%09red/ssc:397682%09red	2	6
Cellular Processes	Cell growth and death	Apoptosis	KEGG PATHWAY	ssc04210	7	134	0.0453851	0.609863	ENSSSCG00025026315|ENSSSCG00025012883|ENSSSCG00025055601|ENSSSCG00025054501|ENSSSCG00025017033|ENSSSCG00025003049|ENSSSCG00025027710	ssc:100525505|ssc:100621090|ssc:100153090|ssc:100141405|ssc:595105|ssc:100622559|ssc:414396|	100525505|100621090|100153090|100141405|595105|100622559|414396|	http://www.genome.jp/kegg-bin/show_pathway?ssc04210/ssc:100622559%09red/ssc:100621090%09red/ssc:414396%09red/ssc:595105%09red/ssc:100525505%09red/ssc:100141405%09red/ssc:100153090%09red	3	4
Human Diseases	Cancer: overview	Chemical carcinogenesis	KEGG PATHWAY	ssc05204	4	61	0.0630944	0.774068	ENSSSCG00025050311|ENSSSCG00025027921|ENSSSCG00025033688|ENSSSCG00025049620	ssc:100152951|ssc:403104|ssc:102162530|ssc:397682|	100152951|403104|102162530|397682|	http://www.genome.jp/kegg-bin/show_pathway?ssc05204/ssc:100152951%09red/ssc:397682%09red/ssc:102162530%09red/ssc:403104%09red	0	4
Human Diseases	Cardiovascular disease	Viral myocarditis	KEGG PATHWAY	ssc05416	4	63	0.0689677	0.774068	ENSSSCG00025023915|ENSSSCG00025027710|ENSSSCG00025019015|ENSSSCG00025017033	ssc:397441|ssc:414396|ssc:100625589|ssc:595105|	397441|414396|100625589|595105|	http://www.genome.jp/kegg-bin/show_pathway?ssc05416/ssc:414396%09red/ssc:397441%09red/ssc:100625589%09red/ssc:595105%09red	1	3
Organismal Systems	Immune system	Fc epsilon RI signaling pathway	KEGG PATHWAY	ssc04664	4	64	0.0720063	0.774068	ENSSSCG00025026315|ENSSSCG00025003049|ENSSSCG00025054589|ENSSSCG00025017708	ssc:100525505|ssc:100622559|ssc:100152890|ssc:100125540|	100525505|100622559|100152890|100125540|	http://www.genome.jp/kegg-bin/show_pathway?ssc04664/ssc:100125540%09red/ssc:100152890%09red/ssc:100622559%09red/ssc:100525505%09red	3	1
Human Diseases	Cancer: specific types	Non-small cell lung cancer	KEGG PATHWAY	ssc05223	4	64	0.0720063	0.774068	ENSSSCG00025026315|ENSSSCG00025003049|ENSSSCG00025050458|ENSSSCG00025012883	ssc:100525505|ssc:100622559|ssc:397484|ssc:100621090|	100525505|100622559|397484|100621090|	http://www.genome.jp/kegg-bin/show_pathway?ssc05223/ssc:397484%09red/ssc:100621090%09red/ssc:100525505%09red/ssc:100622559%09red	1	3
Human Diseases	Infectious disease: bacterial	Yersinia infection	KEGG PATHWAY	ssc05135	6	125	0.0832247	0.783357	ENSSSCG00025026315|ENSSSCG00025039646|ENSSSCG00025055937|ENSSSCG00025039742|ENSSSCG00025003049|ENSSSCG00025027710	ssc:100525505|ssc:396738|ssc:100155091|ssc:100523972|ssc:100622559|ssc:414396|	100525505|396738|100155091|100523972|100622559|414396|	http://www.genome.jp/kegg-bin/show_pathway?ssc05135/ssc:100622559%09red/ssc:396738%09red/ssc:414396%09red/ssc:100525505%09red/ssc:100155091%09red/ssc:100523972%09red	3	3
Human Diseases	Cancer: specific types	Melanoma	KEGG PATHWAY	ssc05218	4	69	0.088194	0.783357	ENSSSCG00025026315|ENSSSCG00025034551|ENSSSCG00025012883|ENSSSCG00025003049	ssc:100525505|ssc:100524161|ssc:100621090|ssc:100622559|	100525505|100524161|100621090|100622559|	http://www.genome.jp/kegg-bin/show_pathway?ssc05218/ssc:100622559%09red/ssc:100621090%09red/ssc:100524161%09red/ssc:100525505%09red	1	3
Cellular Processes	Cell growth and death	p53 signaling pathway	KEGG PATHWAY	ssc04115	4	69	0.088194	0.783357	ENSSSCG00025046257|ENSSSCG00025012883|ENSSSCG00025016376|ENSSSCG00025017033	ssc:396945|ssc:100621090|ssc:492313|ssc:595105|	396945|100621090|492313|595105|	http://www.genome.jp/kegg-bin/show_pathway?ssc04115/ssc:396945%09red/ssc:100621090%09red/ssc:492313%09red/ssc:595105%09red	0	4
Human Diseases	Drug resistance: antineoplastic	Platinum drug resistance	KEGG PATHWAY	ssc01524	4	69	0.088194	0.783357	ENSSSCG00025050311|ENSSSCG00025017033|ENSSSCG00025049620|ENSSSCG00025003049	ssc:100152951|ssc:595105|ssc:397682|ssc:100622559|	100152951|595105|397682|100622559|	http://www.genome.jp/kegg-bin/show_pathway?ssc01524/ssc:100152951%09red/ssc:100622559%09red/ssc:397682%09red/ssc:595105%09red	0	4
Human Diseases	Cancer: specific types	Glioma	KEGG PATHWAY	ssc05214	4	71	0.0951196	0.783357	ENSSSCG00025026315|ENSSSCG00025003049|ENSSSCG00025050458|ENSSSCG00025012883	ssc:100525505|ssc:100622559|ssc:397484|ssc:100621090|	100525505|100622559|397484|100621090|	http://www.genome.jp/kegg-bin/show_pathway?ssc05214/ssc:397484%09red/ssc:100621090%09red/ssc:100525505%09red/ssc:100622559%09red	1	3
Metabolism	Amino acid metabolism	Phenylalanine metabolism	KEGG PATHWAY	ssc00360	2	21	0.0977449	0.783357	ENSSSCG00025059487|ENSSSCG00025033688	ssc:414909|ssc:102162530|	414909|102162530|	http://www.genome.jp/kegg-bin/show_pathway?ssc00360/ssc:414909%09red/ssc:102162530%09red	0	2
Metabolism	Amino acid metabolism	Histidine metabolism	KEGG PATHWAY	ssc00340	2	23	0.112526	0.783357	ENSSSCG00025059487|ENSSSCG00025033688	ssc:414909|ssc:102162530|	414909|102162530|	http://www.genome.jp/kegg-bin/show_pathway?ssc00340/ssc:414909%09red/ssc:102162530%09red	0	2
Metabolism	Amino acid metabolism	Arginine and proline metabolism	KEGG PATHWAY	ssc00330	3	48	0.11313	0.783357	ENSSSCG00025059487|ENSSSCG00025007058|ENSSSCG00025063606	ssc:414909|ssc:100627332|ssc:414385|	414909|100627332|414385|	http://www.genome.jp/kegg-bin/show_pathway?ssc00330/ssc:414385%09red/ssc:100627332%09red/ssc:414909%09red	2	1
Environmental Information Processing	Signal transduction	TNF signaling pathway	KEGG PATHWAY	ssc04668	5	107	0.117432	0.783357	ENSSSCG00025003049|ENSSSCG00025020677|ENSSSCG00025065475|ENSSSCG00025077752|ENSSSCG00025017033	ssc:100622559|ssc:396613|ssc:100523358|ssc:407742|ssc:595105|	100622559|396613|100523358|407742|595105|	http://www.genome.jp/kegg-bin/show_pathway?ssc04668/ssc:100622559%09red/ssc:396613%09red/ssc:407742%09red/ssc:595105%09red/ssc:100523358%09red	2	3
Human Diseases	Infectious disease: parasitic	Chagas disease (American trypanosomiasis)	KEGG PATHWAY	ssc05142	5	107	0.117432	0.783357	ENSSSCG00025046257|ENSSSCG00025017033|ENSSSCG00025020677|ENSSSCG00025021097|ENSSSCG00025003049	ssc:396945|ssc:595105|ssc:396613|ssc:494459|ssc:100622559|	396945|595105|396613|494459|100622559|	http://www.genome.jp/kegg-bin/show_pathway?ssc05142/ssc:396945%09red/ssc:100622559%09red/ssc:396613%09red/ssc:494459%09red/ssc:595105%09red	2	3
Metabolism	Xenobiotics biodegradation and metabolism	Metabolism of xenobiotics by cytochrome P450	KEGG PATHWAY	ssc00980	3	49	0.118113	0.783357	ENSSSCG00025050311|ENSSSCG00025033688|ENSSSCG00025049620	ssc:100152951|ssc:102162530|ssc:397682|	100152951|102162530|397682|	http://www.genome.jp/kegg-bin/show_pathway?ssc00980/ssc:100152951%09red/ssc:397682%09red/ssc:102162530%09red	0	3
Human Diseases	Drug resistance: antineoplastic	EGFR tyrosine kinase inhibitor resistance	KEGG PATHWAY	ssc01521	4	78	0.121261	0.783357	ENSSSCG00025026315|ENSSSCG00025034551|ENSSSCG00025050458|ENSSSCG00025003049	ssc:100525505|ssc:100524161|ssc:397484|ssc:100622559|	100525505|100524161|397484|100622559|	http://www.genome.jp/kegg-bin/show_pathway?ssc01521/ssc:397484%09red/ssc:100524161%09red/ssc:100525505%09red/ssc:100622559%09red	1	3
Organismal Systems	Immune system	Leukocyte transendothelial migration	KEGG PATHWAY	ssc04670	5	110	0.127329	0.783357	ENSSSCG00025003049|ENSSSCG00025027710|ENSSSCG00025035514|ENSSSCG00025066711|ENSSSCG00025026472	ssc:100622559|ssc:414396|ssc:100302016|ssc:102166598|ssc:100157760|	100622559|414396|100302016|102166598|100157760|	http://www.genome.jp/kegg-bin/show_pathway?ssc04670/ssc:102166598%09red/ssc:414396%09red/ssc:100622559%09red/ssc:100302016%09red/ssc:100157760%09red	0	5
Metabolism	Metabolism of other amino acids	Glutathione metabolism	KEGG PATHWAY	ssc00480	3	51	0.128316	0.783357	ENSSSCG00025050311|ENSSSCG00025049620|ENSSSCG00025063606	ssc:100152951|ssc:397682|ssc:414385|	100152951|397682|414385|	http://www.genome.jp/kegg-bin/show_pathway?ssc00480/ssc:100152951%09red/ssc:414385%09red/ssc:397682%09red	1	2
Organismal Systems	Immune system	Complement and coagulation cascades	KEGG PATHWAY	ssc04610	4	80	0.129242	0.783357	ENSSSCG00025050832|ENSSSCG00025046257|ENSSSCG00025026918|ENSSSCG00025012197	ssc:397121|ssc:396945|ssc:396985|ssc:100519355|	397121|396945|396985|100519355|	http://www.genome.jp/kegg-bin/show_pathway?ssc04610/ssc:397121%09red/ssc:396945%09red/ssc:100519355%09red/ssc:396985%09red	1	3
Environmental Information Processing	Signaling molecules and interaction	Cell adhesion molecules (CAMs)	KEGG PATHWAY	ssc04514	6	143	0.131167	0.783357	ENSSSCG00025060915|ENSSSCG00025011513|ENSSSCG00025023915|ENSSSCG00025035514|ENSSSCG00025066711|ENSSSCG00025055095	ssc:397528|ssc:100519770|ssc:397441|ssc:100302016|ssc:102166598|ssc:100038012|	397528|100519770|397441|100302016|102166598|100038012|	http://www.genome.jp/kegg-bin/show_pathway?ssc04514/ssc:102166598%09red/ssc:100038012%09red/ssc:100302016%09red/ssc:100519770%09red/ssc:397441%09red/ssc:397528%09red	1	5
Environmental Information Processing	Signaling molecules and interaction	Viral protein interaction with cytokine and cytokine receptor	KEGG PATHWAY	ssc04061	4	84	0.14583	0.816513	ENSSSCG00025020677|ENSSSCG00025021097|ENSSSCG00025048879|ENSSSCG00025077752	ssc:396613|ssc:494459|ssc:397156|ssc:407742|	396613|494459|397156|407742|	http://www.genome.jp/kegg-bin/show_pathway?ssc04061/ssc:396613%09red/ssc:494459%09red/ssc:397156%09red/ssc:407742%09red	4	0
Human Diseases	Infectious disease: viral	Influenza A	KEGG PATHWAY	ssc05164	6	150	0.152733	0.816513	ENSSSCG00025026315|ENSSSCG00025020677|ENSSSCG00025017033|ENSSSCG00025003049|ENSSSCG00025027710|ENSSSCG00025045154	ssc:100525505|ssc:396613|ssc:595105|ssc:100622559|ssc:414396|ssc:100153087|	100525505|396613|595105|100622559|414396|100153087|	http://www.genome.jp/kegg-bin/show_pathway?ssc05164/ssc:100622559%09red/ssc:414396%09red/ssc:396613%09red/ssc:595105%09red/ssc:100525505%09red/ssc:100153087%09red	3	3
Human Diseases	Cancer: specific types	Colorectal cancer	KEGG PATHWAY	ssc05210	4	87	0.158785	0.816513	ENSSSCG00025026315|ENSSSCG00025003049|ENSSSCG00025050458|ENSSSCG00025012883	ssc:100525505|ssc:100622559|ssc:397484|ssc:100621090|	100525505|100622559|397484|100621090|	http://www.genome.jp/kegg-bin/show_pathway?ssc05210/ssc:397484%09red/ssc:100621090%09red/ssc:100525505%09red/ssc:100622559%09red	1	3
Organismal Systems	Nervous system	Long-term depression	KEGG PATHWAY	ssc04730	3	58	0.166252	0.816513	ENSSSCG00025026315|Novel04600|ENSSSCG00025054589	ssc:100525505|ssc:100525387|ssc:100152890|	100525505|100525387|100152890|	http://www.genome.jp/kegg-bin/show_pathway?ssc04730/ssc:100152890%09red/ssc:100525387%09red/ssc:100525505%09red	2	1
Human Diseases	Cancer: specific types	Endometrial cancer	KEGG PATHWAY	ssc05213	3	58	0.166252	0.816513	ENSSSCG00025026315|ENSSSCG00025003049|ENSSSCG00025012883	ssc:100525505|ssc:100622559|ssc:100621090|	100525505|100622559|100621090|	http://www.genome.jp/kegg-bin/show_pathway?ssc05213/ssc:100622559%09red/ssc:100621090%09red/ssc:100525505%09red	1	2
Human Diseases	Immune disease	Rheumatoid arthritis	KEGG PATHWAY	ssc05323	4	89	0.167648	0.816513	ENSSSCG00025023915|ENSSSCG00025020677|ENSSSCG00025021097|ENSSSCG00025019530	ssc:397441|ssc:396613|ssc:494459|ssc:397414|	397441|396613|494459|397414|	http://www.genome.jp/kegg-bin/show_pathway?ssc05323/ssc:397414%09red/ssc:396613%09red/ssc:494459%09red/ssc:397441%09red	4	0
Human Diseases	Cardiovascular disease	Hypertrophic cardiomyopathy (HCM)	KEGG PATHWAY	ssc05410	4	89	0.167648	0.816513	ENSSSCG00025055937|ENSSSCG00025027710|ENSSSCG00025019015|ENSSSCG00025068372	ssc:100155091|ssc:414396|ssc:100625589|ssc:397483|	100155091|414396|100625589|397483|	http://www.genome.jp/kegg-bin/show_pathway?ssc05410/ssc:414396%09red/ssc:100155091%09red/ssc:100625589%09red/ssc:397483%09red	0	4
Organismal Systems	Environmental adaptation	Circadian rhythm	KEGG PATHWAY	ssc04710	2	30	0.16792	0.816513	ENSSSCG00025051280|ENSSSCG00025063101	ssc:100622477|ssc:100626912|	100622477|100626912|	http://www.genome.jp/kegg-bin/show_pathway?ssc04710/ssc:100622477%09red/ssc:100626912%09red	1	1
Human Diseases	Infectious disease: parasitic	Amoebiasis	KEGG PATHWAY	ssc05146	4	91	0.176682	0.816513	ENSSSCG00025075654|ENSSSCG00025003049|ENSSSCG00025074776|ENSSSCG00025019015	ssc:100153454|ssc:100622559|ssc:100515336|ssc:100625589|	100153454|100622559|100515336|100625589|	http://www.genome.jp/kegg-bin/show_pathway?ssc05146/ssc:100515336%09red/ssc:100153454%09red/ssc:100625589%09red/ssc:100622559%09red	0	4
Human Diseases	Cardiovascular disease	Dilated cardiomyopathy (DCM)	KEGG PATHWAY	ssc05414	4	93	0.185876	0.816513	ENSSSCG00025055937|ENSSSCG00025027710|ENSSSCG00025019015|ENSSSCG00025068372	ssc:100155091|ssc:414396|ssc:100625589|ssc:397483|	100155091|414396|100625589|397483|	http://www.genome.jp/kegg-bin/show_pathway?ssc05414/ssc:414396%09red/ssc:100155091%09red/ssc:100625589%09red/ssc:397483%09red	0	4
Metabolism	Metabolism of cofactors and vitamins	Riboflavin metabolism	KEGG PATHWAY	ssc00740	1	8	0.189409	0.816513	ENSSSCG00025019530	ssc:397414|	397414|	http://www.genome.jp/kegg-bin/show_pathway?ssc00740/ssc:397414%09red	1	0
Metabolism	Metabolism of other amino acids	beta-Alanine metabolism	KEGG PATHWAY	ssc00410	2	33	0.192873	0.816513	ENSSSCG00025033688|ENSSSCG00025063606	ssc:102162530|ssc:414385|	102162530|414385|	http://www.genome.jp/kegg-bin/show_pathway?ssc00410/ssc:414385%09red/ssc:102162530%09red	1	1
Human Diseases	Neurodegenerative disease	Prion diseases	KEGG PATHWAY	ssc05020	2	33	0.192873	0.816513	ENSSSCG00025026315|ENSSSCG00025020677	ssc:100525505|ssc:396613|	100525505|396613|	http://www.genome.jp/kegg-bin/show_pathway?ssc05020/ssc:396613%09red/ssc:100525505%09red	2	0
Human Diseases	Cancer: overview	Central carbon metabolism in cancer	KEGG PATHWAY	ssc05230	3	63	0.195103	0.816513	ENSSSCG00025026315|ENSSSCG00025003049|ENSSSCG00025030820	ssc:100525505|ssc:100622559|ssc:397511|	100525505|100622559|397511|	http://www.genome.jp/kegg-bin/show_pathway?ssc05230/ssc:397511%09red/ssc:100622559%09red/ssc:100525505%09red	1	2
Organismal Systems	Endocrine system	Relaxin signaling pathway	KEGG PATHWAY	ssc04926	5	129	0.197859	0.816513	ENSSSCG00025075654|ENSSSCG00025026315|ENSSSCG00025074776|ENSSSCG00025047414|ENSSSCG00025003049	ssc:100153454|ssc:100525505|ssc:100515336|ssc:100521141|ssc:100622559|	100153454|100525505|100515336|100521141|100622559|	http://www.genome.jp/kegg-bin/show_pathway?ssc04926/ssc:100515336%09red/ssc:100153454%09red/ssc:100521141%09red/ssc:100622559%09red/ssc:100525505%09red	2	3
Human Diseases	Cancer: overview	Choline metabolism in cancer	KEGG PATHWAY	ssc05231	4	96	0.199948	0.816513	ENSSSCG00025026315|ENSSSCG00025074458|ENSSSCG00025003049|ENSSSCG00025034551	ssc:100525505|ssc:100124377|ssc:100622559|ssc:100524161|	100525505|100124377|100622559|100524161|	http://www.genome.jp/kegg-bin/show_pathway?ssc05231/ssc:100622559%09red/ssc:100124377%09red/ssc:100524161%09red/ssc:100525505%09red	2	2
Metabolism	Amino acid metabolism	Tyrosine metabolism	KEGG PATHWAY	ssc00350	2	35	0.209759	0.816513	ENSSSCG00025059487|ENSSSCG00025033688	ssc:414909|ssc:102162530|	414909|102162530|	http://www.genome.jp/kegg-bin/show_pathway?ssc00350/ssc:414909%09red/ssc:102162530%09red	0	2
Environmental Information Processing	Signal transduction	NF-kappa B signaling pathway	KEGG PATHWAY	ssc04064	4	99	0.214327	0.816513	ENSSSCG00025026918|ENSSSCG00025054589|ENSSSCG00025077752|ENSSSCG00025017708	ssc:396985|ssc:100152890|ssc:407742|ssc:100125540|	396985|100152890|407742|100125540|	http://www.genome.jp/kegg-bin/show_pathway?ssc04064/ssc:100125540%09red/ssc:100152890%09red/ssc:396985%09red/ssc:407742%09red	4	0
Human Diseases	Cancer: specific types	Thyroid cancer	KEGG PATHWAY	ssc05216	2	36	0.218258	0.816513	ENSSSCG00025026315|ENSSSCG00025012883	ssc:100525505|ssc:100621090|	100525505|100621090|	http://www.genome.jp/kegg-bin/show_pathway?ssc05216/ssc:100621090%09red/ssc:100525505%09red	1	1
Human Diseases	Endocrine and metabolic disease	AGE-RAGE signaling pathway in diabetic complications	KEGG PATHWAY	ssc04933	4	100	0.219183	0.816513	ENSSSCG00025075654|ENSSSCG00025046257|ENSSSCG00025074776|ENSSSCG00025003049	ssc:100153454|ssc:396945|ssc:100515336|ssc:100622559|	100153454|396945|100515336|100622559|	http://www.genome.jp/kegg-bin/show_pathway?ssc04933/ssc:396945%09red/ssc:100515336%09red/ssc:100153454%09red/ssc:100622559%09red	0	4
Human Diseases	Cancer: specific types	Renal cell carcinoma	KEGG PATHWAY	ssc05211	3	68	0.225058	0.816513	ENSSSCG00025026315|ENSSSCG00025003049|ENSSSCG00025050458	ssc:100525505|ssc:100622559|ssc:397484|	100525505|100622559|397484|	http://www.genome.jp/kegg-bin/show_pathway?ssc05211/ssc:397484%09red/ssc:100525505%09red/ssc:100622559%09red	1	2
Cellular Processes	Cell motility	Regulation of actin cytoskeleton	KEGG PATHWAY	ssc04810	7	207	0.225964	0.816513	ENSSSCG00025026315|ENSSSCG00025026472|ENSSSCG00025034551|ENSSSCG00025068372|ENSSSCG00025055937|ENSSSCG00025003049|ENSSSCG00025027710	ssc:100525505|ssc:100157760|ssc:100524161|ssc:397483|ssc:100155091|ssc:100622559|ssc:414396|	100525505|100157760|100524161|397483|100155091|100622559|414396|	http://www.genome.jp/kegg-bin/show_pathway?ssc04810/ssc:100622559%09red/ssc:414396%09red/ssc:100524161%09red/ssc:100525505%09red/ssc:100157760%09red/ssc:100155091%09red/ssc:397483%09red	1	6
Organismal Systems	Excretory system	Aldosterone-regulated sodium reabsorption	KEGG PATHWAY	ssc04960	2	37	0.226786	0.816513	ENSSSCG00025009201|ENSSSCG00025003049	ssc:100625739|ssc:100622559|	100625739|100622559|	http://www.genome.jp/kegg-bin/show_pathway?ssc04960/ssc:100622559%09red/ssc:100625739%09red	0	2
Human Diseases	Infectious disease: viral	Human papillomavirus infection	KEGG PATHWAY	ssc05165	10	318	0.22802	0.816513	ENSSSCG00025026315|ENSSSCG00025074776|ENSSSCG00025016376|ENSSSCG00025075654|ENSSSCG00025017033|ENSSSCG00025068372|ENSSSCG00025055937|ENSSSCG00025003049|ENSSSCG00025074282|ENSSSCG00025019015	ssc:100525505|ssc:100515336|ssc:492313|ssc:100153454|ssc:595105|ssc:397483|ssc:100155091|ssc:100622559|ssc:100621911|ssc:100625589|	100525505|100515336|492313|100153454|595105|397483|100155091|100622559|100621911|100625589|	http://www.genome.jp/kegg-bin/show_pathway?ssc05165/ssc:100622559%09red/ssc:492313%09red/ssc:100625589%09red/ssc:100515336%09red/ssc:595105%09red/ssc:100525505%09red/ssc:100621911%09red/ssc:100153454%09red/ssc:100155091%09red/ssc:397483%09red	1	9
Human Diseases	Cancer: specific types	Bladder cancer	KEGG PATHWAY	ssc05219	2	38	0.235336	0.816513	ENSSSCG00025026315|ENSSSCG00025016376	ssc:100525505|ssc:492313|	100525505|492313|	http://www.genome.jp/kegg-bin/show_pathway?ssc05219/ssc:492313%09red/ssc:100525505%09red	1	1
Environmental Information Processing	Signal transduction	MAPK signaling pathway	KEGG PATHWAY	ssc04010	9	286	0.243008	0.816513	ENSSSCG00025026315|ENSSSCG00025047414|ENSSSCG00025012883|ENSSSCG00025047132|ENSSSCG00025008042|ENSSSCG00025034551|ENSSSCG00025039742|ENSSSCG00025050458|Novel04600	ssc:100525505|ssc:100521141|ssc:100621090|ssc:396906|ssc:100514374|ssc:100524161|ssc:100523972|ssc:397484|ssc:100525387|	100525505|100521141|100621090|396906|100514374|100524161|100523972|397484|100525387|	http://www.genome.jp/kegg-bin/show_pathway?ssc04010/ssc:100621090%09red/ssc:100514374%09red/ssc:396906%09red/ssc:100521141%09red/ssc:100525387%09red/ssc:397484%09red/ssc:100524161%09red/ssc:100523972%09red/ssc:100525505%09red	3	6
Metabolism	Amino acid metabolism	Glycine, serine and threonine metabolism	KEGG PATHWAY	ssc00260	2	39	0.243904	0.816513	ENSSSCG00025059487|ENSSSCG00025054925	ssc:414909|ssc:110255953|	414909|110255953|	http://www.genome.jp/kegg-bin/show_pathway?ssc00260/ssc:110255953%09red/ssc:414909%09red	0	2
Human Diseases	Infectious disease: viral	Kaposi sarcoma-associated herpesvirus infection	KEGG PATHWAY	ssc05167	6	177	0.248196	0.816513	ENSSSCG00025026315|ENSSSCG00025023915|ENSSSCG00025054589|ENSSSCG00025017708|ENSSSCG00025017033|ENSSSCG00025003049	ssc:100525505|ssc:397441|ssc:100152890|ssc:100125540|ssc:595105|ssc:100622559|	100525505|397441|100152890|100125540|595105|100622559|	http://www.genome.jp/kegg-bin/show_pathway?ssc05167/ssc:100125540%09red/ssc:100622559%09red/ssc:100152890%09red/ssc:595105%09red/ssc:100525505%09red/ssc:397441%09red	4	2
Human Diseases	Cancer: specific types	Pancreatic cancer	KEGG PATHWAY	ssc05212	3	72	0.249616	0.816513	ENSSSCG00025003049|ENSSSCG00025050458|ENSSSCG00025012883	ssc:100622559|ssc:397484|ssc:100621090|	100622559|397484|100621090|	http://www.genome.jp/kegg-bin/show_pathway?ssc05212/ssc:397484%09red/ssc:100621090%09red/ssc:100622559%09red	0	3
Human Diseases	Infectious disease: bacterial	Bacterial invasion of epithelial cells	KEGG PATHWAY	ssc05100	3	73	0.25582	0.816513	ENSSSCG00025055937|ENSSSCG00025003049|ENSSSCG00025027710	ssc:100155091|ssc:100622559|ssc:414396|	100155091|100622559|414396|	http://www.genome.jp/kegg-bin/show_pathway?ssc05100/ssc:414396%09red/ssc:100622559%09red/ssc:100155091%09red	0	3
Cellular Processes	Transport and catabolism	Phagosome	KEGG PATHWAY	ssc04145	5	143	0.256623	0.816513	ENSSSCG00025055601|ENSSSCG00025055937|ENSSSCG00025027710|ENSSSCG00025016376|ENSSSCG00025068372	ssc:100153090|ssc:100155091|ssc:414396|ssc:492313|ssc:397483|	100153090|100155091|414396|492313|397483|	http://www.genome.jp/kegg-bin/show_pathway?ssc04145/ssc:414396%09red/ssc:492313%09red/ssc:100155091%09red/ssc:397483%09red/ssc:100153090%09red	1	4
Environmental Information Processing	Signal transduction	HIF-1 signaling pathway	KEGG PATHWAY	ssc04066	4	108	0.258975	0.816513	ENSSSCG00025026315|ENSSSCG00025046257|ENSSSCG00025063315|ENSSSCG00025003049	ssc:100525505|ssc:396945|ssc:396862|ssc:100622559|	100525505|396945|396862|100622559|	http://www.genome.jp/kegg-bin/show_pathway?ssc04066/ssc:396945%09red/ssc:100622559%09red/ssc:100525505%09red/ssc:396862%09red	1	3
Human Diseases	Cancer: specific types	Chronic myeloid leukemia	KEGG PATHWAY	ssc05220	3	74	0.262044	0.816513	ENSSSCG00025026315|ENSSSCG00025003049|ENSSSCG00025012883	ssc:100525505|ssc:100622559|ssc:100621090|	100525505|100622559|100621090|	http://www.genome.jp/kegg-bin/show_pathway?ssc05220/ssc:100622559%09red/ssc:100621090%09red/ssc:100525505%09red	1	2
Organismal Systems	Nervous system	Serotonergic synapse	KEGG PATHWAY	ssc04726	4	111	0.274253	0.842349	ENSSSCG00025059487|Novel04600|ENSSSCG00025049288|ENSSSCG00025012272	ssc:414909|ssc:100525387|ssc:100154782|ssc:397541|	414909|100525387|100154782|397541|	http://www.genome.jp/kegg-bin/show_pathway?ssc04726/ssc:100154782%09red/ssc:100525387%09red/ssc:397541%09red/ssc:414909%09red	1	3
Organismal Systems	Nervous system	Neurotrophin signaling pathway	KEGG PATHWAY	ssc04722	4	117	0.305215	0.884823	ENSSSCG00025039742|ENSSSCG00025026315|ENSSSCG00025030820|ENSSSCG00025003049	ssc:100523972|ssc:100525505|ssc:397511|ssc:100622559|	100523972|100525505|397511|100622559|	http://www.genome.jp/kegg-bin/show_pathway?ssc04722/ssc:397511%09red/ssc:100622559%09red/ssc:100523972%09red/ssc:100525505%09red	2	2
Human Diseases	Endocrine and metabolic disease	Type II diabetes mellitus	KEGG PATHWAY	ssc04930	2	47	0.312478	0.884823	ENSSSCG00025003049|Novel04600	ssc:100622559|ssc:100525387|	100622559|100525387|	http://www.genome.jp/kegg-bin/show_pathway?ssc04930/ssc:100525387%09red/ssc:100622559%09red	0	2
Human Diseases	Endocrine and metabolic disease	Type I diabetes mellitus	KEGG PATHWAY	ssc04940	2	47	0.312478	0.884823	ENSSSCG00025023915|ENSSSCG00025077752	ssc:397441|ssc:407742|	397441|407742|	http://www.genome.jp/kegg-bin/show_pathway?ssc04940/ssc:397441%09red/ssc:407742%09red	2	0
Organismal Systems	Digestive system	Cholesterol metabolism	KEGG PATHWAY	ssc04979	2	47	0.312478	0.884823	ENSSSCG00025012766|ENSSSCG00025017424	ssc:396592|ssc:397628|	396592|397628|	http://www.genome.jp/kegg-bin/show_pathway?ssc04979/ssc:396592%09red/ssc:397628%09red	1	1
Organismal Systems	Immune system	Intestinal immune network for IgA production	KEGG PATHWAY	ssc04672	2	47	0.312478	0.884823	ENSSSCG00025023915|ENSSSCG00025020781	ssc:397441|ssc:733692|	397441|733692|	http://www.genome.jp/kegg-bin/show_pathway?ssc04672/ssc:733692%09red/ssc:397441%09red	2	0
Human Diseases	Cancer: overview	Pathways in cancer	KEGG PATHWAY	ssc05200	14	506	0.315292	0.884823	ENSSSCG00025026315|ENSSSCG00025074776|ENSSSCG00025012883|ENSSSCG00025049620|ENSSSCG00025075654|ENSSSCG00025017033|ENSSSCG00025020781|ENSSSCG00025048879|ENSSSCG00025050311|ENSSSCG00025068372|ENSSSCG00025003049|ENSSSCG00025050458|ENSSSCG00025019015|ENSSSCG00025073066	ssc:100525505|ssc:100515336|ssc:100621090|ssc:397682|ssc:100153454|ssc:595105|ssc:733692|ssc:397156|ssc:100152951|ssc:397483|ssc:100622559|ssc:397484|ssc:100625589|ssc:110256599|	100525505|100515336|100621090|397682|100153454|595105|733692|397156|100152951|397483|100622559|397484|100625589|110256599|	http://www.genome.jp/kegg-bin/show_pathway?ssc05200/ssc:100152951%09red/ssc:100622559%09red/ssc:100621090%09red/ssc:100625589%09red/ssc:397156%09red/ssc:110256599%09red/ssc:100515336%09red/ssc:733692%09red/ssc:595105%09red/ssc:100525505%09red/ssc:397484%09red/ssc:100153454%09red/ssc:397483%09red/ssc:397682%09red	4	10
Human Diseases	Infectious disease: viral	Epstein-Barr virus infection	KEGG PATHWAY	ssc05169	6	195	0.319299	0.884823	ENSSSCG00025033435|ENSSSCG00025012883|ENSSSCG00025054589|ENSSSCG00025017708|ENSSSCG00025017033|ENSSSCG00025003049	ssc:100525150|ssc:100621090|ssc:100152890|ssc:100125540|ssc:595105|ssc:100622559|	100525150|100621090|100152890|100125540|595105|100622559|	http://www.genome.jp/kegg-bin/show_pathway?ssc05169/ssc:100125540%09red/ssc:100622559%09red/ssc:100621090%09red/ssc:100152890%09red/ssc:595105%09red/ssc:100525150%09red	2	4
Environmental Information Processing	Signal transduction	ErbB signaling pathway	KEGG PATHWAY	ssc04012	3	84	0.324991	0.884823	ENSSSCG00025026315|ENSSSCG00025003049|ENSSSCG00025050458	ssc:100525505|ssc:100622559|ssc:397484|	100525505|100622559|397484|	http://www.genome.jp/kegg-bin/show_pathway?ssc04012/ssc:397484%09red/ssc:100525505%09red/ssc:100622559%09red	1	2
Cellular Processes	Cellular community - eukaryotes	Gap junction	KEGG PATHWAY	ssc04540	3	85	0.331314	0.884823	ENSSSCG00025026315|ENSSSCG00025034551|ENSSSCG00025027549	ssc:100525505|ssc:100524161|ssc:100518636|	100525505|100524161|100518636|	http://www.genome.jp/kegg-bin/show_pathway?ssc04540/ssc:100518636%09red/ssc:100524161%09red/ssc:100525505%09red	1	2
Genetic Information Processing	Translation	mRNA surveillance pathway	KEGG PATHWAY	ssc03015	3	86	0.337636	0.884823	ENSSSCG00025018072|ENSSSCG00025045154|ENSSSCG00025055157	ssc:100737226|ssc:100153087|ssc:100157243|	100737226|100153087|100157243|	http://www.genome.jp/kegg-bin/show_pathway?ssc03015/ssc:100157243%09red/ssc:100737226%09red/ssc:100153087%09red	1	2
Organismal Systems	Digestive system	Protein digestion and absorption	KEGG PATHWAY	ssc04974	3	86	0.337636	0.884823	ENSSSCG00025075654|ENSSSCG00025074282|ENSSSCG00025074776	ssc:100153454|ssc:100621911|ssc:100515336|	100153454|100621911|100515336|	http://www.genome.jp/kegg-bin/show_pathway?ssc04974/ssc:100515336%09red/ssc:100153454%09red/ssc:100621911%09red	0	3
Metabolism	Lipid metabolism	Steroid hormone biosynthesis	KEGG PATHWAY	ssc00140	2	50	0.337926	0.884823	ENSSSCG00025027921|ENSSSCG00025029902	ssc:403104|ssc:445539|	403104|445539|	http://www.genome.jp/kegg-bin/show_pathway?ssc00140/ssc:445539%09red/ssc:403104%09red	0	2
Organismal Systems	Immune system	Hematopoietic cell lineage	KEGG PATHWAY	ssc04640	3	88	0.350266	0.884823	ENSSSCG00025055937|ENSSSCG00025033435|ENSSSCG00025068372	ssc:100155091|ssc:100525150|ssc:397483|	100155091|100525150|397483|	http://www.genome.jp/kegg-bin/show_pathway?ssc04640/ssc:100155091%09red/ssc:397483%09red/ssc:100525150%09red	0	3
Human Diseases	Infectious disease: parasitic	Malaria	KEGG PATHWAY	ssc05144	2	52	0.354734	0.884823	ENSSSCG00025011513|ENSSSCG00025016376	ssc:100519770|ssc:492313|	100519770|492313|	http://www.genome.jp/kegg-bin/show_pathway?ssc05144/ssc:100519770%09red/ssc:492313%09red	0	2
Organismal Systems	Immune system	Fc gamma R-mediated phagocytosis	KEGG PATHWAY	ssc04666	3	89	0.356572	0.884823	ENSSSCG00025003049|ENSSSCG00025054589|ENSSSCG00025017708	ssc:100622559|ssc:100152890|ssc:100125540|	100622559|100152890|100125540|	http://www.genome.jp/kegg-bin/show_pathway?ssc04666/ssc:100125540%09red/ssc:100152890%09red/ssc:100622559%09red	2	1
Cellular Processes	Cellular community - eukaryotes	Tight junction	KEGG PATHWAY	ssc04530	5	166	0.359871	0.884823	ENSSSCG00025026472|ENSSSCG00025027710|ENSSSCG00025035514|ENSSSCG00025066711|ENSSSCG00025039646	ssc:100157760|ssc:414396|ssc:100302016|ssc:102166598|ssc:396738|	100157760|414396|100302016|102166598|396738|	http://www.genome.jp/kegg-bin/show_pathway?ssc04530/ssc:102166598%09red/ssc:414396%09red/ssc:100157760%09red/ssc:100302016%09red/ssc:396738%09red	1	4
Human Diseases	Infectious disease: bacterial	Legionellosis	KEGG PATHWAY	ssc05134	2	54	0.371387	0.884823	ENSSSCG00025047132|ENSSSCG00025017033	ssc:396906|ssc:595105|	396906|595105|	http://www.genome.jp/kegg-bin/show_pathway?ssc05134/ssc:595105%09red/ssc:396906%09red	0	2
Environmental Information Processing	Signal transduction	FoxO signaling pathway	KEGG PATHWAY	ssc04068	4	130	0.37317	0.884823	ENSSSCG00025026315|ENSSSCG00025009201|ENSSSCG00025012883|ENSSSCG00025003049	ssc:100525505|ssc:100625739|ssc:100621090|ssc:100622559|	100525505|100625739|100621090|100622559|	http://www.genome.jp/kegg-bin/show_pathway?ssc04068/ssc:100622559%09red/ssc:100621090%09red/ssc:100525505%09red/ssc:100625739%09red	1	3
Environmental Information Processing	Signal transduction	TGF-beta signaling pathway	KEGG PATHWAY	ssc04350	3	92	0.375433	0.884823	ENSSSCG00025073564|ENSSSCG00025065171|ENSSSCG00025016376	ssc:110256843|ssc:100737299|ssc:492313|	110256843|100737299|492313|	http://www.genome.jp/kegg-bin/show_pathway?ssc04350/ssc:492313%09red/ssc:100737299%09red/ssc:110256843%09red	1	2
Organismal Systems	Endocrine system	Estrogen signaling pathway	KEGG PATHWAY	ssc04915	4	131	0.378399	0.884823	ENSSSCG00025026315|ENSSSCG00025003049|ENSSSCG00025047132|ENSSSCG00025050458	ssc:100525505|ssc:100622559|ssc:396906|ssc:397484|	100525505|100622559|396906|397484|	http://www.genome.jp/kegg-bin/show_pathway?ssc04915/ssc:397484%09red/ssc:100622559%09red/ssc:100525505%09red/ssc:396906%09red	1	3
Organismal Systems	Endocrine system	Regulation of lipolysis in adipocytes	KEGG PATHWAY	ssc04923	2	55	0.379649	0.884823	ENSSSCG00025003049|ENSSSCG00025012272	ssc:100622559|ssc:397541|	100622559|397541|	http://www.genome.jp/kegg-bin/show_pathway?ssc04923/ssc:397541%09red/ssc:100622559%09red	1	1
Environmental Information Processing	Signal transduction	VEGF signaling pathway	KEGG PATHWAY	ssc04370	2	55	0.379649	0.884823	ENSSSCG00025026315|ENSSSCG00025003049	ssc:100525505|ssc:100622559|	100525505|100622559|	http://www.genome.jp/kegg-bin/show_pathway?ssc04370/ssc:100622559%09red/ssc:100525505%09red	1	1
Environmental Information Processing	Signal transduction	Apelin signaling pathway	KEGG PATHWAY	ssc04371	4	134	0.394059	0.884823	ENSSSCG00025026315|ENSSSCG00025046257|ENSSSCG00025050832|ENSSSCG00025001679	ssc:100525505|ssc:396945|ssc:397121|ssc:100152141|	100525505|396945|397121|100152141|	http://www.genome.jp/kegg-bin/show_pathway?ssc04371/ssc:397121%09red/ssc:396945%09red/ssc:100152141%09red/ssc:100525505%09red	1	3
Metabolism	Metabolism of cofactors and vitamins	Retinol metabolism	KEGG PATHWAY	ssc00830	2	57	0.396033	0.884823	ENSSSCG00025036467|ENSSSCG00025027921	ssc:100517586|ssc:403104|	100517586|403104|	http://www.genome.jp/kegg-bin/show_pathway?ssc00830/ssc:403104%09red/ssc:100517586%09red	1	1
Human Diseases	Infectious disease: viral	Measles	KEGG PATHWAY	ssc05162	4	136	0.404466	0.884823	ENSSSCG00025003049|ENSSSCG00025047132|ENSSSCG00025048879|ENSSSCG00025017033	ssc:100622559|ssc:396906|ssc:397156|ssc:595105|	100622559|396906|397156|595105|	http://www.genome.jp/kegg-bin/show_pathway?ssc05162/ssc:397156%09red/ssc:100622559%09red/ssc:595105%09red/ssc:396906%09red	1	3
Organismal Systems	Immune system	Chemokine signaling pathway	KEGG PATHWAY	ssc04062	5	177	0.410091	0.884823	ENSSSCG00025054589|ENSSSCG00025047414|ENSSSCG00025021097|ENSSSCG00025020677|ENSSSCG00025003049	ssc:100152890|ssc:100521141|ssc:494459|ssc:396613|ssc:100622559|	100152890|100521141|494459|396613|100622559|	http://www.genome.jp/kegg-bin/show_pathway?ssc04062/ssc:100152890%09red/ssc:100622559%09red/ssc:396613%09red/ssc:494459%09red/ssc:100521141%09red	4	1
Metabolism	Xenobiotics biodegradation and metabolism	Drug metabolism - other enzymes	KEGG PATHWAY	ssc00983	2	59	0.412214	0.884823	ENSSSCG00025050311|ENSSSCG00025049620	ssc:100152951|ssc:397682|	100152951|397682|	http://www.genome.jp/kegg-bin/show_pathway?ssc00983/ssc:100152951%09red/ssc:397682%09red	0	2
Human Diseases	Infectious disease: viral	Human T-cell leukemia virus 1 infection	KEGG PATHWAY	ssc05166	6	220	0.421628	0.884823	ENSSSCG00025026315|ENSSSCG00025012766|ENSSSCG00025048879|ENSSSCG00025020781|ENSSSCG00025003049|ENSSSCG00025077752	ssc:100525505|ssc:396592|ssc:397156|ssc:733692|ssc:100622559|ssc:407742|	100525505|396592|397156|733692|100622559|407742|	http://www.genome.jp/kegg-bin/show_pathway?ssc05166/ssc:100622559%09red/ssc:397156%09red/ssc:733692%09red/ssc:396592%09red/ssc:100525505%09red/ssc:407742%09red	5	1
Organismal Systems	Immune system	Natural killer cell mediated cytotoxicity	KEGG PATHWAY	ssc04650	3	100	0.425076	0.884823	ENSSSCG00025026315|ENSSSCG00025003049|ENSSSCG00025017708	ssc:100525505|ssc:100622559|ssc:100125540|	100525505|100622559|100125540|	http://www.genome.jp/kegg-bin/show_pathway?ssc04650/ssc:100125540%09red/ssc:100622559%09red/ssc:100525505%09red	2	1
Organismal Systems	Aging	Longevity regulating pathway - multiple species	KEGG PATHWAY	ssc04213	2	61	0.428178	0.884823	ENSSSCG00025003049|ENSSSCG00025047132	ssc:100622559|ssc:396906|	100622559|396906|	http://www.genome.jp/kegg-bin/show_pathway?ssc04213/ssc:100622559%09red/ssc:396906%09red	0	2
Genetic Information Processing	Folding, sorting and degradation	Protein export	KEGG PATHWAY	ssc03060	1	23	0.428858	0.884823	ENSSSCG00025059405	ssc:100523141|	100523141|	http://www.genome.jp/kegg-bin/show_pathway?ssc03060/ssc:100523141%09red	0	1
Organismal Systems	Immune system	Antigen processing and presentation	KEGG PATHWAY	ssc04612	2	62	0.436073	0.884823	ENSSSCG00025055601|ENSSSCG00025047132	ssc:100153090|ssc:396906|	100153090|396906|	http://www.genome.jp/kegg-bin/show_pathway?ssc04612/ssc:396906%09red/ssc:100153090%09red	1	1
Metabolism	Lipid metabolism	Arachidonic acid metabolism	KEGG PATHWAY	ssc00590	2	62	0.436073	0.884823	ENSSSCG00025027921|ENSSSCG00025012272	ssc:403104|ssc:397541|	403104|397541|	http://www.genome.jp/kegg-bin/show_pathway?ssc00590/ssc:397541%09red/ssc:403104%09red	1	1
Human Diseases	Infectious disease: parasitic	Toxoplasmosis	KEGG PATHWAY	ssc05145	3	103	0.44335	0.884823	ENSSSCG00025047132|ENSSSCG00025019015|ENSSSCG00025017033	ssc:396906|ssc:100625589|ssc:595105|	396906|100625589|595105|	http://www.genome.jp/kegg-bin/show_pathway?ssc05145/ssc:100625589%09red/ssc:595105%09red/ssc:396906%09red	0	3
Organismal Systems	Immune system	C-type lectin receptor signaling pathway	KEGG PATHWAY	ssc04625	3	103	0.44335	0.884823	ENSSSCG00025003049|ENSSSCG00025017708|ENSSSCG00025017033	ssc:100622559|ssc:100125540|ssc:595105|	100622559|100125540|595105|	http://www.genome.jp/kegg-bin/show_pathway?ssc04625/ssc:100125540%09red/ssc:100622559%09red/ssc:595105%09red	1	2
Human Diseases	Cancer: specific types	Breast cancer	KEGG PATHWAY	ssc05224	4	145	0.450786	0.884823	ENSSSCG00025026315|ENSSSCG00025003049|ENSSSCG00025012883|ENSSSCG00025073066	ssc:100525505|ssc:100622559|ssc:100621090|ssc:110256599|	100525505|100622559|100621090|110256599|	http://www.genome.jp/kegg-bin/show_pathway?ssc05224/ssc:100622559%09red/ssc:100621090%09red/ssc:100525505%09red/ssc:110256599%09red	2	2
Human Diseases	Cancer: specific types	Acute myeloid leukemia	KEGG PATHWAY	ssc05221	2	64	0.451685	0.884823	ENSSSCG00025026315|ENSSSCG00025003049	ssc:100525505|ssc:100622559|	100525505|100622559|	http://www.genome.jp/kegg-bin/show_pathway?ssc05221/ssc:100622559%09red/ssc:100525505%09red	1	1
Organismal Systems	Nervous system	Long-term potentiation	KEGG PATHWAY	ssc04720	2	64	0.451685	0.884823	ENSSSCG00025039742|ENSSSCG00025026315	ssc:100523972|ssc:100525505|	100523972|100525505|	http://www.genome.jp/kegg-bin/show_pathway?ssc04720/ssc:100523972%09red/ssc:100525505%09red	2	0
Environmental Information Processing	Signal transduction	Phospholipase D signaling pathway	KEGG PATHWAY	ssc04072	4	146	0.455866	0.884823	ENSSSCG00025026315|ENSSSCG00025034551|ENSSSCG00025017708|ENSSSCG00025003049	ssc:100525505|ssc:100524161|ssc:100125540|ssc:100622559|	100525505|100524161|100125540|100622559|	http://www.genome.jp/kegg-bin/show_pathway?ssc04072/ssc:100125540%09red/ssc:100622559%09red/ssc:100524161%09red/ssc:100525505%09red	2	2
Human Diseases	Infectious disease: viral	Hepatitis C	KEGG PATHWAY	ssc05160	4	146	0.455866	0.884823	ENSSSCG00025026315|ENSSSCG00025003049|ENSSSCG00025035514|ENSSSCG00025017033	ssc:100525505|ssc:100622559|ssc:100302016|ssc:595105|	100525505|100622559|100302016|595105|	http://www.genome.jp/kegg-bin/show_pathway?ssc05160/ssc:100622559%09red/ssc:100302016%09red/ssc:595105%09red/ssc:100525505%09red	1	3
Human Diseases	Immune disease	Inflammatory bowel disease (IBD)	KEGG PATHWAY	ssc05321	2	65	0.459397	0.884823	ENSSSCG00025051280|ENSSSCG00025048879	ssc:100622477|ssc:397156|	100622477|397156|	http://www.genome.jp/kegg-bin/show_pathway?ssc05321/ssc:100622477%09red/ssc:397156%09red	1	1
Human Diseases	Cancer: specific types	Gastric cancer	KEGG PATHWAY	ssc05226	4	147	0.460931	0.884823	ENSSSCG00025026315|ENSSSCG00025003049|ENSSSCG00025012883|ENSSSCG00025073066	ssc:100525505|ssc:100622559|ssc:100621090|ssc:110256599|	100525505|100622559|100621090|110256599|	http://www.genome.jp/kegg-bin/show_pathway?ssc05226/ssc:100622559%09red/ssc:100621090%09red/ssc:100525505%09red/ssc:110256599%09red	2	2
Human Diseases	Endocrine and metabolic disease	Maturity onset diabetes of the young	KEGG PATHWAY	ssc04950	1	26	0.467495	0.889482	ENSSSCG00025043948	ssc:100523688|	100523688|	http://www.genome.jp/kegg-bin/show_pathway?ssc04950/ssc:100523688%09red	0	1
Environmental Information Processing	Signal transduction	mTOR signaling pathway	KEGG PATHWAY	ssc04150	4	150	0.476024	0.895855	ENSSSCG00025039742|ENSSSCG00025026315|ENSSSCG00025003049|ENSSSCG00025009201	ssc:100523972|ssc:100525505|ssc:100622559|ssc:100625739|	100523972|100525505|100622559|100625739|	http://www.genome.jp/kegg-bin/show_pathway?ssc04150/ssc:100622559%09red/ssc:100625739%09red/ssc:100523972%09red/ssc:100525505%09red	2	2
Human Diseases	Endocrine and metabolic disease	Insulin resistance	KEGG PATHWAY	ssc04931	3	109	0.479178	0.895855	ENSSSCG00025039742|ENSSSCG00025003049|ENSSSCG00025007892	ssc:100523972|ssc:100622559|ssc:100515931|	100523972|100622559|100515931|	http://www.genome.jp/kegg-bin/show_pathway?ssc04931/ssc:100622559%09red/ssc:100515931%09red/ssc:100523972%09red	1	2
Cellular Processes	Cellular community - eukaryotes	Adherens junction	KEGG PATHWAY	ssc04520	2	69	0.489602	0.905526	ENSSSCG00025027710|ENSSSCG00025055095	ssc:414396|ssc:100038012|	414396|100038012|	http://www.genome.jp/kegg-bin/show_pathway?ssc04520/ssc:414396%09red/ssc:100038012%09red	0	2
Cellular Processes	Cell growth and death	Cellular senescence	KEGG PATHWAY	ssc04218	4	154	0.49589	0.905526	ENSSSCG00025026315|ENSSSCG00025046257|ENSSSCG00025012883|ENSSSCG00025003049	ssc:100525505|ssc:396945|ssc:100621090|ssc:100622559|	100525505|396945|100621090|100622559|	http://www.genome.jp/kegg-bin/show_pathway?ssc04218/ssc:396945%09red/ssc:100622559%09red/ssc:100621090%09red/ssc:100525505%09red	1	3
Organismal Systems	Endocrine system	Prolactin signaling pathway	KEGG PATHWAY	ssc04917	2	70	0.496986	0.905526	ENSSSCG00025026315|ENSSSCG00025003049	ssc:100525505|ssc:100622559|	100525505|100622559|	http://www.genome.jp/kegg-bin/show_pathway?ssc04917/ssc:100622559%09red/ssc:100525505%09red	1	1
Human Diseases	Infectious disease: viral	Hepatitis B	KEGG PATHWAY	ssc05161	4	156	0.505703	0.913665	ENSSSCG00025026315|ENSSSCG00025003049|ENSSSCG00025017033|ENSSSCG00025010216	ssc:100525505|ssc:100622559|ssc:595105|ssc:100517288|	100525505|100622559|595105|100517288|	http://www.genome.jp/kegg-bin/show_pathway?ssc05161/ssc:595105%09red/ssc:100622559%09red/ssc:100525505%09red/ssc:100517288%09red	1	3
Human Diseases	Cancer: overview	MicroRNAs in cancer	KEGG PATHWAY	ssc05206	6	244	0.517845	0.927775	ENSSSCG00025026315|ENSSSCG00025033435|ENSSSCG00025016376|ENSSSCG00025027338|ENSSSCG00025026918|ENSSSCG00025055937	ssc:100525505|ssc:100525150|ssc:492313|ssc:100286741|ssc:396985|ssc:100155091|	100525505|100525150|492313|100286741|396985|100155091|	http://www.genome.jp/kegg-bin/show_pathway?ssc05206/ssc:492313%09red/ssc:100286741%09red/ssc:100525150%09red/ssc:100525505%09red/ssc:100155091%09red/ssc:396985%09red	2	4
Organismal Systems	Endocrine system	Thyroid hormone signaling pathway	KEGG PATHWAY	ssc04919	3	117	0.525181	0.927775	ENSSSCG00025026315|ENSSSCG00025003049|ENSSSCG00025027710	ssc:100525505|ssc:100622559|ssc:414396|	100525505|100622559|414396|	http://www.genome.jp/kegg-bin/show_pathway?ssc04919/ssc:414396%09red/ssc:100622559%09red/ssc:100525505%09red	1	2
Human Diseases	Infectious disease: viral	Human immunodeficiency virus 1 infection	KEGG PATHWAY	ssc05170	5	204	0.529503	0.927775	ENSSSCG00025026315|ENSSSCG00025003049|ENSSSCG00025011729|ENSSSCG00025015940|ENSSSCG00025017033	ssc:100525505|ssc:100622559|ssc:733579|ssc:100302088|ssc:595105|	100525505|100622559|733579|100302088|595105|	http://www.genome.jp/kegg-bin/show_pathway?ssc05170/ssc:733579%09red/ssc:100622559%09red/ssc:100302088%09red/ssc:100525505%09red/ssc:595105%09red	3	2
Cellular Processes	Transport and catabolism	Lysosome	KEGG PATHWAY	ssc04142	3	118	0.530774	0.927775	ENSSSCG00025055601|ENSSSCG00025019530|ENSSSCG00025054501	ssc:100153090|ssc:397414|ssc:100141405|	100153090|397414|100141405|	http://www.genome.jp/kegg-bin/show_pathway?ssc04142/ssc:397414%09red/ssc:100141405%09red/ssc:100153090%09red	3	0
Cellular Processes	Cell growth and death	Apoptosis - multiple species	KEGG PATHWAY	ssc04215	1	32	0.537115	0.931287	ENSSSCG00025017033	ssc:595105|	595105|	http://www.genome.jp/kegg-bin/show_pathway?ssc04215/ssc:595105%09red	0	1
Metabolism	Carbohydrate metabolism	Starch and sucrose metabolism	KEGG PATHWAY	ssc00500	1	33	0.5478	0.936649	ENSSSCG00025013374	ssc:100623094|	100623094|	http://www.genome.jp/kegg-bin/show_pathway?ssc00500/ssc:100623094%09red	1	0
Human Diseases	Immune disease	Primary immunodeficiency	KEGG PATHWAY	ssc05340	1	34	0.558239	0.936649	ENSSSCG00025048879	ssc:397156|	397156|	http://www.genome.jp/kegg-bin/show_pathway?ssc05340/ssc:397156%09red	1	0
Environmental Information Processing	Signal transduction	Rap1 signaling pathway	KEGG PATHWAY	ssc04015	5	211	0.558756	0.936649	ENSSSCG00025026315|ENSSSCG00025034551|ENSSSCG00025027710|ENSSSCG00025016376|ENSSSCG00025003049	ssc:100525505|ssc:100524161|ssc:414396|ssc:492313|ssc:100622559|	100525505|100524161|414396|492313|100622559|	http://www.genome.jp/kegg-bin/show_pathway?ssc04015/ssc:414396%09red/ssc:100622559%09red/ssc:492313%09red/ssc:100524161%09red/ssc:100525505%09red	1	4
Human Diseases	Neurodegenerative disease	Alzheimer disease	KEGG PATHWAY	ssc05010	4	168	0.562652	0.936649	ENSSSCG00025026307|ENSSSCG00025017033|ENSSSCG00025075852|ENSSSCG00025046750	ssc:100517374|ssc:595105|ssc:100519163|ssc:100312976|	100517374|595105|100519163|100312976|	http://www.genome.jp/kegg-bin/show_pathway?ssc05010/ssc:100519163%09red/ssc:100312976%09red/ssc:100517374%09red/ssc:595105%09red	1	3
Human Diseases	Infectious disease: bacterial	Salmonella infection	KEGG PATHWAY	ssc05132	2	80	0.566952	0.936649	ENSSSCG00025027710|ENSSSCG00025021097	ssc:414396|ssc:494459|	414396|494459|	http://www.genome.jp/kegg-bin/show_pathway?ssc05132/ssc:414396%09red/ssc:494459%09red	1	1
Human Diseases	Cancer: overview	Transcriptional misregulation in cancer	KEGG PATHWAY	ssc05202	4	170	0.571792	0.936649	ENSSSCG00025050832|ENSSSCG00025023915|ENSSSCG00025026918|ENSSSCG00025012883	ssc:397121|ssc:397441|ssc:396985|ssc:100621090|	397121|397441|396985|100621090|	http://www.genome.jp/kegg-bin/show_pathway?ssc05202/ssc:397121%09red/ssc:100621090%09red/ssc:396985%09red/ssc:397441%09red	2	2
Environmental Information Processing	Signaling molecules and interaction	Cytokine-cytokine receptor interaction	KEGG PATHWAY	ssc04060	6	259	0.574735	0.936649	ENSSSCG00025020781|ENSSSCG00025048879|ENSSSCG00025020677|ENSSSCG00025073564|ENSSSCG00025021097|ENSSSCG00025077752	ssc:733692|ssc:397156|ssc:396613|ssc:110256843|ssc:494459|ssc:407742|	733692|397156|396613|110256843|494459|407742|	http://www.genome.jp/kegg-bin/show_pathway?ssc04060/ssc:733692%09red/ssc:397156%09red/ssc:396613%09red/ssc:110256843%09red/ssc:494459%09red/ssc:407742%09red	5	1
Human Diseases	Infectious disease: viral	Human cytomegalovirus infection	KEGG PATHWAY	ssc05163	5	215	0.575059	0.936649	ENSSSCG00025026315|ENSSSCG00025003049|ENSSSCG00025020677|ENSSSCG00025021097|ENSSSCG00025017033	ssc:100525505|ssc:100622559|ssc:396613|ssc:494459|ssc:595105|	100525505|100622559|396613|494459|595105|	http://www.genome.jp/kegg-bin/show_pathway?ssc05163/ssc:100622559%09red/ssc:396613%09red/ssc:494459%09red/ssc:100525505%09red/ssc:595105%09red	3	2
Human Diseases	Immune disease	Graft-versus-host disease	KEGG PATHWAY	ssc05332	1	37	0.588134	0.950743	ENSSSCG00025023915	ssc:397441|	397441|	http://www.genome.jp/kegg-bin/show_pathway?ssc05332/ssc:397441%09red	1	0
Human Diseases	Substance dependence	Nicotine addiction	KEGG PATHWAY	ssc05033	1	38	0.597643	0.953144	Novel04600	ssc:100525387|	100525387|	http://www.genome.jp/kegg-bin/show_pathway?ssc05033/ssc:100525387%09red	0	1
Organismal Systems	Nervous system	GABAergic synapse	KEGG PATHWAY	ssc04727	2	87	0.611595	0.953144	Novel01151|Novel04600	ssc:100511477|ssc:100525387|	100511477|100525387|	http://www.genome.jp/kegg-bin/show_pathway?ssc04727/ssc:100511477%09red/ssc:100525387%09red	1	1
Organismal Systems	Endocrine system	Progesterone-mediated oocyte maturation	KEGG PATHWAY	ssc04914	2	88	0.617677	0.953144	ENSSSCG00025039742|ENSSSCG00025003049	ssc:100523972|ssc:100622559|	100523972|100622559|	http://www.genome.jp/kegg-bin/show_pathway?ssc04914/ssc:100622559%09red/ssc:100523972%09red	1	1
Organismal Systems	Endocrine system	Insulin signaling pathway	KEGG PATHWAY	ssc04910	3	135	0.619821	0.953144	ENSSSCG00025026315|ENSSSCG00025003049|ENSSSCG00025007892	ssc:100525505|ssc:100622559|ssc:100515931|	100525505|100622559|100515931|	http://www.genome.jp/kegg-bin/show_pathway?ssc04910/ssc:100622559%09red/ssc:100515931%09red/ssc:100525505%09red	1	2
Cellular Processes	Cellular community - eukaryotes	Signaling pathways regulating pluripotency of stem cells	KEGG PATHWAY	ssc04550	3	135	0.619821	0.953144	ENSSSCG00025026315|ENSSSCG00025003049|ENSSSCG00025073564	ssc:100525505|ssc:100622559|ssc:110256843|	100525505|100622559|110256843|	http://www.genome.jp/kegg-bin/show_pathway?ssc04550/ssc:100622559%09red/ssc:100525505%09red/ssc:110256843%09red	1	2
Human Diseases	Immune disease	Allograft rejection	KEGG PATHWAY	ssc05330	1	41	0.624876	0.953144	ENSSSCG00025023915	ssc:397441|	397441|	http://www.genome.jp/kegg-bin/show_pathway?ssc05330/ssc:397441%09red	1	0
Human Diseases	Cancer: overview	Viral carcinogenesis	KEGG PATHWAY	ssc05203	4	183	0.628476	0.953144	ENSSSCG00025003049|ENSSSCG00025054589|ENSSSCG00025017708|ENSSSCG00025017033	ssc:100622559|ssc:100152890|ssc:100125540|ssc:595105|	100622559|100152890|100125540|595105|	http://www.genome.jp/kegg-bin/show_pathway?ssc05203/ssc:100125540%09red/ssc:100152890%09red/ssc:100622559%09red/ssc:595105%09red	2	2
Human Diseases	Substance dependence	Morphine addiction	KEGG PATHWAY	ssc05032	2	90	0.629623	0.953144	Novel04600|ENSSSCG00025047414	ssc:100525387|ssc:100521141|	100525387|100521141|	http://www.genome.jp/kegg-bin/show_pathway?ssc05032/ssc:100525387%09red/ssc:100521141%09red	1	1
Organismal Systems	Digestive system	Carbohydrate digestion and absorption	KEGG PATHWAY	ssc04973	1	42	0.633538	0.953144	ENSSSCG00025003049	ssc:100622559|	100622559|	http://www.genome.jp/kegg-bin/show_pathway?ssc04973/ssc:100622559%09red	0	1
Human Diseases	Drug resistance: antineoplastic	Endocrine resistance	KEGG PATHWAY	ssc01522	2	91	0.635485	0.953144	ENSSSCG00025026315|ENSSSCG00025003049	ssc:100525505|ssc:100622559|	100525505|100622559|	http://www.genome.jp/kegg-bin/show_pathway?ssc01522/ssc:100622559%09red/ssc:100525505%09red	1	1
Genetic Information Processing	Transcription	Basal transcription factors	KEGG PATHWAY	ssc03022	1	43	0.642	0.953144	ENSSSCG00025006567	ssc:100155674|	100155674|	http://www.genome.jp/kegg-bin/show_pathway?ssc03022/ssc:100155674%09red	0	1
Human Diseases	Cancer: overview	PD-L1 expression and PD-1 checkpoint pathway in cancer	KEGG PATHWAY	ssc05235	2	93	0.646992	0.953144	ENSSSCG00025026315|ENSSSCG00025003049	ssc:100525505|ssc:100622559|	100525505|100622559|	http://www.genome.jp/kegg-bin/show_pathway?ssc05235/ssc:100622559%09red/ssc:100525505%09red	1	1
Environmental Information Processing	Signal transduction	Hedgehog signaling pathway	KEGG PATHWAY	ssc04340	1	44	0.650267	0.953144	ENSSSCG00025047414	ssc:100521141|	100521141|	http://www.genome.jp/kegg-bin/show_pathway?ssc04340/ssc:100521141%09red	1	0
Metabolism	Amino acid metabolism	Tryptophan metabolism	KEGG PATHWAY	ssc00380	1	45	0.658343	0.953144	ENSSSCG00025059487	ssc:414909|	414909|	http://www.genome.jp/kegg-bin/show_pathway?ssc00380/ssc:414909%09red	0	1
Metabolism	Lipid metabolism	Ether lipid metabolism	KEGG PATHWAY	ssc00565	1	45	0.658343	0.953144	ENSSSCG00025008083	ssc:100514845|	100514845|	http://www.genome.jp/kegg-bin/show_pathway?ssc00565/ssc:100514845%09red	0	1
Human Diseases	Substance dependence	Cocaine addiction	KEGG PATHWAY	ssc05030	1	47	0.673942	0.953144	ENSSSCG00025059487	ssc:414909|	414909|	http://www.genome.jp/kegg-bin/show_pathway?ssc05030/ssc:414909%09red	0	1
Organismal Systems	Endocrine system	Ovarian steroidogenesis	KEGG PATHWAY	ssc04913	1	47	0.673942	0.953144	ENSSSCG00025029902	ssc:445539|	445539|	http://www.genome.jp/kegg-bin/show_pathway?ssc04913/ssc:445539%09red	0	1
Organismal Systems	Immune system	NOD-like receptor signaling pathway	KEGG PATHWAY	ssc04621	3	148	0.679704	0.953144	ENSSSCG00025055657|ENSSSCG00025020677|ENSSSCG00025017033	ssc:397581|ssc:396613|ssc:595105|	397581|396613|595105|	http://www.genome.jp/kegg-bin/show_pathway?ssc04621/ssc:396613%09red/ssc:595105%09red/ssc:397581%09red	1	2
Organismal Systems	Endocrine system	Oxytocin signaling pathway	KEGG PATHWAY	ssc04921	3	148	0.679704	0.953144	ENSSSCG00025026315|ENSSSCG00025027710|ENSSSCG00025026472	ssc:100525505|ssc:414396|ssc:100157760|	100525505|414396|100157760|	http://www.genome.jp/kegg-bin/show_pathway?ssc04921/ssc:414396%09red/ssc:100157760%09red/ssc:100525505%09red	1	2
Environmental Information Processing	Signal transduction	Hippo signaling pathway	KEGG PATHWAY	ssc04390	3	150	0.688267	0.953144	ENSSSCG00025046257|ENSSSCG00025027710|ENSSSCG00025001679	ssc:396945|ssc:414396|ssc:100152141|	396945|414396|100152141|	http://www.genome.jp/kegg-bin/show_pathway?ssc04390/ssc:414396%09red/ssc:396945%09red/ssc:100152141%09red	0	3
Human Diseases	Endocrine and metabolic disease	Non-alcoholic fatty liver disease (NAFLD)	KEGG PATHWAY	ssc04932	3	150	0.688267	0.953144	ENSSSCG00025003049|ENSSSCG00025017033|ENSSSCG00025046750	ssc:100622559|ssc:595105|ssc:100312976|	100622559|595105|100312976|	http://www.genome.jp/kegg-bin/show_pathway?ssc04932/ssc:100622559%09red/ssc:100312976%09red/ssc:595105%09red	0	3
Metabolism	Amino acid metabolism	Cysteine and methionine metabolism	KEGG PATHWAY	ssc00270	1	49	0.688829	0.953144	ENSSSCG00025063606	ssc:414385|	414385|	http://www.genome.jp/kegg-bin/show_pathway?ssc00270/ssc:414385%09red	1	0
Environmental Information Processing	Signal transduction	Jak-STAT signaling pathway	KEGG PATHWAY	ssc04630	3	151	0.692483	0.953144	ENSSSCG00025003049|ENSSSCG00025020781|ENSSSCG00025048879	ssc:100622559|ssc:733692|ssc:397156|	100622559|733692|397156|	http://www.genome.jp/kegg-bin/show_pathway?ssc04630/ssc:100622559%09red/ssc:733692%09red/ssc:397156%09red	2	1
Human Diseases	Immune disease	Autoimmune thyroid disease	KEGG PATHWAY	ssc05320	1	50	0.696016	0.953144	ENSSSCG00025023915	ssc:397441|	397441|	http://www.genome.jp/kegg-bin/show_pathway?ssc05320/ssc:397441%09red	1	0
Organismal Systems	Immune system	T cell receptor signaling pathway	KEGG PATHWAY	ssc04660	2	106	0.714851	0.97274	ENSSSCG00025026315|ENSSSCG00025003049	ssc:100525505|ssc:100622559|	100525505|100622559|	http://www.genome.jp/kegg-bin/show_pathway?ssc04660/ssc:100622559%09red/ssc:100525505%09red	1	1
Organismal Systems	Immune system	Th17 cell differentiation	KEGG PATHWAY	ssc04659	2	107	0.719588	0.973028	ENSSSCG00025051280|ENSSSCG00025048879	ssc:100622477|ssc:397156|	100622477|397156|	http://www.genome.jp/kegg-bin/show_pathway?ssc04659/ssc:100622477%09red/ssc:397156%09red	1	1
Organismal Systems	Immune system	Cytosolic DNA-sensing pathway	KEGG PATHWAY	ssc04623	1	55	0.729541	0.979094	ENSSSCG00025020677	ssc:396613|	396613|	http://www.genome.jp/kegg-bin/show_pathway?ssc04623/ssc:396613%09red	1	0
Environmental Information Processing	Signal transduction	cAMP signaling pathway	KEGG PATHWAY	ssc04024	4	212	0.736525	0.979094	ENSSSCG00025026315|ENSSSCG00025003049|ENSSSCG00025026472|ENSSSCG00025060075	ssc:100525505|ssc:100622559|ssc:100157760|ssc:396840|	100525505|100622559|100157760|396840|	http://www.genome.jp/kegg-bin/show_pathway?ssc04024/ssc:100157760%09red/ssc:100622559%09red/ssc:100525505%09red/ssc:396840%09red	1	3
Human Diseases	Infectious disease: bacterial	Tuberculosis	KEGG PATHWAY	ssc05152	3	163	0.739754	0.979094	ENSSSCG00025055601|ENSSSCG00025017708|ENSSSCG00025017033	ssc:100153090|ssc:100125540|ssc:595105|	100153090|100125540|595105|	http://www.genome.jp/kegg-bin/show_pathway?ssc05152/ssc:100125540%09red/ssc:595105%09red/ssc:100153090%09red	2	1
Organismal Systems	Nervous system	Cholinergic synapse	KEGG PATHWAY	ssc04725	2	112	0.74229	0.979094	ENSSSCG00025003049|Novel04600	ssc:100622559|ssc:100525387|	100622559|100525387|	http://www.genome.jp/kegg-bin/show_pathway?ssc04725/ssc:100525387%09red/ssc:100622559%09red	0	2
Environmental Information Processing	Signal transduction	Sphingolipid signaling pathway	KEGG PATHWAY	ssc04071	2	117	0.7634	0.98619	ENSSSCG00025026315|ENSSSCG00025003049	ssc:100525505|ssc:100622559|	100525505|100622559|	http://www.genome.jp/kegg-bin/show_pathway?ssc04071/ssc:100622559%09red/ssc:100525505%09red	1	1
Organismal Systems	Endocrine system	Cortisol synthesis and secretion	KEGG PATHWAY	ssc04927	1	62	0.770364	0.98619	ENSSSCG00025029902	ssc:445539|	445539|	http://www.genome.jp/kegg-bin/show_pathway?ssc04927/ssc:445539%09red	0	1
Metabolism	Carbohydrate metabolism	Glycolysis / Gluconeogenesis	KEGG PATHWAY	ssc00010	1	62	0.770364	0.98619	ENSSSCG00025033688	ssc:102162530|	102162530|	http://www.genome.jp/kegg-bin/show_pathway?ssc00010/ssc:102162530%09red	0	1
Organismal Systems	Immune system	RIG-I-like receptor signaling pathway	KEGG PATHWAY	ssc04622	1	63	0.77567	0.98619	ENSSSCG00025017033	ssc:595105|	595105|	http://www.genome.jp/kegg-bin/show_pathway?ssc04622/ssc:595105%09red	0	1
Human Diseases	Cancer: specific types	Basal cell carcinoma	KEGG PATHWAY	ssc05217	1	63	0.77567	0.98619	ENSSSCG00025012883	ssc:100621090|	100621090|	http://www.genome.jp/kegg-bin/show_pathway?ssc05217/ssc:100621090%09red	0	1
Human Diseases	Substance dependence	Amphetamine addiction	KEGG PATHWAY	ssc05031	1	64	0.780854	0.98619	ENSSSCG00025059487	ssc:414909|	414909|	http://www.genome.jp/kegg-bin/show_pathway?ssc05031/ssc:414909%09red	0	1
Environmental Information Processing	Signal transduction	Ras signaling pathway	KEGG PATHWAY	ssc04014	4	229	0.787865	0.98619	ENSSSCG00025026315|ENSSSCG00025034551|ENSSSCG00025050458|ENSSSCG00025003049	ssc:100525505|ssc:100524161|ssc:397484|ssc:100622559|	100525505|100524161|397484|100622559|	http://www.genome.jp/kegg-bin/show_pathway?ssc04014/ssc:397484%09red/ssc:100524161%09red/ssc:100525505%09red/ssc:100622559%09red	1	3
Organismal Systems	Sensory system	Taste transduction	KEGG PATHWAY	ssc04742	1	67	0.795698	0.98619	Novel04600	ssc:100525387|	100525387|	http://www.genome.jp/kegg-bin/show_pathway?ssc04742/ssc:100525387%09red	0	1
Organismal Systems	Nervous system	Dopaminergic synapse	KEGG PATHWAY	ssc04728	2	126	0.797629	0.98619	ENSSSCG00025059487|Novel04600	ssc:414909|ssc:100525387|	414909|100525387|	http://www.genome.jp/kegg-bin/show_pathway?ssc04728/ssc:100525387%09red/ssc:414909%09red	0	2
Organismal Systems	Development	Axon guidance	KEGG PATHWAY	ssc04360	3	182	0.802577	0.98619	ENSSSCG00025003049|ENSSSCG00025026472|ENSSSCG00025031596	ssc:100622559|ssc:100157760|ssc:100737194|	100622559|100157760|100737194|	http://www.genome.jp/kegg-bin/show_pathway?ssc04360/ssc:100157760%09red/ssc:100737194%09red/ssc:100622559%09red	0	3
Cellular Processes	Transport and catabolism	Autophagy - animal	KEGG PATHWAY	ssc04140	2	128	0.804613	0.98619	ENSSSCG00025026315|ENSSSCG00025003049	ssc:100525505|ssc:100622559|	100525505|100622559|	http://www.genome.jp/kegg-bin/show_pathway?ssc04140/ssc:100622559%09red/ssc:100525505%09red	1	1
Metabolism	Global and overview maps	Biosynthesis of amino acids	KEGG PATHWAY	ssc01230	1	70	0.809539	0.98619	ENSSSCG00025054925	ssc:110255953|	110255953|	http://www.genome.jp/kegg-bin/show_pathway?ssc01230/ssc:110255953%09red	0	1
Organismal Systems	Circulatory system	Vascular smooth muscle contraction	KEGG PATHWAY	ssc04270	2	130	0.811383	0.98619	ENSSSCG00025026315|ENSSSCG00025026472	ssc:100525505|ssc:100157760|	100525505|100157760|	http://www.genome.jp/kegg-bin/show_pathway?ssc04270/ssc:100157760%09red/ssc:100525505%09red	1	1
Genetic Information Processing	Translation	Ribosome	KEGG PATHWAY	ssc03010	2	132	0.817943	0.98619	ENSSSCG00025058582|ENSSSCG00025022237	ssc:100513028|ssc:100519021|	100513028|100519021|	http://www.genome.jp/kegg-bin/show_pathway?ssc03010/ssc:100519021%09red/ssc:100513028%09red	1	1
Metabolism	Carbohydrate metabolism	Inositol phosphate metabolism	KEGG PATHWAY	ssc00562	1	72	0.818241	0.98619	ENSSSCG00025003049	ssc:100622559|	100622559|	http://www.genome.jp/kegg-bin/show_pathway?ssc00562/ssc:100622559%09red	0	1
Human Diseases	Infectious disease: bacterial	Pertussis	KEGG PATHWAY	ssc05133	1	73	0.822442	0.98619	ENSSSCG00025055937	ssc:100155091|	100155091|	http://www.genome.jp/kegg-bin/show_pathway?ssc05133/ssc:100155091%09red	0	1
Organismal Systems	Endocrine system	PPAR signaling pathway	KEGG PATHWAY	ssc03320	1	75	0.830556	0.98619	ENSSSCG00025017424	ssc:397628|	397628|	http://www.genome.jp/kegg-bin/show_pathway?ssc03320/ssc:397628%09red	0	1
Organismal Systems	Nervous system	Synaptic vesicle cycle	KEGG PATHWAY	ssc04721	1	76	0.834473	0.98619	Novel04600	ssc:100525387|	100525387|	http://www.genome.jp/kegg-bin/show_pathway?ssc04721/ssc:100525387%09red	0	1
Genetic Information Processing	Translation	Ribosome biogenesis in eukaryotes	KEGG PATHWAY	ssc03008	1	78	0.842038	0.98619	ENSSSCG00025045154	ssc:100153087|	100153087|	http://www.genome.jp/kegg-bin/show_pathway?ssc03008/ssc:100153087%09red	1	0
Organismal Systems	Nervous system	Retrograde endocannabinoid signaling	KEGG PATHWAY	ssc04723	2	145	0.855806	0.98619	Novel04600|ENSSSCG00025046750	ssc:100525387|ssc:100312976|	100525387|100312976|	http://www.genome.jp/kegg-bin/show_pathway?ssc04723/ssc:100525387%09red/ssc:100312976%09red	0	2
Genetic Information Processing	Translation	RNA transport	KEGG PATHWAY	ssc03013	2	149	0.865923	0.98619	ENSSSCG00025045154|ENSSSCG00025054240	ssc:100153087|ssc:100513635|	100153087|100513635|	http://www.genome.jp/kegg-bin/show_pathway?ssc03013/ssc:100513635%09red/ssc:100153087%09red	2	0
Human Diseases	Endocrine and metabolic disease	Cushing syndrome	KEGG PATHWAY	ssc04934	2	150	0.868349	0.98619	ENSSSCG00025026315|ENSSSCG00025029902	ssc:100525505|ssc:445539|	100525505|445539|	http://www.genome.jp/kegg-bin/show_pathway?ssc04934/ssc:445539%09red/ssc:100525505%09red	1	1
Organismal Systems	Immune system	IL-17 signaling pathway	KEGG PATHWAY	ssc04657	1	88	0.874988	0.98619	ENSSSCG00025017033	ssc:595105|	595105|	http://www.genome.jp/kegg-bin/show_pathway?ssc04657/ssc:595105%09red	0	1
Organismal Systems	Aging	Longevity regulating pathway	KEGG PATHWAY	ssc04211	1	89	0.877879	0.98619	ENSSSCG00025003049	ssc:100622559|	100622559|	http://www.genome.jp/kegg-bin/show_pathway?ssc04211/ssc:100622559%09red	0	1
Organismal Systems	Endocrine system	GnRH signaling pathway	KEGG PATHWAY	ssc04912	1	89	0.877879	0.98619	ENSSSCG00025026315	ssc:100525505|	100525505|	http://www.genome.jp/kegg-bin/show_pathway?ssc04912/ssc:100525505%09red	1	0
Environmental Information Processing	Signal transduction	Wnt signaling pathway	KEGG PATHWAY	ssc04310	2	155	0.879882	0.98619	ENSSSCG00025058994|ENSSSCG00025073066	ssc:100155208|ssc:110256599|	100155208|110256599|	http://www.genome.jp/kegg-bin/show_pathway?ssc04310/ssc:110256599%09red/ssc:100155208%09red	1	1
Organismal Systems	Immune system	Th1 and Th2 cell differentiation	KEGG PATHWAY	ssc04658	1	91	0.883462	0.98619	ENSSSCG00025048879	ssc:397156|	397156|	http://www.genome.jp/kegg-bin/show_pathway?ssc04658/ssc:397156%09red	1	0
Organismal Systems	Endocrine system	Aldosterone synthesis and secretion	KEGG PATHWAY	ssc04925	1	93	0.888791	0.98619	ENSSSCG00025029902	ssc:445539|	445539|	http://www.genome.jp/kegg-bin/show_pathway?ssc04925/ssc:445539%09red	0	1
Environmental Information Processing	Signal transduction	Phosphatidylinositol signaling system	KEGG PATHWAY	ssc04070	1	97	0.898729	0.98619	ENSSSCG00025003049	ssc:100622559|	100622559|	http://www.genome.jp/kegg-bin/show_pathway?ssc04070/ssc:100622559%09red	0	1
Organismal Systems	Sensory system	Inflammatory mediator regulation of TRP channels	KEGG PATHWAY	ssc04750	1	98	0.901072	0.98619	ENSSSCG00025003049	ssc:100622559|	100622559|	http://www.genome.jp/kegg-bin/show_pathway?ssc04750/ssc:100622559%09red	0	1
Organismal Systems	Endocrine system	Melanogenesis	KEGG PATHWAY	ssc04916	1	99	0.90336	0.98619	ENSSSCG00025026315	ssc:100525505|	100525505|	http://www.genome.jp/kegg-bin/show_pathway?ssc04916/ssc:100525505%09red	1	0
Human Diseases	Immune disease	Systemic lupus erythematosus	KEGG PATHWAY	ssc05322	1	99	0.90336	0.98619	ENSSSCG00025023915	ssc:397441|	397441|	http://www.genome.jp/kegg-bin/show_pathway?ssc05322/ssc:397441%09red	1	0
Environmental Information Processing	Signal transduction	cGMP-PKG signaling pathway	KEGG PATHWAY	ssc04022	2	167	0.903857	0.98619	ENSSSCG00025026315|ENSSSCG00025026472	ssc:100525505|ssc:100157760|	100525505|100157760|	http://www.genome.jp/kegg-bin/show_pathway?ssc04022/ssc:100157760%09red/ssc:100525505%09red	1	1
Organismal Systems	Environmental adaptation	Thermogenesis	KEGG PATHWAY	ssc04714	3	229	0.90537	0.98619	ENSSSCG00025039742|ENSSSCG00025027710|ENSSSCG00025046750	ssc:100523972|ssc:414396|ssc:100312976|	100523972|414396|100312976|	http://www.genome.jp/kegg-bin/show_pathway?ssc04714/ssc:414396%09red/ssc:100312976%09red/ssc:100523972%09red	1	2
Organismal Systems	Endocrine system	Parathyroid hormone synthesis, secretion and action	KEGG PATHWAY	ssc04928	1	104	0.914034	0.98619	ENSSSCG00025047414	ssc:100521141|	100521141|	http://www.genome.jp/kegg-bin/show_pathway?ssc04928/ssc:100521141%09red	1	0
Cellular Processes	Transport and catabolism	Endocytosis	KEGG PATHWAY	ssc04144	3	238	0.918377	0.98619	ENSSSCG00025047132|ENSSSCG00025047414|ENSSSCG00025048879	ssc:396906|ssc:100521141|ssc:397156|	396906|100521141|397156|	http://www.genome.jp/kegg-bin/show_pathway?ssc04144/ssc:397156%09red/ssc:100521141%09red/ssc:396906%09red	2	1
Organismal Systems	Nervous system	Glutamatergic synapse	KEGG PATHWAY	ssc04724	1	110	0.925301	0.98619	Novel04600	ssc:100525387|	100525387|	http://www.genome.jp/kegg-bin/show_pathway?ssc04724/ssc:100525387%09red	0	1
Cellular Processes	Cell growth and death	Oocyte meiosis	KEGG PATHWAY	ssc04114	1	115	0.933554	0.98619	ENSSSCG00025039742	ssc:100523972|	100523972|	http://www.genome.jp/kegg-bin/show_pathway?ssc04114/ssc:100523972%09red	1	0
Human Diseases	Neurodegenerative disease	Huntington disease	KEGG PATHWAY	ssc05016	2	190	0.937817	0.98619	ENSSSCG00025017033|ENSSSCG00025046750	ssc:595105|ssc:100312976|	595105|100312976|	http://www.genome.jp/kegg-bin/show_pathway?ssc05016/ssc:100312976%09red/ssc:595105%09red	0	2
Cellular Processes	Cell growth and death	Cell cycle	KEGG PATHWAY	ssc04110	1	121	0.942265	0.98619	ENSSSCG00025012883	ssc:100621090|	100621090|	http://www.genome.jp/kegg-bin/show_pathway?ssc04110/ssc:100621090%09red	0	1
Environmental Information Processing	Signal transduction	AMPK signaling pathway	KEGG PATHWAY	ssc04152	1	121	0.942265	0.98619	ENSSSCG00025003049	ssc:100622559|	100622559|	http://www.genome.jp/kegg-bin/show_pathway?ssc04152/ssc:100622559%09red	0	1
Environmental Information Processing	Signal transduction	Calcium signaling pathway	KEGG PATHWAY	ssc04020	2	196	0.944595	0.98619	Novel04600|ENSSSCG00025049288	ssc:100525387|ssc:100154782|	100525387|100154782|	http://www.genome.jp/kegg-bin/show_pathway?ssc04020/ssc:100154782%09red/ssc:100525387%09red	0	2
Genetic Information Processing	Transcription	Spliceosome	KEGG PATHWAY	ssc03040	1	123	0.944908	0.98619	ENSSSCG00025047132	ssc:396906|	396906|	http://www.genome.jp/kegg-bin/show_pathway?ssc03040/ssc:396906%09red	0	1
Metabolism	Energy metabolism	Oxidative phosphorylation	KEGG PATHWAY	ssc00190	1	132	0.955381	0.986969	ENSSSCG00025046750	ssc:100312976|	100312976|	http://www.genome.jp/kegg-bin/show_pathway?ssc00190/ssc:100312976%09red	0	1
Genetic Information Processing	Folding, sorting and degradation	Ubiquitin mediated proteolysis	KEGG PATHWAY	ssc04120	1	134	0.957424	0.986969	ENSSSCG00025055730	ssc:110261061|	110261061|	http://www.genome.jp/kegg-bin/show_pathway?ssc04120/ssc:110261061%09red	1	0
Human Diseases	Neurodegenerative disease	Parkinson disease	KEGG PATHWAY	ssc05012	1	142	0.964703	0.986969	ENSSSCG00025046750	ssc:100312976|	100312976|	http://www.genome.jp/kegg-bin/show_pathway?ssc05012/ssc:100312976%09red	0	1
Cellular Processes	Cell growth and death	Necroptosis	KEGG PATHWAY	ssc04217	1	147	0.968607	0.986969	ENSSSCG00025017033	ssc:595105|	595105|	http://www.genome.jp/kegg-bin/show_pathway?ssc04217/ssc:595105%09red	0	1
Human Diseases	Substance dependence	Alcoholism	KEGG PATHWAY	ssc05034	1	147	0.968607	0.986969	ENSSSCG00025059487	ssc:414909|	414909|	http://www.genome.jp/kegg-bin/show_pathway?ssc05034/ssc:414909%09red	0	1
Genetic Information Processing	Folding, sorting and degradation	Protein processing in endoplasmic reticulum	KEGG PATHWAY	ssc04141	1	161	0.977392	0.991223	ENSSSCG00025047132	ssc:396906|	396906|	http://www.genome.jp/kegg-bin/show_pathway?ssc04141/ssc:396906%09red	0	1
Environmental Information Processing	Signaling molecules and interaction	Neuroactive ligand-receptor interaction	KEGG PATHWAY	ssc04080	3	336	0.985342	0.994594	ENSSSCG00025012766|ENSSSCG00025049288|ENSSSCG00025012197	ssc:396592|ssc:100154782|ssc:100519355|	396592|100154782|100519355|	http://www.genome.jp/kegg-bin/show_pathway?ssc04080/ssc:100154782%09red/ssc:396592%09red/ssc:100519355%09red	1	2
Metabolism	Global and overview maps	Metabolic pathways	KEGG PATHWAY	ssc01100	16	1388	0.999623	1	Novel01151|ENSSSCG00025007058|ENSSSCG00025049620|ENSSSCG00025029902|ENSSSCG00025013374|ENSSSCG00025027921|ENSSSCG00025063606|ENSSSCG00025050311|ENSSSCG00025054925|ENSSSCG00025046750|ENSSSCG00025059487|ENSSSCG00025003049|ENSSSCG00025008083|ENSSSCG00025019530|ENSSSCG00025033688|ENSSSCG00025012272	ssc:100511477|ssc:100627332|ssc:397682|ssc:445539|ssc:100623094|ssc:403104|ssc:414385|ssc:100152951|ssc:110255953|ssc:100312976|ssc:414909|ssc:100622559|ssc:100514845|ssc:397414|ssc:102162530|ssc:397541|	100511477|100627332|397682|445539|100623094|403104|414385|100152951|110255953|100312976|414909|100622559|100514845|397414|102162530|397541|	http://www.genome.jp/kegg-bin/show_pathway?ssc01100/ssc:100152951%09red/ssc:100511477%09red/ssc:100622559%09red/ssc:100312976%09red/ssc:414909%09red/ssc:110255953%09red/ssc:414385%09red/ssc:397541%09red/ssc:397414%09red/ssc:100627332%09red/ssc:100514845%09red/ssc:397682%09red/ssc:100623094%09red/ssc:445539%09red/ssc:102162530%09red/ssc:403104%09red	6	10
Organismal Systems	Sensory system	Olfactory transduction	KEGG PATHWAY	ssc04740	1	1053	1	1	ENSSSCG00025047414	ssc:100521141|	100521141|	http://www.genome.jp/kegg-bin/show_pathway?ssc04740/ssc:100521141%09red	1	0
