# Supplementary material for: A Transcriptomics Approach to Unveil the Antioxidant Effects of Tryptophan on Oocyte Quality Under Oxidative Stress in Pigs
Source: Biomolecules. 2025 Jun 30;15(7):949. doi: 10.3390/biom15070949 (PMC12292506; doi:10.3390/biom15070949)
Supplement: Supplementary file 1 [file biomolecules-15-00949-s001.zip › Supplementary Table S5.xlsx]

## Sheet: String - control vs H2O2
#node1	node2	node1_string_id	node2_string_id	neighborhood_on_chromosome	gene_fusion	phylogenetic_cooccurrence	homology	coexpression	experimentally_determined_interaction	database_annotated	automated_textmining	combined_score
ACTR3B	GPBAR1	9823.ENSSSCP00000062849	9823.ENSSSCP00000042534	0	0	0	0	0.359	0.643	0	0.284	0.821
ACTR3B	WSCD1	9823.ENSSSCP00000062849	9823.ENSSSCP00000046193	0	0	0	0	0	0	0	0.424	0.424
ADARB1	AIMP2	9823.ENSSSCP00000057246	9823.ENSSSCP00000026614	0	0	0	0	0	0	0	0.495	0.495
AIF1	FCER1G	9823.ENSSSCP00000036374	9823.ENSSSCP00000006776	0	0	0	0	0.76	0	0	0.081	0.77
AIF1	CD86	9823.ENSSSCP00000036374	9823.ENSSSCP00000028828	0	0	0	0	0.284	0	0	0.294	0.472
AIMP2	ADARB1	9823.ENSSSCP00000026614	9823.ENSSSCP00000057246	0	0	0	0	0	0	0	0.495	0.495
ANXA1	NPFF	9823.ENSSSCP00000005658	9823.ENSSSCP00000000293	0	0	0	0	0	0	0.4	0	0.4
ANXA1	CD86	9823.ENSSSCP00000005658	9823.ENSSSCP00000028828	0	0	0	0	0.133	0	0	0.485	0.534
AP2A1	RPLP1	9823.ENSSSCP00000003471	9823.ENSSSCP00000005345	0	0	0	0	0	0	0	0.452	0.452
AP2A1	RPS16	9823.ENSSSCP00000003471	9823.ENSSSCP00000027401	0	0	0	0	0	0.047	0	0.54	0.542
AP2A1	ARRB1	9823.ENSSSCP00000003471	9823.ENSSSCP00000033134	0	0	0	0	0	0.078	0.5	0.093	0.545
ARG2	CD86	9823.ENSSSCP00000002491	9823.ENSSSCP00000028828	0	0	0	0	0	0	0	0.442	0.442
ARHGDIB	CORO1A	9823.ENSSSCP00000049666	9823.ENSSSCP00000035292	0	0	0	0	0.168	0	0	0.405	0.483
ARRB1	AP2A1	9823.ENSSSCP00000033134	9823.ENSSSCP00000003471	0	0	0	0	0	0.078	0.5	0.093	0.545
ARRB1	CCR2	9823.ENSSSCP00000033134	9823.ENSSSCP00000024949	0	0	0	0	0.058	0.103	0.65	0.16	0.718
C14orf93	PSMB10	9823.ENSSSCP00000042944	9823.ENSSSCP00000058852	0	0	0	0	0	0	0.54	0.042	0.54
CCNA1	PSMB10	9823.ENSSSCP00000009984	9823.ENSSSCP00000058852	0	0	0	0	0	0.071	0.4	0	0.418
CCNA1	PCLAF	9823.ENSSSCP00000009984	9823.ENSSSCP00000070433	0	0	0	0	0.682	0	0	0.146	0.716
CCR2	CD8A	9823.ENSSSCP00000024949	9823.ENSSSCP00000040606	0	0	0	0	0.195	0	0	0.329	0.437
CCR2	ARRB1	9823.ENSSSCP00000024949	9823.ENSSSCP00000033134	0	0	0	0	0.058	0.103	0.65	0.16	0.718
CCR2	CD86	9823.ENSSSCP00000024949	9823.ENSSSCP00000028828	0	0	0	0	0.288	0	0	0.643	0.735
CCR2	CXCL16	9823.ENSSSCP00000024949	9823.ENSSSCP00000055055	0	0	0	0	0.055	0	0.65	0.457	0.804
CCR2	CXCL2	9823.ENSSSCP00000024949	9823.ENSSSCP00000050042	0	0	0	0	0	0	0.65	0.653	0.873
CD86	ARG2	9823.ENSSSCP00000028828	9823.ENSSSCP00000002491	0	0	0	0	0	0	0	0.442	0.442
CD86	ANXA1	9823.ENSSSCP00000028828	9823.ENSSSCP00000005658	0	0	0	0	0.133	0	0	0.485	0.534
CD86	CCR2	9823.ENSSSCP00000028828	9823.ENSSSCP00000024949	0	0	0	0	0.288	0	0	0.643	0.735
CD86	CSF3R	9823.ENSSSCP00000028828	9823.ENSSSCP00000066684	0	0	0.289	0	0.081	0	0	0.218	0.444
CD86	AIF1	9823.ENSSSCP00000028828	9823.ENSSSCP00000036374	0	0	0	0	0.284	0	0	0.294	0.472
CD86	CXCL16	9823.ENSSSCP00000028828	9823.ENSSSCP00000055055	0	0	0	0	0.172	0	0	0.435	0.512
CD86	PTPRC	9823.ENSSSCP00000028828	9823.ENSSSCP00000040401	0	0	0	0	0.232	0	0	0.444	0.555
CD86	CD8A	9823.ENSSSCP00000028828	9823.ENSSSCP00000040606	0	0	0	0	0.174	0	0	0.539	0.603
CD8A	CCR2	9823.ENSSSCP00000040606	9823.ENSSSCP00000024949	0	0	0	0	0.195	0	0	0.329	0.437
CD8A	CD86	9823.ENSSSCP00000040606	9823.ENSSSCP00000028828	0	0	0	0	0.174	0	0	0.539	0.603
CD8A	PTPRC	9823.ENSSSCP00000040606	9823.ENSSSCP00000040401	0	0	0	0	0.17	0.101	0	0.494	0.589
CHKA	G6PC3	9823.ENSSSCP00000013705	9823.ENSSSCP00000055002	0	0	0	0	0.045	0	0	0.48	0.482
CORO1A	ARHGDIB	9823.ENSSSCP00000035292	9823.ENSSSCP00000049666	0	0	0	0	0.168	0	0	0.405	0.483
COX7A2	NDUFA11	9823.ENSSSCP00000004833	9823.ENSSSCP00000023218	0	0	0	0	0.373	0	0	0.486	0.664
COX7A2	NDUFA2	9823.ENSSSCP00000004833	9823.ENSSSCP00000068738	0	0	0	0	0.787	0.102	0	0.486	0.893
CSF3R	CD86	9823.ENSSSCP00000066684	9823.ENSSSCP00000028828	0	0	0.289	0	0.081	0	0	0.218	0.444
CSF3R	PTPRC	9823.ENSSSCP00000066684	9823.ENSSSCP00000040401	0	0	0	0	0.281	0	0	0.299	0.474
CXCL16	CCR2	9823.ENSSSCP00000055055	9823.ENSSSCP00000024949	0	0	0	0	0.055	0	0.65	0.457	0.804
CXCL16	CD86	9823.ENSSSCP00000055055	9823.ENSSSCP00000028828	0	0	0	0	0.172	0	0	0.435	0.512
CXCL16	CXCL2	9823.ENSSSCP00000055055	9823.ENSSSCP00000050042	0	0	0	0	0.071	0	0.5	0.62	0.808
CXCL2	CCR2	9823.ENSSSCP00000050042	9823.ENSSSCP00000024949	0	0	0	0	0	0	0.65	0.653	0.873
CXCL2	CXCL16	9823.ENSSSCP00000050042	9823.ENSSSCP00000055055	0	0	0	0	0.071	0	0.5	0.62	0.808
DLL4	MFNG	9823.ENSSSCP00000055160	9823.ENSSSCP00000021102	0	0	0	0	0	0.124	0	0.623	0.655
EMR4	PTPRC	9823.ENSSSCP00000064649	9823.ENSSSCP00000040401	0	0	0	0	0.109	0	0	0.359	0.405
FCER1G	AIF1	9823.ENSSSCP00000006776	9823.ENSSSCP00000036374	0	0	0	0	0.76	0	0	0.081	0.77
G6PC3	CHKA	9823.ENSSSCP00000055002	9823.ENSSSCP00000013705	0	0	0	0	0.045	0	0	0.48	0.482
GALNT12	RPS12	9823.ENSSSCP00000005772	9823.ENSSSCP00000004510	0	0	0	0	0	0	0	0.418	0.418
GPBAR1	ACTR3B	9823.ENSSSCP00000042534	9823.ENSSSCP00000062849	0	0	0	0	0.359	0.643	0	0.284	0.821
GPX4	GPX6	9823.ENSSSCP00000046912	9823.ENSSSCP00000001282	0	0	0.189	0.701	0	0	0.9	0.418	0.948
GPX6	GPX4	9823.ENSSSCP00000001282	9823.ENSSSCP00000046912	0	0	0.189	0.701	0	0	0.9	0.418	0.948
IFI30	SLA-DMB	9823.ENSSSCP00000071226	9823.ENSSSCP00000001591	0	0	0	0	0.142	0	0	0.337	0.406
KLK14	SLC44A4	9823.ENSSSCP00000054932	9823.ENSSSCP00000074441	0	0	0	0	0.065	0	0	0.491	0.503
LRSAM1	TRAK1	9823.ENSSSCP00000006013	9823.ENSSSCP00000035821	0	0	0	0	0	0	0	0.453	0.453
MFNG	DLL4	9823.ENSSSCP00000021102	9823.ENSSSCP00000055160	0	0	0	0	0	0.124	0	0.623	0.655
MYL6	TPM2	9823.ENSSSCP00000060677	9823.ENSSSCP00000041804	0	0	0	0	0.21	0.179	0.5	0.367	0.767
NDUFA11	COX7A2	9823.ENSSSCP00000023218	9823.ENSSSCP00000004833	0	0	0	0	0.373	0	0	0.486	0.664
NDUFA11	TIMM10	9823.ENSSSCP00000023218	9823.ENSSSCP00000058405	0	0	0	0	0.402	0	0	0	0.402
NDUFA11	NDUFA2	9823.ENSSSCP00000023218	9823.ENSSSCP00000068738	0	0	0	0	0.79	0.997	0.932	0.514	0.999
NDUFA2	COX7A2	9823.ENSSSCP00000068738	9823.ENSSSCP00000004833	0	0	0	0	0.787	0.102	0	0.486	0.893
NDUFA2	NDUFA11	9823.ENSSSCP00000068738	9823.ENSSSCP00000023218	0	0	0	0	0.79	0.997	0.932	0.514	0.999
NPFF	ANXA1	9823.ENSSSCP00000000293	9823.ENSSSCP00000005658	0	0	0	0	0	0	0.4	0	0.4
PABPC1	WDR18	9823.ENSSSCP00000026891	9823.ENSSSCP00000014272	0	0	0	0	0.062	0	0	0.399	0.413
PABPC1	PNRC2	9823.ENSSSCP00000026891	9823.ENSSSCP00000057698	0	0	0	0	0	0	0.5	0	0.499
PCLAF	CCNA1	9823.ENSSSCP00000070433	9823.ENSSSCP00000009984	0	0	0	0	0.682	0	0	0.146	0.716
PNRC2	RPS18	9823.ENSSSCP00000057698	9823.ENSSSCP00000001631	0	0	0	0	0	0	0.5	0	0.499
PNRC2	RPS12	9823.ENSSSCP00000057698	9823.ENSSSCP00000004510	0	0	0	0	0	0	0.5	0	0.499
PNRC2	RPLP1	9823.ENSSSCP00000057698	9823.ENSSSCP00000005345	0	0	0	0	0	0	0.5	0	0.499
PNRC2	RPL34	9823.ENSSSCP00000057698	9823.ENSSSCP00000009753	0	0	0	0	0	0	0.5	0	0.499
PNRC2	PABPC1	9823.ENSSSCP00000057698	9823.ENSSSCP00000026891	0	0	0	0	0	0	0.5	0	0.499
PNRC2	RPS16	9823.ENSSSCP00000057698	9823.ENSSSCP00000027401	0	0	0	0	0	0	0.5	0.063	0.511
PNRC2	RPL38	9823.ENSSSCP00000057698	9823.ENSSSCP00000042077	0	0	0	0	0	0	0.5	0.143	0.553
PNRC2	RPS29	9823.ENSSSCP00000057698	9823.ENSSSCP00000046039	0	0	0	0	0	0	0.5	0	0.499
PNRC2	RPL28	9823.ENSSSCP00000057698	9823.ENSSSCP00000049432	0	0	0	0	0	0	0.5	0	0.499
PNRC2	RPLP2	9823.ENSSSCP00000057698	9823.ENSSSCP00000052173	0	0	0	0	0	0	0.5	0	0.499
PNRC2	RPL37A	9823.ENSSSCP00000057698	9823.ENSSSCP00000064809	0	0	0	0	0	0	0.5	0	0.499
PNRC2	RPL36A-HNRNPH2	9823.ENSSSCP00000057698	9823.ENSSSCP00000061617	0	0	0	0	0	0	0.5	0	0.499
PNRC2	RPL37	9823.ENSSSCP00000057698	9823.ENSSSCP00000060117	0	0	0	0	0	0	0.5	0.054	0.506
PSMB10	CCNA1	9823.ENSSSCP00000058852	9823.ENSSSCP00000009984	0	0	0	0	0	0.071	0.4	0	0.418
PSMB10	WDR4	9823.ENSSSCP00000058852	9823.ENSSSCP00000021414	0	0	0	0	0.045	0	0	0.426	0.428
PSMB10	C14orf93	9823.ENSSSCP00000058852	9823.ENSSSCP00000042944	0	0	0	0	0	0	0.54	0.042	0.54
PTPRC	CD86	9823.ENSSSCP00000040401	9823.ENSSSCP00000028828	0	0	0	0	0.232	0	0	0.444	0.555
PTPRC	EMR4	9823.ENSSSCP00000040401	9823.ENSSSCP00000064649	0	0	0	0	0.109	0	0	0.359	0.405
PTPRC	CSF3R	9823.ENSSSCP00000040401	9823.ENSSSCP00000066684	0	0	0	0	0.281	0	0	0.299	0.474
PTPRC	CD8A	9823.ENSSSCP00000040401	9823.ENSSSCP00000040606	0	0	0	0	0.17	0.101	0	0.494	0.589
RPL28	RPS18	9823.ENSSSCP00000049432	9823.ENSSSCP00000001631	0	0	0	0	0.657	0.643	0	0.238	0.898
RPL28	RPS12	9823.ENSSSCP00000049432	9823.ENSSSCP00000004510	0	0	0	0	0.79	0.799	0	0.132	0.96
RPL28	RPLP1	9823.ENSSSCP00000049432	9823.ENSSSCP00000005345	0	0	0	0	0.545	0.481	0	0.155	0.783
RPL28	RPL34	9823.ENSSSCP00000049432	9823.ENSSSCP00000009753	0	0	0	0	0.808	0.95	0	0.657	0.996
RPL28	WDR18	9823.ENSSSCP00000049432	9823.ENSSSCP00000014272	0	0	0	0	0	0.049	0.4	0	0.405
RPL28	RPS16	9823.ENSSSCP00000049432	9823.ENSSSCP00000027401	0	0	0	0	0.811	0.799	0	0.304	0.971
RPL28	UBQLN4	9823.ENSSSCP00000049432	9823.ENSSSCP00000035855	0	0	0	0	0.165	0.314	0	0	0.402
RPL28	RPL38	9823.ENSSSCP00000049432	9823.ENSSSCP00000042077	0	0	0	0	0.811	0.95	0	0.29	0.992
RPL28	RPS29	9823.ENSSSCP00000049432	9823.ENSSSCP00000046039	0	0	0	0	0.805	0.799	0	0.341	0.971
RPL28	PNRC2	9823.ENSSSCP00000049432	9823.ENSSSCP00000057698	0	0	0	0	0	0	0.5	0	0.499
RPL28	RPLP2	9823.ENSSSCP00000049432	9823.ENSSSCP00000052173	0	0	0	0	0.652	0.601	0	0.129	0.868
RPL28	RPL36A-HNRNPH2	9823.ENSSSCP00000049432	9823.ENSSSCP00000061617	0	0	0	0	0.522	0.896	0.5	0.2	0.977
RPL28	RPL37	9823.ENSSSCP00000049432	9823.ENSSSCP00000060117	0	0	0	0	0.638	0.95	0	0.183	0.984
RPL28	RPL37A	9823.ENSSSCP00000049432	9823.ENSSSCP00000064809	0	0	0	0	0.808	0.95	0	0.239	0.992
RPL34	RPS18	9823.ENSSSCP00000009753	9823.ENSSSCP00000001631	0.118	0	0	0	0.816	0.799	0	0.182	0.969
RPL34	RPS12	9823.ENSSSCP00000009753	9823.ENSSSCP00000004510	0	0	0	0	0.908	0.953	0	0.183	0.996
RPL34	RPLP1	9823.ENSSSCP00000009753	9823.ENSSSCP00000005345	0	0	0	0	0.646	0.573	0	0.149	0.86
RPL34	PNRC2	9823.ENSSSCP00000009753	9823.ENSSSCP00000057698	0	0	0	0	0	0	0.5	0	0.499
RPL34	UBQLN4	9823.ENSSSCP00000009753	9823.ENSSSCP00000035855	0	0	0	0	0.359	0.421	0	0.072	0.625
RPL34	WDR18	9823.ENSSSCP00000009753	9823.ENSSSCP00000014272	0	0	0	0	0	0.451	0.4	0	0.656
RPL34	RPLP2	9823.ENSSSCP00000009753	9823.ENSSSCP00000052173	0	0	0	0	0.816	0.74	0	0.13	0.954
RPL34	RPL36A-HNRNPH2	9823.ENSSSCP00000009753	9823.ENSSSCP00000061617	0	0	0	0	0.639	0.915	0.5	0.209	0.986
RPL34	RPL28	9823.ENSSSCP00000009753	9823.ENSSSCP00000049432	0	0	0	0	0.808	0.95	0	0.657	0.996
RPL34	RPS16	9823.ENSSSCP00000009753	9823.ENSSSCP00000027401	0.065	0	0	0	0.91	0.953	0	0.259	0.996
RPL34	RPS29	9823.ENSSSCP00000009753	9823.ENSSSCP00000046039	0.116	0	0	0	0.909	0.953	0	0.294	0.996
RPL34	RPL37A	9823.ENSSSCP00000009753	9823.ENSSSCP00000064809	0	0	0	0	0.909	0.989	0	0.381	0.999
RPL34	RPL37	9823.ENSSSCP00000009753	9823.ENSSSCP00000060117	0.045	0	0	0	0.909	0.989	0	0.259	0.999
RPL34	RPL38	9823.ENSSSCP00000009753	9823.ENSSSCP00000042077	0	0	0	0	0.914	0.989	0	0.403	0.999
RPL36A-HNRNPH2	RPS18	9823.ENSSSCP00000061617	9823.ENSSSCP00000001631	0	0	0	0	0.55	0.857	0	0.208	0.944
RPL36A-HNRNPH2	RPS12	9823.ENSSSCP00000061617	9823.ENSSSCP00000004510	0	0	0	0	0.637	0.597	0	0.146	0.864
RPL36A-HNRNPH2	RPLP1	9823.ENSSSCP00000061617	9823.ENSSSCP00000005345	0	0	0	0	0.407	0.341	0.5	0.13	0.807
RPL36A-HNRNPH2	RPL34	9823.ENSSSCP00000061617	9823.ENSSSCP00000009753	0	0	0	0	0.639	0.915	0.5	0.209	0.986
RPL36A-HNRNPH2	WDR18	9823.ENSSSCP00000061617	9823.ENSSSCP00000014272	0	0	0	0	0	0	0.4	0	0.4
RPL36A-HNRNPH2	RPS16	9823.ENSSSCP00000061617	9823.ENSSSCP00000027401	0	0	0	0	0.639	0.966	0	0.163	0.988
RPL36A-HNRNPH2	UBQLN4	9823.ENSSSCP00000061617	9823.ENSSSCP00000035855	0	0	0	0	0.204	0.285	0	0.072	0.425
RPL36A-HNRNPH2	RPL38	9823.ENSSSCP00000061617	9823.ENSSSCP00000042077	0	0	0	0	0.64	0.915	0.5	0.474	0.99
RPL36A-HNRNPH2	RPS29	9823.ENSSSCP00000061617	9823.ENSSSCP00000046039	0	0	0	0	0.635	0.966	0.36	0.227	0.993
RPL36A-HNRNPH2	RPL28	9823.ENSSSCP00000061617	9823.ENSSSCP00000049432	0	0	0	0	0.522	0.896	0.5	0.2	0.977
RPL36A-HNRNPH2	RPLP2	9823.ENSSSCP00000061617	9823.ENSSSCP00000052173	0	0	0	0	0.548	0.498	0.5	0.193	0.896
RPL36A-HNRNPH2	PNRC2	9823.ENSSSCP00000061617	9823.ENSSSCP00000057698	0	0	0	0	0	0	0.5	0	0.499
RPL36A-HNRNPH2	RPL37	9823.ENSSSCP00000061617	9823.ENSSSCP00000060117	0	0	0	0	0.558	0.924	0.5	0.394	0.988
RPL36A-HNRNPH2	RPL37A	9823.ENSSSCP00000061617	9823.ENSSSCP00000064809	0	0	0	0	0.64	0.933	0.5	0.26	0.989
RPL37	RPS18	9823.ENSSSCP00000060117	9823.ENSSSCP00000001631	0	0	0	0	0.784	0.971	0	0.442	0.996
RPL37	RPS12	9823.ENSSSCP00000060117	9823.ENSSSCP00000004510	0	0	0	0	0.811	0.937	0	0.088	0.988
RPL37	RPLP1	9823.ENSSSCP00000060117	9823.ENSSSCP00000005345	0	0	0	0	0.598	0.475	0	0.335	0.847
RPL37	RPL34	9823.ENSSSCP00000060117	9823.ENSSSCP00000009753	0.045	0	0	0	0.909	0.989	0	0.259	0.999
RPL37	WDR18	9823.ENSSSCP00000060117	9823.ENSSSCP00000014272	0	0	0	0	0	0.328	0.4	0.051	0.583
RPL37	TSSK6	9823.ENSSSCP00000060117	9823.ENSSSCP00000014817	0	0	0	0	0	0	0	0.472	0.472
RPL37	RPS16	9823.ENSSSCP00000060117	9823.ENSSSCP00000027401	0	0	0	0	0.883	0.981	0	0.411	0.998
RPL37	RPL38	9823.ENSSSCP00000060117	9823.ENSSSCP00000042077	0	0	0	0	0.893	0.989	0	0.68	0.999
RPL37	RPS29	9823.ENSSSCP00000060117	9823.ENSSSCP00000046039	0	0	0	0	0.909	0.981	0	0.471	0.999
RPL37	RPL28	9823.ENSSSCP00000060117	9823.ENSSSCP00000049432	0	0	0	0	0.638	0.95	0	0.183	0.984
RPL37	RPLP2	9823.ENSSSCP00000060117	9823.ENSSSCP00000052173	0	0	0	0	0.771	0.566	0	0.311	0.925
RPL37	PNRC2	9823.ENSSSCP00000060117	9823.ENSSSCP00000057698	0	0	0	0	0	0	0.5	0.054	0.506
RPL37	RPL36A-HNRNPH2	9823.ENSSSCP00000060117	9823.ENSSSCP00000061617	0	0	0	0	0.558	0.924	0.5	0.394	0.988
RPL37	RPL37A	9823.ENSSSCP00000060117	9823.ENSSSCP00000064809	0	0	0	0	0.909	0.991	0	0.322	0.999
RPL37A	RPS18	9823.ENSSSCP00000064809	9823.ENSSSCP00000001631	0	0	0	0	0.816	0.971	0	0.372	0.996
RPL37A	RPS12	9823.ENSSSCP00000064809	9823.ENSSSCP00000004510	0	0	0	0	0.907	0.953	0	0.201	0.996
RPL37A	RPLP1	9823.ENSSSCP00000064809	9823.ENSSSCP00000005345	0	0	0	0	0.64	0.584	0	0.164	0.863
RPL37A	RPL34	9823.ENSSSCP00000064809	9823.ENSSSCP00000009753	0	0	0	0	0.909	0.989	0	0.381	0.999
RPL37A	WDR18	9823.ENSSSCP00000064809	9823.ENSSSCP00000014272	0	0	0	0	0	0.451	0.4	0	0.656
RPL37A	RPS16	9823.ENSSSCP00000064809	9823.ENSSSCP00000027401	0.093	0	0	0	0.909	0.981	0	0.321	0.998
RPL37A	UBQLN4	9823.ENSSSCP00000064809	9823.ENSSSCP00000035855	0	0	0	0	0.281	0.421	0	0.056	0.572
RPL37A	RPL38	9823.ENSSSCP00000064809	9823.ENSSSCP00000042077	0	0	0	0	0.909	0.989	0	0.38	0.999
RPL37A	RPS29	9823.ENSSSCP00000064809	9823.ENSSSCP00000046039	0	0	0	0	0.909	0.981	0	0.291	0.998
RPL37A	RPL28	9823.ENSSSCP00000064809	9823.ENSSSCP00000049432	0	0	0	0	0.808	0.95	0	0.239	0.992
RPL37A	RPLP2	9823.ENSSSCP00000064809	9823.ENSSSCP00000052173	0	0	0	0	0.816	0.775	0	0.215	0.964
RPL37A	PNRC2	9823.ENSSSCP00000064809	9823.ENSSSCP00000057698	0	0	0	0	0	0	0.5	0	0.499
RPL37A	RPL37	9823.ENSSSCP00000064809	9823.ENSSSCP00000060117	0	0	0	0	0.909	0.991	0	0.322	0.999
RPL37A	RPL36A-HNRNPH2	9823.ENSSSCP00000064809	9823.ENSSSCP00000061617	0	0	0	0	0.64	0.933	0.5	0.26	0.989
RPL38	RPS18	9823.ENSSSCP00000042077	9823.ENSSSCP00000001631	0	0	0	0	0.816	0.799	0	0.484	0.979
RPL38	RPS12	9823.ENSSSCP00000042077	9823.ENSSSCP00000004510	0	0	0	0	0.913	0.953	0	0.078	0.995
RPL38	RPLP1	9823.ENSSSCP00000042077	9823.ENSSSCP00000005345	0	0	0	0	0.654	0.582	0	0.203	0.874
RPL38	RPL34	9823.ENSSSCP00000042077	9823.ENSSSCP00000009753	0	0	0	0	0.914	0.989	0	0.403	0.999
RPL38	WDR18	9823.ENSSSCP00000042077	9823.ENSSSCP00000014272	0	0	0	0	0	0.535	0.4	0	0.709
RPL38	RPS16	9823.ENSSSCP00000042077	9823.ENSSSCP00000027401	0	0	0	0	0.911	0.953	0	0.472	0.997
RPL38	UBQLN4	9823.ENSSSCP00000042077	9823.ENSSSCP00000035855	0	0	0	0	0.29	0.421	0	0.045	0.573
RPL38	PNRC2	9823.ENSSSCP00000042077	9823.ENSSSCP00000057698	0	0	0	0	0	0	0.5	0.143	0.553
RPL38	RPLP2	9823.ENSSSCP00000042077	9823.ENSSSCP00000052173	0	0	0	0	0.825	0.769	0	0.298	0.969
RPL38	RPL36A-HNRNPH2	9823.ENSSSCP00000042077	9823.ENSSSCP00000061617	0	0	0	0	0.64	0.915	0.5	0.474	0.99
RPL38	RPL28	9823.ENSSSCP00000042077	9823.ENSSSCP00000049432	0	0	0	0	0.811	0.95	0	0.29	0.992
RPL38	RPS29	9823.ENSSSCP00000042077	9823.ENSSSCP00000046039	0	0	0	0	0.909	0.953	0.36	0.596	0.998
RPL38	RPL37	9823.ENSSSCP00000042077	9823.ENSSSCP00000060117	0	0	0	0	0.893	0.989	0	0.68	0.999
RPL38	RPL37A	9823.ENSSSCP00000042077	9823.ENSSSCP00000064809	0	0	0	0	0.909	0.989	0	0.38	0.999
RPLP1	RPS18	9823.ENSSSCP00000005345	9823.ENSSSCP00000001631	0	0	0	0	0.668	0.485	0	0.45	0.897
RPLP1	AP2A1	9823.ENSSSCP00000005345	9823.ENSSSCP00000003471	0	0	0	0	0	0	0	0.452	0.452
RPLP1	RPS12	9823.ENSSSCP00000005345	9823.ENSSSCP00000004510	0	0	0	0	0.736	0.56	0	0.147	0.892
RPLP1	UBQLN4	9823.ENSSSCP00000005345	9823.ENSSSCP00000035855	0	0	0	0	0.241	0.246	0	0	0.403
RPLP1	WDR18	9823.ENSSSCP00000005345	9823.ENSSSCP00000014272	0	0	0	0	0	0	0.4	0.071	0.418
RPLP1	PNRC2	9823.ENSSSCP00000005345	9823.ENSSSCP00000057698	0	0	0	0	0	0	0.5	0	0.499
RPLP1	RPL28	9823.ENSSSCP00000005345	9823.ENSSSCP00000049432	0	0	0	0	0.545	0.481	0	0.155	0.783
RPLP1	RPL36A-HNRNPH2	9823.ENSSSCP00000005345	9823.ENSSSCP00000061617	0	0	0	0	0.407	0.341	0.5	0.13	0.807
RPLP1	RPL37	9823.ENSSSCP00000005345	9823.ENSSSCP00000060117	0	0	0	0	0.598	0.475	0	0.335	0.847
RPLP1	RPL34	9823.ENSSSCP00000005345	9823.ENSSSCP00000009753	0	0	0	0	0.646	0.573	0	0.149	0.86
RPLP1	RPS29	9823.ENSSSCP00000005345	9823.ENSSSCP00000046039	0	0	0	0	0.67	0.553	0	0.146	0.863
RPLP1	RPL37A	9823.ENSSSCP00000005345	9823.ENSSSCP00000064809	0	0	0	0	0.64	0.584	0	0.164	0.863
RPLP1	RPL38	9823.ENSSSCP00000005345	9823.ENSSSCP00000042077	0	0	0	0	0.654	0.582	0	0.203	0.874
RPLP1	RPS16	9823.ENSSSCP00000005345	9823.ENSSSCP00000027401	0	0	0	0	0.681	0.584	0	0.338	0.904
RPLP1	RPLP2	9823.ENSSSCP00000005345	9823.ENSSSCP00000052173	0	0	0	0.804	0.579	0.513	0.9	0.323	0.984
RPLP2	RPS18	9823.ENSSSCP00000052173	9823.ENSSSCP00000001631	0	0	0	0	0.659	0.62	0	0.314	0.903
RPLP2	RPS12	9823.ENSSSCP00000052173	9823.ENSSSCP00000004510	0	0	0	0	0.828	0.589	0	0.422	0.955
RPLP2	RPLP1	9823.ENSSSCP00000052173	9823.ENSSSCP00000005345	0	0	0	0.804	0.579	0.513	0.9	0.323	0.984
RPLP2	RPL34	9823.ENSSSCP00000052173	9823.ENSSSCP00000009753	0	0	0	0	0.816	0.74	0	0.13	0.954
RPLP2	WDR18	9823.ENSSSCP00000052173	9823.ENSSSCP00000014272	0	0	0	0	0	0.044	0.4	0.049	0.406
RPLP2	RPS16	9823.ENSSSCP00000052173	9823.ENSSSCP00000027401	0	0	0	0	0.818	0.787	0	0.229	0.967
RPLP2	UBQLN4	9823.ENSSSCP00000052173	9823.ENSSSCP00000035855	0	0	0	0	0.28	0.293	0	0.053	0.475
RPLP2	RPL38	9823.ENSSSCP00000052173	9823.ENSSSCP00000042077	0	0	0	0	0.825	0.769	0	0.298	0.969
RPLP2	RPS29	9823.ENSSSCP00000052173	9823.ENSSSCP00000046039	0	0	0	0	0.812	0.69	0	0.201	0.949
RPLP2	RPL28	9823.ENSSSCP00000052173	9823.ENSSSCP00000049432	0	0	0	0	0.652	0.601	0	0.129	0.868
RPLP2	PNRC2	9823.ENSSSCP00000052173	9823.ENSSSCP00000057698	0	0	0	0	0	0	0.5	0	0.499
RPLP2	RPL36A-HNRNPH2	9823.ENSSSCP00000052173	9823.ENSSSCP00000061617	0	0	0	0	0.548	0.498	0.5	0.193	0.896
RPLP2	RPL37	9823.ENSSSCP00000052173	9823.ENSSSCP00000060117	0	0	0	0	0.771	0.566	0	0.311	0.925
RPLP2	RPL37A	9823.ENSSSCP00000052173	9823.ENSSSCP00000064809	0	0	0	0	0.816	0.775	0	0.215	0.964
RPS12	RPS18	9823.ENSSSCP00000004510	9823.ENSSSCP00000001631	0.062	0	0	0	0.942	0.799	0.8	0.409	0.998
RPS12	GALNT12	9823.ENSSSCP00000004510	9823.ENSSSCP00000005772	0	0	0	0	0	0	0	0.418	0.418
RPS12	PNRC2	9823.ENSSSCP00000004510	9823.ENSSSCP00000057698	0	0	0	0	0	0	0.5	0	0.499
RPS12	WDR4	9823.ENSSSCP00000004510	9823.ENSSSCP00000021414	0	0	0	0	0.17	0	0	0.455	0.528
RPS12	RPL36A-HNRNPH2	9823.ENSSSCP00000004510	9823.ENSSSCP00000061617	0	0	0	0	0.637	0.597	0	0.146	0.864
RPS12	RPLP1	9823.ENSSSCP00000004510	9823.ENSSSCP00000005345	0	0	0	0	0.736	0.56	0	0.147	0.892
RPS12	RPLP2	9823.ENSSSCP00000004510	9823.ENSSSCP00000052173	0	0	0	0	0.828	0.589	0	0.422	0.955
RPS12	RPL28	9823.ENSSSCP00000004510	9823.ENSSSCP00000049432	0	0	0	0	0.79	0.799	0	0.132	0.96
RPS12	RPL37	9823.ENSSSCP00000004510	9823.ENSSSCP00000060117	0	0	0	0	0.811	0.937	0	0.088	0.988
RPS12	RPL38	9823.ENSSSCP00000004510	9823.ENSSSCP00000042077	0	0	0	0	0.913	0.953	0	0.078	0.995
RPS12	RPL34	9823.ENSSSCP00000004510	9823.ENSSSCP00000009753	0	0	0	0	0.908	0.953	0	0.183	0.996
RPS12	RPL37A	9823.ENSSSCP00000004510	9823.ENSSSCP00000064809	0	0	0	0	0.907	0.953	0	0.201	0.996
RPS12	RPS29	9823.ENSSSCP00000004510	9823.ENSSSCP00000046039	0.056	0	0	0	0.973	0.953	0.8	0.274	0.999
RPS12	RPS16	9823.ENSSSCP00000004510	9823.ENSSSCP00000027401	0.059	0	0	0	0.973	0.953	0.8	0.259	0.999
RPS16	RPS18	9823.ENSSSCP00000027401	9823.ENSSSCP00000001631	0.102	0	0	0	0.948	0.971	0.9	0.592	0.999
RPS16	AP2A1	9823.ENSSSCP00000027401	9823.ENSSSCP00000003471	0	0	0	0	0	0.047	0	0.54	0.542
RPS16	RPS12	9823.ENSSSCP00000027401	9823.ENSSSCP00000004510	0.059	0	0	0	0.973	0.953	0.8	0.259	0.999
RPS16	RPLP1	9823.ENSSSCP00000027401	9823.ENSSSCP00000005345	0	0	0	0	0.681	0.584	0	0.338	0.904
RPS16	RPL34	9823.ENSSSCP00000027401	9823.ENSSSCP00000009753	0.065	0	0	0	0.91	0.953	0	0.259	0.996
RPS16	SCARB1	9823.ENSSSCP00000027401	9823.ENSSSCP00000010421	0	0	0	0	0.119	0	0	0.634	0.664
RPS16	UBQLN4	9823.ENSSSCP00000027401	9823.ENSSSCP00000035855	0	0	0	0	0.142	0.303	0	0.129	0.433
RPS16	PNRC2	9823.ENSSSCP00000027401	9823.ENSSSCP00000057698	0	0	0	0	0	0	0.5	0.063	0.511
RPS16	RPLP2	9823.ENSSSCP00000027401	9823.ENSSSCP00000052173	0	0	0	0	0.818	0.787	0	0.229	0.967
RPS16	RPL28	9823.ENSSSCP00000027401	9823.ENSSSCP00000049432	0	0	0	0	0.811	0.799	0	0.304	0.971
RPS16	RPL36A-HNRNPH2	9823.ENSSSCP00000027401	9823.ENSSSCP00000061617	0	0	0	0	0.639	0.966	0	0.163	0.988
RPS16	RPL38	9823.ENSSSCP00000027401	9823.ENSSSCP00000042077	0	0	0	0	0.911	0.953	0	0.472	0.997
RPS16	RPL37	9823.ENSSSCP00000027401	9823.ENSSSCP00000060117	0	0	0	0	0.883	0.981	0	0.411	0.998
RPS16	RPL37A	9823.ENSSSCP00000027401	9823.ENSSSCP00000064809	0.093	0	0	0	0.909	0.981	0	0.321	0.998
RPS16	RPS29	9823.ENSSSCP00000027401	9823.ENSSSCP00000046039	0.097	0	0	0	0.944	0.981	0.9	0.49	0.999
RPS18	UBQLN4	9823.ENSSSCP00000001631	9823.ENSSSCP00000035855	0	0	0	0	0.282	0.314	0	0.063	0.498
RPS18	PNRC2	9823.ENSSSCP00000001631	9823.ENSSSCP00000057698	0	0	0	0	0	0	0.5	0	0.499
RPS18	RPLP1	9823.ENSSSCP00000001631	9823.ENSSSCP00000005345	0	0	0	0	0.668	0.485	0	0.45	0.897
RPS18	RPL28	9823.ENSSSCP00000001631	9823.ENSSSCP00000049432	0	0	0	0	0.657	0.643	0	0.238	0.898
RPS18	RPLP2	9823.ENSSSCP00000001631	9823.ENSSSCP00000052173	0	0	0	0	0.659	0.62	0	0.314	0.903
RPS18	RPL36A-HNRNPH2	9823.ENSSSCP00000001631	9823.ENSSSCP00000061617	0	0	0	0	0.55	0.857	0	0.208	0.944
RPS18	RPL34	9823.ENSSSCP00000001631	9823.ENSSSCP00000009753	0.118	0	0	0	0.816	0.799	0	0.182	0.969
RPS18	RPL38	9823.ENSSSCP00000001631	9823.ENSSSCP00000042077	0	0	0	0	0.816	0.799	0	0.484	0.979
RPS18	RPL37A	9823.ENSSSCP00000001631	9823.ENSSSCP00000064809	0	0	0	0	0.816	0.971	0	0.372	0.996
RPS18	RPL37	9823.ENSSSCP00000001631	9823.ENSSSCP00000060117	0	0	0	0	0.784	0.971	0	0.442	0.996
RPS18	RPS12	9823.ENSSSCP00000001631	9823.ENSSSCP00000004510	0.062	0	0	0	0.942	0.799	0.8	0.409	0.998
RPS18	RPS29	9823.ENSSSCP00000001631	9823.ENSSSCP00000046039	0.102	0	0	0	0.945	0.971	0.9	0.322	0.999
RPS18	RPS16	9823.ENSSSCP00000001631	9823.ENSSSCP00000027401	0.102	0	0	0	0.948	0.971	0.9	0.592	0.999
RPS29	RPS18	9823.ENSSSCP00000046039	9823.ENSSSCP00000001631	0.102	0	0	0	0.945	0.971	0.9	0.322	0.999
RPS29	RPS12	9823.ENSSSCP00000046039	9823.ENSSSCP00000004510	0.056	0	0	0	0.973	0.953	0.8	0.274	0.999
RPS29	RPLP1	9823.ENSSSCP00000046039	9823.ENSSSCP00000005345	0	0	0	0	0.67	0.553	0	0.146	0.863
RPS29	RPL34	9823.ENSSSCP00000046039	9823.ENSSSCP00000009753	0.116	0	0	0	0.909	0.953	0	0.294	0.996
RPS29	RPS16	9823.ENSSSCP00000046039	9823.ENSSSCP00000027401	0.097	0	0	0	0.944	0.981	0.9	0.49	0.999
RPS29	UBQLN4	9823.ENSSSCP00000046039	9823.ENSSSCP00000035855	0	0	0	0	0.222	0.303	0	0.097	0.467
RPS29	RPL38	9823.ENSSSCP00000046039	9823.ENSSSCP00000042077	0	0	0	0	0.909	0.953	0.36	0.596	0.998
RPS29	PNRC2	9823.ENSSSCP00000046039	9823.ENSSSCP00000057698	0	0	0	0	0	0	0.5	0	0.499
RPS29	RPLP2	9823.ENSSSCP00000046039	9823.ENSSSCP00000052173	0	0	0	0	0.812	0.69	0	0.201	0.949
RPS29	RPL28	9823.ENSSSCP00000046039	9823.ENSSSCP00000049432	0	0	0	0	0.805	0.799	0	0.341	0.971
RPS29	RPL36A-HNRNPH2	9823.ENSSSCP00000046039	9823.ENSSSCP00000061617	0	0	0	0	0.635	0.966	0.36	0.227	0.993
RPS29	RPL37A	9823.ENSSSCP00000046039	9823.ENSSSCP00000064809	0	0	0	0	0.909	0.981	0	0.291	0.998
RPS29	RPL37	9823.ENSSSCP00000046039	9823.ENSSSCP00000060117	0	0	0	0	0.909	0.981	0	0.471	0.999
SCARB1	RPS16	9823.ENSSSCP00000010421	9823.ENSSSCP00000027401	0	0	0	0	0.119	0	0	0.634	0.664
SEPTIN6	SPAG4	9823.ENSSSCP00000070203	9823.ENSSSCP00000039369	0	0	0	0	0	0	0	0.573	0.573
SLA-DMB	IFI30	9823.ENSSSCP00000001591	9823.ENSSSCP00000071226	0	0	0	0	0.142	0	0	0.337	0.406
SLC44A4	KLK14	9823.ENSSSCP00000074441	9823.ENSSSCP00000054932	0	0	0	0	0.065	0	0	0.491	0.503
SPAG4	SEPTIN6	9823.ENSSSCP00000039369	9823.ENSSSCP00000070203	0	0	0	0	0	0	0	0.573	0.573
SPEGNB	WDR18	9823.ENSSSCP00000038961	9823.ENSSSCP00000014272	0	0	0	0	0.134	0.381	0	0.154	0.506
TIMM10	NDUFA11	9823.ENSSSCP00000058405	9823.ENSSSCP00000023218	0	0	0	0	0.402	0	0	0	0.402
TPM2	MYL6	9823.ENSSSCP00000041804	9823.ENSSSCP00000060677	0	0	0	0	0.21	0.179	0.5	0.367	0.767
TRAK1	LRSAM1	9823.ENSSSCP00000035821	9823.ENSSSCP00000006013	0	0	0	0	0	0	0	0.453	0.453
TSSK6	RPL37	9823.ENSSSCP00000014817	9823.ENSSSCP00000060117	0	0	0	0	0	0	0	0.472	0.472
UBQLN4	RPS18	9823.ENSSSCP00000035855	9823.ENSSSCP00000001631	0	0	0	0	0.282	0.314	0	0.063	0.498
UBQLN4	RPLP1	9823.ENSSSCP00000035855	9823.ENSSSCP00000005345	0	0	0	0	0.241	0.246	0	0	0.403
UBQLN4	RPL34	9823.ENSSSCP00000035855	9823.ENSSSCP00000009753	0	0	0	0	0.359	0.421	0	0.072	0.625
UBQLN4	RPS16	9823.ENSSSCP00000035855	9823.ENSSSCP00000027401	0	0	0	0	0.142	0.303	0	0.129	0.433
UBQLN4	RPL28	9823.ENSSSCP00000035855	9823.ENSSSCP00000049432	0	0	0	0	0.165	0.314	0	0	0.402
UBQLN4	RPL36A-HNRNPH2	9823.ENSSSCP00000035855	9823.ENSSSCP00000061617	0	0	0	0	0.204	0.285	0	0.072	0.425
UBQLN4	RPS29	9823.ENSSSCP00000035855	9823.ENSSSCP00000046039	0	0	0	0	0.222	0.303	0	0.097	0.467
UBQLN4	RPLP2	9823.ENSSSCP00000035855	9823.ENSSSCP00000052173	0	0	0	0	0.28	0.293	0	0.053	0.475
UBQLN4	RPL37A	9823.ENSSSCP00000035855	9823.ENSSSCP00000064809	0	0	0	0	0.281	0.421	0	0.056	0.572
UBQLN4	RPL38	9823.ENSSSCP00000035855	9823.ENSSSCP00000042077	0	0	0	0	0.29	0.421	0	0.045	0.573
WDR18	RPLP1	9823.ENSSSCP00000014272	9823.ENSSSCP00000005345	0	0	0	0	0	0	0.4	0.071	0.418
WDR18	RPL34	9823.ENSSSCP00000014272	9823.ENSSSCP00000009753	0	0	0	0	0	0.451	0.4	0	0.656
WDR18	RPL36A-HNRNPH2	9823.ENSSSCP00000014272	9823.ENSSSCP00000061617	0	0	0	0	0	0	0.4	0	0.4
WDR18	RPL28	9823.ENSSSCP00000014272	9823.ENSSSCP00000049432	0	0	0	0	0	0.049	0.4	0	0.405
WDR18	RPLP2	9823.ENSSSCP00000014272	9823.ENSSSCP00000052173	0	0	0	0	0	0.044	0.4	0.049	0.406
WDR18	PABPC1	9823.ENSSSCP00000014272	9823.ENSSSCP00000026891	0	0	0	0	0.062	0	0	0.399	0.413
WDR18	SPEGNB	9823.ENSSSCP00000014272	9823.ENSSSCP00000038961	0	0	0	0	0.134	0.381	0	0.154	0.506
WDR18	RPL37	9823.ENSSSCP00000014272	9823.ENSSSCP00000060117	0	0	0	0	0	0.328	0.4	0.051	0.583
WDR18	WDR4	9823.ENSSSCP00000014272	9823.ENSSSCP00000021414	0	0	0	0	0.65	0	0	0	0.65
WDR18	RPL37A	9823.ENSSSCP00000014272	9823.ENSSSCP00000064809	0	0	0	0	0	0.451	0.4	0	0.656
WDR18	RPL38	9823.ENSSSCP00000014272	9823.ENSSSCP00000042077	0	0	0	0	0	0.535	0.4	0	0.709
WDR4	RPS12	9823.ENSSSCP00000021414	9823.ENSSSCP00000004510	0	0	0	0	0.17	0	0	0.455	0.528
WDR4	WDR18	9823.ENSSSCP00000021414	9823.ENSSSCP00000014272	0	0	0	0	0.65	0	0	0	0.65
WDR4	PSMB10	9823.ENSSSCP00000021414	9823.ENSSSCP00000058852	0	0	0	0	0.045	0	0	0.426	0.428
WSCD1	ACTR3B	9823.ENSSSCP00000046193	9823.ENSSSCP00000062849	0	0	0	0	0	0	0	0.424	0.424

## Sheet: String H2O2 vs H2O2+Trp
		Table S5. The information on the string network and the statistical analysis of their interaction
#node1	node2	node1_string_id	node2_string_id	neighborhood_on_chromosome	gene_fusion	phylogenetic_cooccurrence	homology	coexpression	experimentally_determined_interaction	database_annotated	automated_textmining	combined_score
ACP5	CTSS	9823.ENSSSCP00000014466	9823.ENSSSCP00000007089	0	0	0	0	0.053	0	0	0.516	0.522
ADAMTS4	MMP12	9823.ENSSSCP00000006778	9823.ENSSSCP00000015911	0	0	0	0	0.05	0.049	0	0.477	0.486
ADAMTS4	TIMP1	9823.ENSSSCP00000006778	9823.ENSSSCP00000013066	0	0	0	0	0.119	0.045	0	0.5	0.543
ADAMTS4	SOX9	9823.ENSSSCP00000006778	9823.ENSSSCP00000018278	0	0	0	0	0	0.043	0	0.59	0.591
AIF1	CD53	9823.ENSSSCP00000036374	9823.ENSSSCP00000007253	0	0	0	0	0.216	0	0	0.446	0.547
AIF1	CD86	9823.ENSSSCP00000036374	9823.ENSSSCP00000028828	0	0	0	0	0.284	0	0	0.294	0.472
ALDH1A3	RDH5	9823.ENSSSCP00000074257	9823.ENSSSCP00000000378	0	0	0	0	0.066	0	0.9	0.285	0.927
ALDH1A3	RBP7	9823.ENSSSCP00000074257	9823.ENSSSCP00000068758	0	0	0	0	0.05	0	0	0.401	0.406
ARRB1	MAP2K2	9823.ENSSSCP00000033134	9823.ENSSSCP00000029885	0	0	0	0	0	0.1	0.5	0.131	0.574
ARRB1	F2RL2	9823.ENSSSCP00000033134	9823.ENSSSCP00000049904	0	0	0	0	0	0.043	0.5	0	0.501
BHLHE41	PAFAH1B3	9823.ENSSSCP00000049025	9823.ENSSSCP00000003276	0	0	0	0	0	0	0	0.567	0.567
CASP8	CTSS	9823.ENSSSCP00000026484	9823.ENSSSCP00000007089	0	0	0	0	0.121	0.044	0	0.353	0.409
CCL5	NKG7	9823.ENSSSCP00000028561	9823.ENSSSCP00000003507	0	0	0	0	0.627	0	0	0.433	0.78
CCL5	TIMP1	9823.ENSSSCP00000028561	9823.ENSSSCP00000013066	0	0	0	0	0.084	0	0	0.482	0.505
CCL5	MMP12	9823.ENSSSCP00000028561	9823.ENSSSCP00000015911	0	0	0	0	0	0	0	0.419	0.419
CCL5	SERPINE1	9823.ENSSSCP00000028561	9823.ENSSSCP00000026436	0	0	0	0	0.07	0	0	0.617	0.629
CCL5	LTA	9823.ENSSSCP00000028561	9823.ENSSSCP00000028564	0	0	0	0	0.096	0	0	0.597	0.62
CCL5	CD86	9823.ENSSSCP00000028561	9823.ENSSSCP00000028828	0	0	0	0	0.243	0	0	0.604	0.687
CCN2	THBS1	9823.ENSSSCP00000037172	9823.ENSSSCP00000005158	0	0	0	0	0.304	0.061	0	0.598	0.714
CCN2	PLAT	9823.ENSSSCP00000037172	9823.ENSSSCP00000007494	0	0	0	0	0.264	0	0	0.38	0.524
CCN2	PLAU	9823.ENSSSCP00000037172	9823.ENSSSCP00000010995	0	0	0	0	0.201	0	0	0.307	0.423
CCN2	TIMP1	9823.ENSSSCP00000037172	9823.ENSSSCP00000013066	0	0	0	0	0.133	0	0	0.555	0.598
CCN2	MMP12	9823.ENSSSCP00000037172	9823.ENSSSCP00000015911	0	0	0	0	0.061	0.044	0	0.474	0.487
CCN2	SOX9	9823.ENSSSCP00000037172	9823.ENSSSCP00000018278	0	0	0	0	0.08	0.06	0	0.442	0.475
CCN2	SERPINE1	9823.ENSSSCP00000037172	9823.ENSSSCP00000026436	0	0	0	0	0.253	0	0	0.685	0.755
CD53	CTSS	9823.ENSSSCP00000007253	9823.ENSSSCP00000007089	0	0	0	0	0.316	0	0	0.259	0.471
CD53	PWWP3B	9823.ENSSSCP00000007253	9823.ENSSSCP00000070456	0	0	0	0	0	0	0	0.407	0.407
CD53	VSTM4	9823.ENSSSCP00000007253	9823.ENSSSCP00000060845	0	0	0	0	0	0	0	0.407	0.407
CD86	LYN	9823.ENSSSCP00000028828	9823.ENSSSCP00000006663	0	0	0	0	0.078	0	0.5	0.503	0.75
CD86	CTSS	9823.ENSSSCP00000028828	9823.ENSSSCP00000007089	0	0	0	0	0.236	0	0	0.271	0.42
CD86	SYK	9823.ENSSSCP00000028828	9823.ENSSSCP00000033634	0	0	0	0	0.111	0	0	0.372	0.418
CD86	SDC1	9823.ENSSSCP00000028828	9823.ENSSSCP00000029408	0	0	0	0	0	0	0	0.504	0.504
CLDN11	SOX9	9823.ENSSSCP00000012518	9823.ENSSSCP00000018278	0	0	0	0	0.083	0	0	0.399	0.425
COL4A2	ITGA5	9823.ENSSSCP00000010191	9823.ENSSSCP00000000308	0	0	0	0	0.05	0.05	0.65	0.225	0.722
COL4A2	COL9A2	9823.ENSSSCP00000010191	9823.ENSSSCP00000066003	0	0	0.132	0.738	0	0.047	0.4	0.095	0.491
COL4A2	SDC1	9823.ENSSSCP00000010191	9823.ENSSSCP00000029408	0	0	0	0	0	0	0.65	0.086	0.666
COL9A2	ITGA5	9823.ENSSSCP00000066003	9823.ENSSSCP00000000308	0	0	0	0	0.05	0.05	0.65	0.066	0.665
COL9A2	THBS1	9823.ENSSSCP00000066003	9823.ENSSSCP00000005158	0	0	0	0	0	0.102	0.4	0.07	0.455
COL9A2	SOX9	9823.ENSSSCP00000066003	9823.ENSSSCP00000018278	0	0	0	0	0.064	0.046	0	0.465	0.48
COL9A2	SDC1	9823.ENSSSCP00000066003	9823.ENSSSCP00000029408	0	0	0	0	0	0	0.65	0.056	0.655
CSTF2T	MSI2	9823.ENSSSCP00000011119	9823.ENSSSCP00000043030	0	0	0.229	0	0	0.469	0	0.208	0.647
CTSS	PLAU	9823.ENSSSCP00000007089	9823.ENSSSCP00000010995	0	0	0	0	0.071	0	0	0.452	0.469
CTSS	OCSTAMP	9823.ENSSSCP00000007089	9823.ENSSSCP00000020902	0	0	0	0	0	0	0	0.518	0.518
DUSP4	MAP2K2	9823.ENSSSCP00000031806	9823.ENSSSCP00000029885	0	0	0	0	0	0.118	0	0.403	0.45
GJA1	PLAT	9823.ENSSSCP00000004580	9823.ENSSSCP00000007494	0	0	0	0	0.429	0	0	0.226	0.539
HAPLN1	SOX9	9823.ENSSSCP00000015032	9823.ENSSSCP00000018278	0	0	0	0	0.096	0.052	0	0.368	0.411
HSD3B1	TSPO	9823.ENSSSCP00000007165	9823.ENSSSCP00000000035	0.056	0	0	0	0.106	0	0	0.457	0.502
HSD3B1	SOX9	9823.ENSSSCP00000007165	9823.ENSSSCP00000018278	0	0	0	0	0.107	0.042	0	0.393	0.436
ITGA5	SERPINE1	9823.ENSSSCP00000000308	9823.ENSSSCP00000026436	0	0	0	0	0.138	0	0	0.343	0.41
ITGA5	THBS1	9823.ENSSSCP00000000308	9823.ENSSSCP00000005158	0	0	0	0	0.076	0.066	0.65	0.349	0.777
LYN	PIK3CB	9823.ENSSSCP00000006663	9823.ENSSSCP00000052823	0	0	0	0	0.049	0.102	0.9	0.168	0.919
LYN	SYK	9823.ENSSSCP00000006663	9823.ENSSSCP00000033634	0	0	0.094	0.711	0.172	0.199	0.9	0.7	0.978
MAOB	PTGS1	9823.ENSSSCP00000022462	9823.ENSSSCP00000045461	0	0	0	0	0	0	0	0.478	0.478
MAP2K2	SGK1	9823.ENSSSCP00000029885	9823.ENSSSCP00000039609	0	0	0.12	0.616	0.077	0.049	0	0.494	0.557
MICU1	PAFAH1B3	9823.ENSSSCP00000032388	9823.ENSSSCP00000003276	0	0	0	0	0	0	0	0.472	0.472
MMP12	PLAT	9823.ENSSSCP00000015911	9823.ENSSSCP00000007494	0	0	0	0	0.083	0.053	0	0.55	0.575
MMP12	TIMP1	9823.ENSSSCP00000015911	9823.ENSSSCP00000013066	0	0	0	0	0	0.319	0	0.617	0.728
NDRG2	PPM1N	9823.ENSSSCP00000039794	9823.ENSSSCP00000056210	0	0	0	0	0	0.047	0	0.475	0.478
NDUFAB1	YBEY	9823.ENSSSCP00000040903	9823.ENSSSCP00000053173	0.041	0	0	0	0	0.451	0	0	0.451
NDUFAB1	PWWP3B	9823.ENSSSCP00000040903	9823.ENSSSCP00000070456	0	0	0	0	0.359	0.573	0.281	0.201	0.821
OCSTAMP	PIK3CB	9823.ENSSSCP00000020902	9823.ENSSSCP00000052823	0	0	0	0	0	0	0	0.461	0.461
PIK3AP1	SYK	9823.ENSSSCP00000065034	9823.ENSSSCP00000033634	0	0	0	0	0.075	0.099	0.9	0.226	0.926
PIK3AP1	PIK3CB	9823.ENSSSCP00000065034	9823.ENSSSCP00000052823	0	0	0	0	0.054	0	0.9	0.068	0.904
PIK3AP1	SLC44A4	9823.ENSSSCP00000065034	9823.ENSSSCP00000074441	0	0	0	0	0	0	0	0.471	0.471
PIK3CB	SYK	9823.ENSSSCP00000052823	9823.ENSSSCP00000033634	0	0	0	0	0	0.099	0.9	0.114	0.913
PLAT	THBS1	9823.ENSSSCP00000007494	9823.ENSSSCP00000005158	0	0	0	0	0.35	0.1	0	0.353	0.588
PLAT	PLAU	9823.ENSSSCP00000007494	9823.ENSSSCP00000010995	0	0	0.112	0.851	0.157	0.099	0.36	0.23	0.607
PLAT	TIMP1	9823.ENSSSCP00000007494	9823.ENSSSCP00000013066	0	0	0	0	0.191	0	0	0.617	0.677
PLAT	SERPINE1	9823.ENSSSCP00000007494	9823.ENSSSCP00000026436	0	0	0	0	0.24	0.811	0.9	0.963	0.999
PLAU	THBS1	9823.ENSSSCP00000010995	9823.ENSSSCP00000005158	0	0	0	0	0.188	0.1	0	0.52	0.619
PLAU	TIMP1	9823.ENSSSCP00000010995	9823.ENSSSCP00000013066	0	0	0	0	0.158	0	0	0.404	0.477
PLAU	SERPINE1	9823.ENSSSCP00000010995	9823.ENSSSCP00000026436	0	0	0	0	0.247	0.83	0.5	0.925	0.994
PPP1R3B	SGK1	9823.ENSSSCP00000067389	9823.ENSSSCP00000039609	0	0	0	0	0	0	0	0.461	0.461
PWWP3B	VSTM4	9823.ENSSSCP00000070456	9823.ENSSSCP00000060845	0	0	0	0	0	0	0	0.605	0.605
SDC1	THBS1	9823.ENSSSCP00000029408	9823.ENSSSCP00000005158	0	0	0	0	0	0.068	0.9	0.547	0.954
SERPINE1	THBS1	9823.ENSSSCP00000026436	9823.ENSSSCP00000005158	0	0	0	0	0.33	0.044	0	0.635	0.746
SERPINE1	TIMP1	9823.ENSSSCP00000026436	9823.ENSSSCP00000013066	0	0	0	0	0.378	0	0	0.711	0.813
SOX9	ZIC1	9823.ENSSSCP00000018278	9823.ENSSSCP00000012462	0	0	0	0	0.055	0.102	0	0.567	0.6
TBC1D10B	TBC1D19	9823.ENSSSCP00000008327	9823.ENSSSCP00000009339	0	0	0	0	0	0	0	0.659	0.659
THBS1	TIMP1	9823.ENSSSCP00000005158	9823.ENSSSCP00000013066	0	0	0	0	0.138	0	0	0.509	0.559
